# Supplementary material for: PFGPred: a stack ensemble classifier for the identification of fusion genes in plants
Source: DNA Res. 2026 Jun 9;33(3):dsag005. doi: 10.1093/dnares/dsag005 (PMC13289814; doi:10.1093/dnares/dsag005)
Supplement: dsag005_Supplementary_Data [file dsag005_supplementary_data.zip]

Archive with 5 entries (5 files):
- supporting_information.docx
- Table S1.xlsx
- Table S4.xlsx
- Table S5.xlsx
- Table S7.xlsx
