# Supplementary material for: PFGPred: a stack ensemble classifier for the identification of fusion genes in plants
Source: DNA Res. 2026 Jun 9;33(3):dsag005. doi: 10.1093/dnares/dsag005 (PMC13289814; doi:10.1093/dnares/dsag005)
Supplement: dsag005_Supplementary_Data [file dsag005_supplementary_data.zip › Table S1.xlsx]

## Sheet: Arabidopsis
WGS	Cultivar		RNA-seq	Cultivar
SRR1946536	TueV-13		SRR3458665	TueV-13
SRR1946537	TueWal-2		SRR3458666	TueV-13
SRR1946540	Kastel-1		SRR3458667	TueV-13
SRR1946541	Sij-1		SRR3458668	TueV-13
SRR1946542	Sij-2		SRR3458669	TueV-13
SRR1946543	Sij-4		SRR3458670	TueV-13
SRR1946544	Yeg-1		SRR3458671	TueV-13
SRR1946545	Istisu-1		SRR3458672	TueV-13
SRR1946546	Lerik1-3		SRR3458673	TueV-13
SRR1946547	Xan-1		SRR3458674	TueV-13
SRR1946548	Sha		SRR3458675	TueV-13
SRR1946549	Petro-1		SRR3458676	TueV-13
SRR1946550	Dobra-1		SRR3458677	TueWal-2
SRR1945479	Ale-Stenar-64-24		SRR3458678	TueWal-2
SRR1946551	Jl-2		SRR3458679	TueWal-2
SRR1946552	Uk-3		SRR3458680	TueWal-2
SRR1946553	Strand-1		SRR3458681	TueWal-2
SRR1945484	Brosarp-34-145		SRR3458682	TueWal-2
SRR1945436	LDV-18		SRR3458683	TueWal-2
SRR1945486	Aledal-6-49		SRR3458684	TueWal-2
SRR1945491	Angso-74-430		SRR3458685	TueWal-2
SRR1945437	LDV-46		SRR3458686	TueWal-2
SRR1945438	MAR2-3		SRR3458687	TueWal-2
SRR1945498	Haz-10		SRR3458688	Kastel-1
SRR1945500	KBS-Mac-74		SRR3458689	Kastel-1
SRR1945507	Mdn-1		SRR3458690	Kastel-1
SRR1945513	MNF-Pot-75		SRR3458691	Kastel-1
SRR1945514	MNF-Riv-21		SRR3458692	Kastel-1
SRR1945515	MNF-Che-2		SRR3458693	Kastel-1
SRR1945518	MNF-Jac-12		SRR3458694	Kastel-1
SRR1945519	MNF-Pin-39		SRR3458695	Kastel-1
SRR1945520	MNF-Pin-40		SRR3458696	Kastel-1
SRR1945521	Map-8		SRR3458697	Kastel-1
SRR1945531	Paw-26		SRR3458698	Kastel-1
SRR1945533	Pent-23		SRR3458699	Kastel-1
SRR1945534	Pent-46		SRR3458700	Sij-1
SRR1945537	SLSP-31		SRR3458701	Sij-2
SRR1945538	SLSP-35		SRR3458702	Sij-2
SRR1945541	Ste-40		SRR3458703	Sij-2
SRR1945542	Yng-4		SRR3458704	Sij-2
SRR1945439	PYL-6		SRR3458705	Sij-2
SRR1945440	TOU-A1-88		SRR3458706	Sij-2
SRR1945441	TOU-A1-89		SRR3458707	Sij-2
SRR1945442	Zdarec3		SRR3458708	Sij-2
SRR1945443	Doubravnik7		SRR3458709	Sij-2
SRR1945444	Draha2		SRR3458710	Sij-2
SRR1945445	Borky1		SRR3458711	Sij-2
SRR1945544	UKSW06-179		SRR3458712	Sij-4
SRR1945545	UKSW06-207		SRR3458713	Sij-4
SRR1945546	UKSW06-226		SRR3458714	Sij-4
SRR1945549	UKSW06-285		SRR3458715	Sij-4
SRR1945551	UKSW06-341		SRR3458716	Sij-4
SRR1945552	UKSW06-360		SRR3458717	Sij-4
SRR1945553	UKSE06-118		SRR3458718	Sij-4
SRR1945451	BRR60		SRR3458719	Sij-4
SRR1945554	UKSE06-252		SRR3458720	Sij-4
SRR1945555	UKSE06-325		SRR3458721	Sij-4
SRR1945557	UKSE06-432		SRR3458722	Sij-4
SRR1945558	UKSE06-470		SRR3458723	Sij-4
SRR1945561	UKSE06-533		SRR3458724	Yeg-1
SRR1945562	UKSE06-541		SRR3458725	Yeg-1
SRR1945563	UKSE06-639		SRR3458726	Yeg-1
SRR1945564	UKNW06-003		SRR3458727	Yeg-1
SRR1945565	UKNW06-102		SRR3458728	Yeg-1
SRR1945566	UKNW06-233		SRR3458729	Yeg-1
SRR1945567	UKNW06-403		SRR3458730	Yeg-1
SRR1945568	UKNW06-481		SRR3458731	Yeg-1
SRR1945570	Bra-1		SRR3458732	Yeg-1
SRR1945571	UKID11		SRR3458733	Yeg-1
SRR1945572	Cal-2		SRR3458734	Istisu-1
SRR1945573	Cnt-1		SRR3458735	Istisu-1
SRR1945574	For-2		SRR3458736	Istisu-1
SRR1945575	Kil-0		SRR3458737	Istisu-1
SRR1945577	UKID63		SRR3458738	Istisu-1
SRR1945578	Set-1		SRR3458739	Istisu-1
SRR1945580	UKID74		SRR3458740	Istisu-1
SRR1945581	Ty-1		SRR3458741	Istisu-1
SRR1945582	UKID93		SRR3458742	Istisu-1
SRR1945583	UKID96		SRR3458743	Istisu-1
SRR1945584	UKID107		SRR3458744	Istisu-1
SRR1945585	UKID116		SRR3458745	Istisu-1
SRR1945587	App1-14		SRR3458746	Istisu-1
SRR1945590	Bor-1		SRR3458747	Istisu-1
SRR1945592	Dra-3		SRR3458748	Istisu-1
SRR1945595	DraII-6		SRR3458749	Lerik1-3
SRR1945596	DraIV 1-8		SRR3458750	Lerik1-3
SRR1945597	DraIV 1-11		SRR3458751	Lerik1-3
SRR1945598	DraIV 2-9		SRR3458752	Lerik1-3
SRR1945599	DraIV 3-7		SRR3458753	Lerik1-3
SRR1945600	DraIV 5-12		SRR3458754	Lerik1-3
SRR1945601	DraIV 6-13		SRR3458755	Lerik1-3
SRR1945602	DraIV 6-22		SRR3458756	Xan-1
SRR1945603	Duk		SRR3458757	Xan-1
SRR1945604	Eden-1		SRR3458758	Xan-1
SRR1945610	Eds-9		SRR3458759	Xan-1
SRR1945612	Fja1-5		SRR3458760	Xan-1
SRR1945616	Fly2-2		SRR3458761	Xan-1
SRR1945617	Gro-3		SRR3458762	Xan-1
SRR1945622	Hov3-5		SRR3458763	Xan-1
SRR1945625	Lis-3		SRR3458764	Xan-1
SRR1945629	Nyl-2		SRR3458765	Xan-1
SRR1945638	Sr:3		SRR3458766	Sha
SRR1945647	T1070		SRR3458767	Sha
SRR1945649	T1090		SRR3458768	Sha
SRR1945655	T460		SRR3458769	Sha
SRR1945656	T470		SRR3458770	Sha
SRR1945657	T480		SRR3458771	Sha
SRR1945659	T530		SRR3458772	Sha
SRR1945674	T800		SRR3458773	Sha
SRR1945677	T850		SRR3458774	Sha
SRR1945678	T860		SRR3458775	Sha
SRR1945679	T880		SRR3458776	Sha
SRR1945682	T930		SRR3458777	Sha
SRR1945683	T960		SRR3458778	Sha
SRR1945688	TAA 04		SRR3458779	Sha
SRR1945689	TAA 14		SRR3458789	Petro-1
SRR1945690	TAA 17		SRR3458790	Petro-1
SRR1945691	TAD 01		SRR3458791	Dobra-1
SRR1945694	TAD 06		SRR3458792	Dobra-1
SRR1945695	TAL 03		SRR3458793	Dobra-1
SRR1945703	TDr-8		SRR3458794	Dobra-1
SRR1945704	TDr-9		SRR3458795	Dobra-1
SRR1945705	TDr-13		SRR3458796	Dobra-1
SRR1945706	TDr-16		SRR3458797	Dobra-1
SRR1945708	TDr-18		SRR3458798	Dobra-1
SRR1945713	TFA 07		SRR3458807	Ale-Stenar-64-24
SRR1945714	TFA 08		SRR3458808	Ale-Stenar-64-24
SRR1945715	TGR 01		SRR3458809	Ale-Stenar-64-24
SRR1945721	TOM 06		SRR3458810	Ale-Stenar-64-24
SRR1945722	TOM 07		SRR3458811	Ale-Stenar-64-24
SRR1945727	TV-7		SRR3458812	Ale-Stenar-64-24
SRR1945729	TV-22		SRR3458813	Ale-Stenar-64-24
SRR1945731	TV-38		SRR3458814	Ale-Stenar-64-24
SRR1945732	UduI 1-11		SRR3458815	Ale-Stenar-64-24
SRR1945456	LI-OF-065		SRR3458816	Jl-2
SRR1945733	UduI 3-36		SRR3458817	Jl-2
SRR1945736	ZdrI 1-23		SRR3458818	Jl-2
SRR1945737	ZdrI 2-9		SRR3458819	Jl-2
SRR1945738	ZdrI 2-21		SRR3458820	Jl-2
SRR1945739	ANH-1		SRR3458821	Jl-2
SRR1945742	CSHL-5		SRR3458822	Jl-2
SRR1945748	KZ13		SRR3458823	Jl-2
SRR1945460	LI-EF-018		SRR3458824	Jl-2
SRR1945751	Bil-5		SRR3458835	Uk-3
SRR1945755	CIBC-17		SRR3458836	Uk-3
SRR1945756	CIBC-5		SRR3458837	Uk-3
SRR1945758	Cvi-0		SRR3458838	Uk-3
SRR1945761	Fab-2		SRR3458839	Uk-3
SRR1945766	HR-10		SRR3458840	Uk-3
SRR1945773	LL-0		SRR3458841	Uk-3
SRR1945776	NFA-10		SRR3458842	Uk-3
SRR1945777	NFA-8		SRR3458843	Strand-1
SRR1945781	Pu2-8		SRR3458844	Strand-1
SRR1945784	Ren-11		SRR3458845	Strand-1
SRR1945787	Sq-1		SRR3458846	Strand-1
SRR1945791	Ts-1		SRR3458847	Strand-1
SRR1945792	Ts-5		SRR3458848	Strand-1
SRR1945793	Ull2-3		SRR3458849	Strand-1
SRR1945794	Ull2-5		SRR3458850	Strand-1
SRR1945796	Uod-7		SRR3458864	Brosarp-34-145
SRR1945797	Wei-0		SRR3458865	Brosarp-34-145
SRR1945803	Alst-1		SRR3458866	Brosarp-34-145
SRR1945805	Ang-0		SRR3458867	Brosarp-34-145
SRR1945811	Bd-0		SRR3458868	Brosarp-34-145
SRR1945815	Bch-1		SRR3458869	Brosarp-34-145
SRR1945817	Buckhorn Pass		SRR3458870	Brosarp-34-145
SRR1945819	Bur-0		SRR3458871	Brosarp-34-145
SRR1945824	Ct-1		SRR3458872	Brosarp-34-145
SRR1945831	Da-0		SRR3458873	Brosarp-34-145
SRR1945833	Do-0		SRR3458874	Brosarp-34-145
SRR1945834	Dra-0		SRR3458875	Brosarp-34-145
SRR1945835	Dr-0		SRR3458876	LDV-18
SRR1945836	Durh-1		SRR3458877	LDV-18
SRR1945838	Edi-0		SRR3458878	LDV-18
SRR1945840	En-2		SRR3458879	LDV-18
SRR1945852	Gd-1		SRR3458880	LDV-18
SRR1945855	Hau-0		SRR3458881	LDV-18
SRR1945856	Hn-0		SRR3458882	Aledal-6-49
SRR1945857	Hh-0		SRR3458883	Aledal-6-49
SRR1945861	Kn-0		SRR3458884	Aledal-6-49
SRR1945864	Kb-0		SRR3458885	Aledal-6-49
SRR1945871	Le-0		SRR3458886	Aledal-6-49
SRR1945873	Li-7		SRR3458887	Aledal-6-49
SRR1945875	Mnz-0		SRR3458888	Aledal-6-49
SRR1945876	Mv-0		SRR3458889	Aledal-6-49
SRR1945877	Me-0		SRR3458890	Aledal-6-49
SRR1945461	LI-SET-019		SRR3458891	Aledal-6-49
SRR1945884	Or-0		SRR3458892	Angso-74-430
SRR1945886	Oy-0		SRR3458893	Angso-74-430
SRR1945887	Petergof		SRR3458894	Angso-74-430
SRR1945893	Rhen-1		SRR3458895	Angso-74-430
SRR1945895	Rou-0		SRR3458896	Angso-74-430
SRR1945896	RSCH-4		SRR3458897	Angso-74-430
SRR1945898	Sf-1		SRR3458898	Angso-74-430
SRR1945899	Sf-2		SRR3458899	Angso-74-430
SRR1945906	Ste-0		SRR3458900	LDV-46
SRR1945909	Tac-0		SRR3458901	LDV-46
SRR1945910	Tha-1		SRR3458902	LDV-46
SRR1945911	Ting-1		SRR3458903	LDV-46
SRR1945915	Tscha-1		SRR3458904	LDV-46
SRR1945916	Tsu-0		SRR3458917	MAR2-3
SRR1945917	Tul-0		SRR3458918	Haz-10
SRR1945921	Ven-1		SRR3458919	Haz-10
SRR1945924	Ws-0		SRR3458920	Haz-10
SRR1945925	Wc-1		SRR3458921	Haz-10
SRR1945927	Wil-2		SRR3458922	Haz-10
SRR1945931	Zu-1		SRR3458923	KBS-Mac-74
SRR1945933	Jl-3		SRR3458924	KBS-Mac-74
SRR1945934	Ko-2		SRR3458925	KBS-Mac-74
SRR1945937	H55		SRR3458926	KBS-Mac-74
SRR1945940	WAR		SRR3458927	KBS-Mac-74
SRR1945942	RRS-10		SRR3458928	KBS-Mac-74
SRR1945944	Var2-6		SRR3458929	Mdn-1
SRR1945946	Lp2-6		SRR3458930	Mdn-1
SRR1945463	Kar-1		SRR3458931	Mdn-1
SRR1945466	Zal-1		SRR3458932	Mdn-1
SRR1945953	KNO1.37		SRR3458933	Mdn-1
SRR1945956	PNA3.10		SRR3458934	Mdn-1
SRR1945468	KYC-33		SRR3458935	MNF-Pot-75
SRR1945960	PT2.21		SRR3458936	MNF-Pot-75
SRR1945961	RMX3.22		SRR3458937	MNF-Pot-75
SRR1945967	Bro1-6		SRR3458938	MNF-Pot-75
SRR1945968	DEM-4		SRR3458939	MNF-Pot-75
SRR1945969	Gul1-2		SRR3458940	MNF-Pot-75
SRR1945970	Hod		SRR3458941	MNF-Pot-75
SRR1945971	HSm		SRR3458942	MNF-Pot-75
SRR1945973	Kent		SRR3458943	MNF-Pot-75
SRR1945974	Koln		SRR3458944	MNF-Riv-21
SRR1945979	PHW-34		SRR3458945	MNF-Riv-21
SRR1945980	NC-6		SRR3458946	MNF-Riv-21
SRR1945981	San-2		SRR3458947	MNF-Riv-21
SRR1945985	Ba5-1		SRR3458948	MNF-Riv-21
SRR1945986	Bla-1		SRR3458949	MNF-Riv-21
SRR1945988	DraII-1		SRR3458950	MNF-Che-2
SRR1945990	En-1		SRR3458951	MNF-Che-2
SRR1945991	Ge-0		SRR3458952	MNF-Che-2
SRR1945997	Lu-1		SRR3458953	MNF-Che-2
SRR1945999	Mir-0		SRR3458954	MNF-Che-2
SRR1946000	Na-1		SRR3458955	MNF-Che-2
SRR1946001	Ost-0		SRR3458956	MNF-Jac-12
SRR1946003	Pla-0		SRR3458957	MNF-Jac-12
SRR1946004	Rak-2		SRR3458958	MNF-Jac-12
SRR1946005	Rd-0		SRR3458959	MNF-Jac-12
SRR1946008	Sr:5		SRR3458960	MNF-Jac-12
SRR1946010	Wil-1		SRR3458961	MNF-Pin-39
SRR1946013	Kas-2		SRR3458962	MNF-Pin-39
SRR1945473	MIC-31		SRR3458963	MNF-Pin-39
SRR1946023	Xan-3		SRR3458964	MNF-Pin-39
SRR1946026	Lerik1-4		SRR3458965	MNF-Pin-39
SRR1946027	Lerik1-7		SRR3458966	MNF-Pin-40
SRR1946028	Lerik2-1		SRR3458967	MNF-Pin-40
SRR1946029	Lerik2-3		SRR3458968	MNF-Pin-40
SRR1946030	Lerik2-6		SRR3458969	MNF-Pin-40
SRR1946031	Lerik2-7		SRR3458970	MNF-Pin-40
SRR1946032	Nar-3		SRR3458971	MNF-Pin-40
SRR1946033	Nar-5		SRR3458972	Map-8
SRR1946034	Istisu-5		SRR3458973	Map-8
SRR1946035	Istisu-9		SRR3458974	Map-8
SRR1946036	Lag1-2		SRR3458975	Map-8
SRR1946037	Lag1-4		SRR3458976	Map-8
SRR1946038	Lag1-5		SRR3458977	Map-8
SRR1946039	Lag1-6		SRR3458978	Paw-26
SRR1946040	Lag1-7		SRR3458979	Paw-26
SRR1946041	Lag1-8		SRR3458980	Paw-26
SRR1946042	Lag2-4		SRR3458981	Paw-26
SRR1946043	Lag2-6		SRR3458982	Paw-26
SRR1946044	Lag2-7		SRR3458983	Paw-26
SRR1946045	Lag2-10		SRR3458984	Pent-23
SRR1946046	Bak-5		SRR3458985	Pent-23
SRR1946047	Geg-14		SRR3458986	Pent-23
SRR1946048	Yeg-2		SRR3458987	Pent-23
SRR1946049	Yeg-4		SRR3458988	Pent-23
SRR1946050	Yeg-5		SRR3458989	Pent-23
SRR1946051	Yeg-7		SRR3458990	Pent-23
SRR1946052	Yeg-8		SRR3458991	Pent-23
SRR1945474	LIN S-5		SRR3458992	Pent-23
SRR1946053	Edinburgh-1		SRR3458993	Pent-23
SRR1946054	Ullapool-8		SRR3458994	Pent-23
SRR1946055	Gol-2		SRR3458995	Pent-23
SRR1945475	CHA-41		SRR3458996	Pent-46
SRR1946056	Adal 1		SRR3458997	Pent-46
SRR1946072	Gron 12		SRR3458998	Pent-46
SRR1946073	Gron 14		SRR3458999	Pent-46
SRR1946081	HolA-1 1		SRR3459000	Pent-46
SRR1946082	HolA-1 2		SRR3459001	Pent-46
SRR1946084	Kal 1		SRR3459002	Pent-46
SRR1946085	Kia 1		SRR3459003	SLSP-31
SRR1946089	Lan 1		SRR3459004	SLSP-31
SRR1946091	Nyl 13		SRR3459005	SLSP-31
SRR1946096	Spro 2		SRR3459006	SLSP-31
SRR1946105	11C1		SRR3459007	SLSP-31
SRR1946106	IP-Alo-0		SRR3459008	SLSP-31
SRR1946107	IP-Coa-0		SRR3459009	SLSP-31
SRR1946108	IP-Mos-1		SRR3459010	SLSP-31
SRR1946109	IP-Reg-0		SRR3459011	SLSP-31
SRR1946110	IP-Rei-0		SRR3459012	SLSP-31
SRR1946111	IP-Vav-0		SRR3459013	SLSP-31
SRR1946112	IP-Vid-1		SRR3459014	SLSP-31
SRR1946113	IP-Adc-5		SRR3459015	SLSP-31
SRR1946114	IP-Adm-0		SRR3459016	SLSP-31
SRR1946115	IP-Ala-0		SRR3459017	SLSP-35
SRR1946116	IP-All-0		SRR3459018	SLSP-35
SRR1946117	IP-Alm-0		SRR3459019	SLSP-35
SRR1946118	IP-Ang-0		SRR3459020	SLSP-35
SRR1946119	IP-Ara-4		SRR3459021	SLSP-35
SRR1946120	IP-Bar-1		SRR3459022	SLSP-35
SRR1946121	IP-Bea-0		SRR3459023	SLSP-35
SRR1946122	IP-Ben-0		SRR3459024	SLSP-35
SRR1946123	IP-Ber-0		SRR3459025	SLSP-35
SRR1946124	IP-Bis-0		SRR3459026	SLSP-35
SRR1946125	IP-Cab-3		SRR3459027	SLSP-35
SRR1946126	IP-Cad-0		SRR3459028	SLSP-35
SRR1946128	IP-Cap-1		SRR3459029	SLSP-35
SRR1946129	IP-Car-1		SRR3459030	SLSP-35
SRR1946130	IP-Cdc-3		SRR3459031	SLSP-35
SRR1946131	IP-Cdo-0		SRR3459032	SLSP-35
SRR1946132	IP-Cem-0		SRR3459033	Ste-40
SRR1946133	IP-Cmo-3		SRR3459034	Ste-40
SRR1946134	IP-Coc-1		SRR3459035	Ste-40
SRR1946136	IP-Cum-1		SRR3459036	Ste-40
SRR1946138	IP-Elb-0		SRR3459037	Ste-40
SRR1946139	IP-Fue-2		SRR3459038	Ste-40
SRR1946140	IP-Fun-0		SRR3459039	Ste-40
SRR1946141	IP-Gra-0		SRR3459040	Ste-40
SRR1946142	IP-Gua-1		SRR3459041	Ste-40
SRR1946143	IP-Her-12		SRR3459042	Ste-40
SRR1946144	IP-Hom-4		SRR3459043	Ste-40
SRR1946145	IP-Hor-0		SRR3459044	Ste-40
SRR1946146	IP-Hoy-0		SRR3459045	Ste-40
SRR1946147	IP-Hum-2		SRR3459046	Ste-40
SRR1946148	IP-Iso-4		SRR3459047	Ste-40
SRR1946149	IP-Jim-1		SRR3459048	Ste-40
SRR1946150	IP-Lab-7		SRR3459049	Ste-40
SRR1946151	IP-Ldd-0		SRR3459050	Ste-40
SRR1946152	IP-Lso-0		SRR3459051	Ste-40
SRR1946154	IP-Men-2		SRR3459052	Yng-4
SRR1946155	IP-Moa-0		SRR3459053	Yng-4
SRR1946156	IP-Moc-11		SRR3459054	Yng-4
SRR1946157	IP-Mon-5		SRR3459055	Yng-4
SRR1946158	IP-Mot-0		SRR3459056	Yng-4
SRR1946159	IP-Mun-0		SRR3459057	Yng-4
SRR1946160	IP-Mur-0		SRR3459058	Yng-4
SRR1946161	IP-Nog-17		SRR3459059	Yng-4
SRR1946162	IP-Orb-10		SRR3459060	Yng-4
SRR1946163	IP-Pal-0		SRR3459061	Yng-4
SRR1946164	IP-Pan-0		SRR3459062	Yng-4
SRR1946165	IP-Pds-1		SRR3459063	Yng-4
SRR1946167	IP-Rds-0		SRR3459064	Yng-4
SRR1946168	IP-Rel-0		SRR3459065	Yng-4
SRR1946169	IP-Rev-0		SRR3459066	PYL-6
SRR1946170	IP-Ria-0		SRR3459067	PYL-6
SRR1946171	IP-Sac-0		SRR3459068	PYL-6
SRR1946172	IP-San-10		SRR3459069	PYL-6
SRR1946173	IP-Sdv-3		SRR3459070	PYL-6
SRR1946174	IP-Ses-0		SRR3459071	PYL-6
SRR1946175	IP-Sne-0		SRR3459072	PYL-6
SRR1946176	IP-Stp-0		SRR3459073	PYL-6
SRR1946177	IP-Svi-0		SRR3459074	TOU-A1-88
SRR1946178	IP-Tam-0		SRR3459075	TOU-A1-88
SRR1946179	IP-Tdc-0		SRR3459076	TOU-A1-88
SRR1946180	IP-Tol-7		SRR3459077	TOU-A1-88
SRR1946182	IP-Trs-0		SRR3459078	TOU-A1-88
SRR1946183	IP-Vad-0		SRR3459079	TOU-A1-88
SRR1946184	IP-Vae-2		SRR3459080	TOU-A1-88
SRR1946185	IP-Vaz-0		SRR3459081	TOU-A1-88
SRR1946186	IP-Vdm-0		SRR3459082	TOU-A1-88
SRR1946187	IP-Vdt-0		SRR3459083	TOU-A1-88
SRR1946188	IP-Ver-5		SRR3459084	TOU-A1-88
SRR1946189	IP-Vig-1		SRR3459085	TOU-A1-88
SRR1946190	IP-Vim-0		SRR3459086	TOU-A1-88
SRR1946191	IP-Vin-0		SRR3459087	TOU-A1-88
SRR1946192	IP-Vis-0		SRR3459088	TOU-A1-89
SRR1946193	IP-Voz-0		SRR3459089	TOU-A1-89
SRR1946194	IP-Vpa-1		SRR3459090	TOU-A1-89
SRR1946195	Aitba-1		SRR3459091	TOU-A1-89
SRR1946196	Panik-1		SRR3459092	TOU-A1-89
SRR1946197	Karag-2		SRR3459093	TOU-A1-89
SRR1946198	Adam-1		SRR3459094	TOU-A1-89
SRR1946199	Lesno-4		SRR3459095	TOU-A1-89
SRR1946200	Lesno-1		SRR3459096	TOU-A1-89
SRR1946201	Lesno-2		SRR3459097	TOU-A1-89
SRR1946202	Balan-1		SRR3459098	TOU-A1-89
SRR1946203	Parti-1		SRR3459099	TOU-A1-89
SRR1946204	Krazo-1		SRR3459100	TOU-A1-89
SRR1946205	Karag-1		SRR3459101	TOU-A1-89
SRR1946206	Basta-1		SRR3459102	Zdarec3
SRR1946207	Basta-2		SRR3459103	Zdarec3
SRR1946208	Basta-3		SRR3459104	Zdarec3
SRR1946209	Bijisk-4		SRR3459105	Zdarec3
SRR1946210	Chaba-2		SRR3459106	Zdarec3
SRR1946212	Kolyv-3		SRR3459107	Zdarec3
SRR1946213	Kolyv-5		SRR3459108	Zdarec3
SRR1946214	Kolyv-6		SRR3459109	Zdarec3
SRR1946215	K-oze-1		SRR3459110	Zdarec3
SRR1946216	K-oze-3		SRR3459111	Zdarec3
SRR1946217	Lebja-1		SRR3459112	Zdarec3
SRR1946218	Lebja-2		SRR3459113	Zdarec3
SRR1946219	Lebja-4		SRR3459114	Zdarec3
SRR1946220	Masl-1		SRR3459115	Zdarec3
SRR1946222	Noveg-1		SRR3459116	Zdarec3
SRR1946223	Noveg-2		SRR3459117	Zdarec3
SRR1946224	Noveg-3		SRR3459118	Zdarec3
SRR1946225	Panke-1		SRR3459119	Zdarec3
SRR1946226	Rakit-1		SRR3459120	Zdarec3
SRR1946228	Rakit-3		SRR3459121	Zdarec3
SRR1946230	Zupan-1		SRR3459122	Zdarec3
SRR1946231	Gradi-1		SRR3459123	Zdarec3
SRR1946232	Aiell-1		SRR3459124	Doubravnik7
SRR1946233	Basen-1		SRR3459125	Doubravnik7
SRR1946234	Bisig-1		SRR3459126	Doubravnik7
SRR1946235	Bivio-1		SRR3459127	Doubravnik7
SRR1946236	Filet-1		SRR3459128	Doubravnik7
SRR1946237	Giffo-1		SRR3459129	Doubravnik7
SRR1946238	Marce-1		SRR3459130	Doubravnik7
SRR1946239	Marti-1		SRR3459131	Doubravnik7
SRR1946241	Nicas-1		SRR3459132	Doubravnik7
SRR1946242	Pigna-1		SRR3459133	Doubravnik7
SRR1946243	Sarno-1		SRR3459134	Doubravnik7
SRR1946244	Cimin-1		SRR3459135	Doubravnik7
SRR1946245	Teano-1		SRR3459136	Doubravnik7
SRR1946247	Mitterberg-1-180		SRR3459137	Doubravnik7
SRR1946248	Mitterberg-1-182		SRR3459138	Doubravnik7
SRR1946250	Mitterberg-2-184		SRR3459139	Doubravnik7
SRR1946251	Mitterberg-2-185		SRR3459140	Doubravnik7
SRR1946255	Mitterberg-3-189		SRR3459141	Doubravnik7
SRR1946258	Mitterberg-4-194		SRR3459142	Doubravnik7
SRR1946259	Castelfed-1-195		SRR3459143	Doubravnik7
SRR1946260	Castelfed-1-196		SRR3459144	Doubravnik7
SRR1946261	Castelfed-1-197		SRR3459145	Doubravnik7
SRR1946262	Castelfed-1-198		SRR3459146	Doubravnik7
SRR1946263	Castelfed-1-199		SRR3459147	Doubravnik7
SRR1946264	Castelfed-2-200		SRR3459148	Draha2
SRR1946269	Castelfed-3-206		SRR3459149	Draha2
SRR1946272	Castelfed-3-209		SRR3459150	Draha2
SRR1946275	Castelfed-4-214		SRR3459151	Draha2
SRR1946276	Dolen-1		SRR3459152	Draha2
SRR1946277	Goced-1		SRR3459153	Draha2
SRR1946278	Kolar-1		SRR3459154	Draha2
SRR1946280	Ivano-1		SRR3459155	Draha2
SRR1946281	Melni-1		SRR3459156	Draha2
SRR1946282	Melni-2		SRR3459157	Draha2
SRR1946283	Choto-1		SRR3459158	Draha2
SRR1946284	Dospa-1		SRR3459159	Draha2
SRR1946285	Podvi-1		SRR3459160	Draha2
SRR1946286	Kardz-1		SRR3459161	Draha2
SRR1946287	Zerev-1		SRR3459162	Draha2
SRR1946288	Zerev-1		SRR3459163	Draha2
SRR1946289	Dolna-1		SRR3459164	Draha2
SRR1946290	Dolna-1		SRR3459165	Draha2
SRR1946291	Stara-1		SRR3459166	Draha2
SRR1946292	Grivo-1		SRR3459167	Draha2
SRR1946294	Kardz-2		SRR3459168	Draha2
SRR1946296	Koren-1		SRR3459169	Draha2
SRR1946297	Malak-1		SRR3459170	Borky1
SRR1946298	Schip-1		SRR3459171	Borky1
SRR1946299	Groch-1		SRR3459172	Borky1
SRR1946300	Slavi-2		SRR3459173	Borky1
SRR1946301	Epidauros-1		SRR3459174	Borky1
SRR1946302	Faneronemi-3		SRR3459175	Borky1
SRR1946303	Olympia-2		SRR3459176	Borky1
SRR1946304	Stiav-1		SRR3459177	Borky1
SRR1946305	Stiav-2		SRR3459178	Borky1
SRR1946306	Bela-1		SRR3459179	Borky1
SRR1946307	Stiav-3		SRR3459180	Borky1
SRR1946308	Halca-1		SRR3459181	Borky1
SRR1946309	Bela-2		SRR3459182	Borky1
SRR1946310	Bela-4		SRR3459183	Borky1
SRR1946311	Teiu-2		SRR3459184	Borky1
SRR1946312	Ulies-1		SRR3459185	Borky1
SRR1946313	Bran-1		SRR3459186	Borky1
SRR1946314	Toc-1		SRR3459187	Borky1
SRR1946315	Orast-1		SRR3459188	Borky1
SRR1946316	Furni-1		SRR3459189	Borky1
SRR1946317	Iasi-1		SRR3459190	Borky1
SRR1946318	Sij 1/96		SRR3459191	Borky1
SRR1946319	Zabar-1		SRR3459192	Borky1
SRR1946320	Zagub-1		SRR3459193	UKSW06-179
SRR1946321	Knjas-1		SRR3459194	UKSW06-179
SRR1946322	Sredn-1		SRR3459195	UKSW06-179
SRR1946323	Vajug-1		SRR3459196	UKSW06-179
SRR1946324	Staro-2		SRR3459197	UKSW06-179
SRR1946325	Staro-1		SRR3459198	UKSW06-179
SRR1946327	Anz-0		SRR3459199	UKSW06-179
SRR1946329	Etna-2		SRR3459200	UKSW06-179
SRR1946332	Ru4-16		SRR3459201	UKSW06-179
SRR1946333	HE-1		SRR3459202	UKSW06-179
SRR1946334	KBG2-13		SRR3459203	UKSW06-179
SRR1946335	Pfn-N2.2-6		SRR3459204	UKSW06-179
SRR1946336	Hof-1		SRR3459205	UKSW06-179
SRR1946337	Alt-1		SRR3459206	UKSW06-179
SRR1946338	Berg-1		SRR3459207	UKSW06-207
SRR1946339	Fell3-7		SRR3459208	UKSW06-207
SRR1946340	Gn-1		SRR3459209	UKSW06-207
SRR1946341	Bach-7		SRR3459210	UKSW06-207
SRR1946342	Bai-10		SRR3459211	UKSW06-207
SRR1946343	Fell2-4		SRR3459212	UKSW06-207
SRR1946344	Kus2-2		SRR3459213	UKSW06-207
SRR1946345	Lu3-30		SRR3459214	UKSW06-207
SRR1946346	Tu-PK-7		SRR3459215	UKSW06-207
SRR1946347	Erg2-6		SRR3459216	UKSW06-207
SRR1946348	Ha-HBT1-2		SRR3459217	UKSW06-207
SRR1946349	Ha-P-13		SRR3459218	UKSW06-207
SRR1946351	KBG1-14		SRR3459219	UKSW06-207
SRR1946352	Obh-13		SRR3459220	UKSW06-207
SRR1946353	Gn2-3		SRR3459221	UKSW06-226
SRR1946354	Haes-1		SRR3459222	UKSW06-226
SRR1946355	Lu4-2		SRR3459223	UKSW06-226
SRR1946356	Ru-N2		SRR3459224	UKSW06-226
SRR1946357	Tu-B1-2		SRR3459225	UKSW06-226
SRR1946358	Wank-2		SRR3459226	UKSW06-226
SRR1946359	Bach2-1		SRR3459227	UKSW06-226
SRR1946360	Ha-HBT2-10		SRR3459228	UKSW06-226
SRR1946361	Ha-P2-1		SRR3459229	UKSW06-226
SRR1946362	Hart-2		SRR3459230	UKSW06-226
SRR1946363	Ha-S-B		SRR3459231	UKSW06-226
SRR1946364	Ha-SP-2		SRR3459232	UKSW06-226
SRR1946365	Kus3-1		SRR3459233	UKSW06-226
SRR1946366	Muh-2		SRR3459234	UKSW06-226
SRR1946367	Obe1-15		SRR3459235	UKSW06-285
SRR1946368	Pfn-10		SRR3459236	UKSW06-285
SRR1946369	Ru-2		SRR3459237	UKSW06-285
SRR1946370	Schl-7		SRR3459238	UKSW06-285
SRR1946371	Tu-B2-3		SRR3459239	UKSW06-285
SRR1946372	Tu-KB-6		SRR3459240	UKSW06-285
SRR1946374	Tu-NK-12		SRR3459241	UKSW06-285
SRR1946375	Tu-W1		SRR3459242	UKSW06-285
SRR1946376	BI-4		SRR3459243	UKSW06-285
SRR1946377	Fell1-10		SRR3459244	UKSW06-285
SRR1946378	Ha-HBT3-11		SRR3459245	UKSW06-285
SRR1946379	Tu-WH		SRR3459246	UKSW06-285
SRR1946380	Ace-0		SRR3459247	UKSW06-285
SRR1946381	Amu-0		SRR3459248	UKSW06-285
SRR1946383	Aru-0		SRR3459249	UKSW06-285
SRR1946385	Bae-0		SRR3459250	UKSW06-285
SRR1946386	Bes-5		SRR3459251	UKSW06-285
SRR1946387	Boa-0		SRR3459252	UKSW06-285
SRR1946388	Bor-0		SRR3459263	UKSW06-341
SRR1946389	Bos-0		SRR3459264	UKSW06-341
SRR1946390	Bra-0		SRR3459265	UKSW06-341
SRR1946391	Bus-0		SRR3459266	UKSW06-341
SRR1946392	Cas-0		SRR3459267	UKSW06-341
SRR1946393	Cat-0		SRR3459268	UKSW06-341
SRR1946394	Cha-0		SRR3459269	UKSW06-341
SRR1946395	Cho-0		SRR3459270	UKSW06-341
SRR1946396	Cir-0		SRR3459271	UKSW06-341
SRR1946397	Cod-0		SRR3459272	UKSW06-341
SRR1946399	Cot-0		SRR3459273	UKSW06-341
SRR1946400	Coy-0		SRR3459274	UKSW06-360
SRR1946401	Dar-0		SRR3459275	UKSW06-360
SRR1946402	Ees-0		SRR3459276	UKSW06-360
SRR1946403	Elp-0		SRR3459277	UKSW06-360
SRR1946404	Esn-2		SRR3459278	UKSW06-360
SRR1946405	Evs-0		SRR3459279	UKSW06-360
SRR1946406	Ezc-2		SRR3459280	UKSW06-360
SRR1946408	Glo-1		SRR3459281	UKSW06-360
SRR1946409	Gud-3		SRR3459282	UKSW06-360
SRR1946410	Hec-0		SRR3459283	UKSW06-360
SRR1946411	Hue-3		SRR3459284	UKSW06-360
SRR1946412	Ini-0		SRR3459285	UKSW06-360
SRR1946413	Lac-0		SRR3459286	UKSW06-360
SRR1946414	Laf-1		SRR3459287	UKSW06-360
SRR1946415	Lam-0		SRR3459288	UKSE06-118
SRR1946416	Lch-0		SRR3459289	UKSE06-118
SRR1946418	Loz-0		SRR3459290	UKSE06-118
SRR1946419	Lro-0		SRR3459291	UKSE06-118
SRR1946420	Lum-0		SRR3459292	UKSE06-118
SRR1946421	Mac-0		SRR3459293	UKSE06-118
SRR1946422	Mad-0		SRR3459294	UKSE06-118
SRR1946423	Mat-0		SRR3459295	UKSE06-118
SRR1946424	Mdd-0		SRR3459296	UKSE06-118
SRR1946425	Mie-1		SRR3459297	UKSE06-118
SRR1946426	Moe-0		SRR3459298	UKSE06-118
SRR1946428	Moz-0		SRR3459299	BRR60
SRR1946429	Nac-0		SRR3459300	BRR60
SRR1946430	Ndc-0		SRR3459301	BRR60
SRR1946431	Oja-0		SRR3459302	BRR60
SRR1946432	Ovi-1		SRR3459303	BRR60
SRR1946433	Pad-0		SRR3459304	BRR60
SRR1946434	Pdl-0		SRR3459305	BRR60
SRR1946435	Pee-0		SRR3459306	BRR60
SRR1946436	Per-0		SRR3459307	BRR60
SRR1946437	Pib-1		SRR3459308	BRR60
SRR1946438	Pie-0		SRR3459309	UKSE06-252
SRR1946439	Pil-0		SRR3459310	UKSE06-252
SRR1946440	Piq-0		SRR3459311	UKSE06-252
SRR1946441	Prd-0		SRR3459312	UKSE06-252
SRR1946442	Pru-0		SRR3459313	UKSE06-252
SRR1946444	Pva-1		SRR3459314	UKSE06-252
SRR1946445	Rib-1		SRR3459315	UKSE06-252
SRR1946446	Sal-0		SRR3459316	UKSE06-252
SRR1946447	Sam-0		SRR3459317	UKSE06-252
SRR1946448	Sen-0		SRR3459318	UKSE06-252
SRR1946449	Sfb-6		SRR3459319	UKSE06-252
SRR1946450	Smt-1		SRR3459320	UKSE06-325
SRR1946451	Som-0		SRR3459321	UKSE06-325
SRR1946452	Tau-0		SRR3459322	UKSE06-325
SRR1946453	Tri-0		SRR3459323	UKSE06-325
SRR1946454	Urd-1		SRR3459324	UKSE06-325
SRR1946455	Usa-0		SRR3459325	UKSE06-325
SRR1946456	Val-0		SRR3459326	UKSE06-325
SRR1946457	Vas-0		SRR3459327	UKSE06-325
SRR1946458	Ven-0		SRR3459328	UKSE06-325
SRR1946459	Mah-6		SRR3459329	UKSE06-325
SRR1946460	ESP-1-11		SRR3459330	UKSE06-325
SRR1946461	GEN-8		SRR3459331	UKSE06-325
SRR1946463	ARGE-1-15		SRR3459332	UKSE06-325
SRR1946466	Mar-4-16		SRR3459333	UKSE06-325
SRR1946468	SAUL-24		SRR3459334	UKSE06-432
SRR1946469	DIR-9		SRR3459335	UKSE06-432
SRR1946470	FOR-23		SRR3459336	UKSE06-432
SRR1946471	PLY-20		SRR3459337	UKSE06-432
SRR1946474	ARR-17		SRR3459338	UKSE06-432
SRR1946475	BEZ-9		SRR3459339	UKSE06-432
SRR1946476	ISS-20		SRR3459340	UKSE06-432
SRR1946477	LEC-25		SRR3459341	UKSE06-432
SRR1946479	VED-10		SRR3459342	UKSE06-432
SRR1946481	CATS-6		SRR3459343	UKSE06-432
SRR1946482	WAV-8		SRR3459344	UKSE06-432
SRR1946483	Aitba-2		SRR3459345	UKSE06-470
SRR1946484	Fei-0		SRR3459346	UKSE06-470
SRR1946485	Agu-1		SRR3459347	UKSE06-470
SRR1946486	Cdm-0		SRR3459348	UKSE06-470
SRR1946487	Don-0		SRR3459349	UKSE06-470
SRR1946488	Leo-1		SRR3459350	UKSE06-470
SRR1946489	Mer-6		SRR3459351	UKSE06-470
SRR1946490	Ped-0		SRR3459352	UKSE06-470
SRR1946491	Pra-6		SRR3459353	UKSE06-470
SRR1946492	Qui-0		SRR3459354	UKSE06-470
SRR1946493	Vie-0		SRR3459355	UKSE06-470
SRR1946494	Kly-1		SRR3459356	UKSE06-533
SRR1946495	Kly-4		SRR3459357	UKSE06-533
SRR1946496	Koz-2		SRR3459358	UKSE06-533
SRR1946499	Borsk-2		SRR3459359	UKSE06-533
SRR1946500	Shigu-1		SRR3459360	UKSE06-533
SRR1946501	Shigu-2		SRR3459361	UKSE06-533
SRR1946502	Kidr-1		SRR3459362	UKSE06-541
SRR1946503	Galdo-1		SRR3459363	UKSE06-541
SRR1946504	Lago-1		SRR3459364	UKSE06-541
SRR1946505	Mammo-1		SRR3459365	UKSE06-541
SRR1946506	Mammo-2		SRR3459366	UKSE06-541
SRR1946507	Monte-1		SRR3459367	UKSE06-541
SRR1946508	Timpo-1		SRR3459368	UKSE06-541
SRR1946509	Valsi-1		SRR3459369	UKSE06-541
SRR1945478	Ale-Stenar-56-14		SRR3459370	UKSE06-541
SRR1946510	Altenb-2		SRR3459371	UKSE06-541
SRR1946512	Bozen-1.2		SRR3459372	UKSE06-541
SRR1946513	Mitterberg-1-181		SRR3459373	UKSE06-541
SRR1946516	Rovero-1		SRR3459374	UKSE06-541
SRR1946518	Voeran-1		SRR3459375	UKSE06-541
SRR1946519	Angel-1		SRR3459376	UKSE06-639
SRR1946520	Angit-1		SRR3459377	UKSE06-639
SRR1946521	Apost-1		SRR3459378	UKSE06-639
SRR1946522	Ciste-1		SRR3459379	UKSE06-639
SRR1946523	Ciste-2		SRR3459380	UKSE06-639
SRR1946524	Slavi-1		SRR3459381	UKSE06-639
SRR1946526	Lecho-1		SRR3459382	UKSE06-639
SRR1946527	Bak-2		SRR3459383	UKSE06-639
SRR1946528	Lag2.2		SRR3459384	UKSE06-639
SRR1946529	Vash-1		SRR3459385	UKSE06-639
SRR1946530	Nemrut-1		SRR3459386	UKSE06-639
SRR1946531	HKT2.4		SRR3459387	UKNW06-003
SRR1946532	Nie1-2		SRR3459388	UKNW06-003
SRR1946533	Rue3.1-31		SRR3459389	UKNW06-102
SRR1946534	Star-8		SRR3459390	UKNW06-102
SRR1946535	TueSB30-3		SRR3459391	UKNW06-102
			SRR3459392	UKNW06-102
			SRR3459393	UKNW06-102
			SRR3459394	UKNW06-233
			SRR3459395	UKNW06-233
			SRR3459396	UKNW06-233
			SRR3459397	UKNW06-233
			SRR3459398	UKNW06-233
			SRR3459399	UKNW06-233
			SRR3459400	UKNW06-233
			SRR3459401	UKNW06-233
			SRR3459402	UKNW06-233
			SRR3459403	UKNW06-233
			SRR3459404	UKNW06-233
			SRR3459405	UKNW06-233
			SRR3459406	UKNW06-233
			SRR3459407	UKNW06-233
			SRR3459418	UKNW06-403
			SRR3459419	UKNW06-403
			SRR3459420	UKNW06-403
			SRR3459421	UKNW06-403
			SRR3459422	UKNW06-403
			SRR3459423	UKNW06-403
			SRR3459424	UKNW06-403
			SRR3459425	UKNW06-403
			SRR3459426	UKNW06-403
			SRR3459427	UKNW06-403
			SRR3459428	UKNW06-403
			SRR3459429	UKNW06-403
			SRR3459430	UKNW06-403
			SRR3459431	UKNW06-403
			SRR3459432	UKNW06-481
			SRR3459433	UKNW06-481
			SRR3459434	UKNW06-481
			SRR3459435	UKNW06-481
			SRR3459436	UKNW06-481
			SRR3459437	UKNW06-481
			SRR3459438	UKNW06-481
			SRR3459439	UKNW06-481
			SRR3459440	UKNW06-481
			SRR3459441	UKNW06-481
			SRR3459442	UKNW06-481
			SRR3459443	UKNW06-481
			SRR3459444	UKNW06-481
			SRR3459445	UKNW06-481
			SRR3459446	UKNW06-481
			SRR3459447	UKNW06-481
			SRR3459448	UKNW06-481
			SRR3459449	UKNW06-481
			SRR3459450	UKNW06-481
			SRR3459451	UKNW06-481
			SRR3459452	Bra-1
			SRR3459453	Bra-1
			SRR3459454	Bra-1
			SRR3459455	Bra-1
			SRR3459456	Bra-1
			SRR3459457	Bra-1
			SRR3459458	UKID11
			SRR3459459	UKID11
			SRR3459460	UKID11
			SRR3459461	UKID11
			SRR3459462	UKID11
			SRR3459463	UKID11
			SRR3459464	Cal-2
			SRR3459465	Cal-2
			SRR3459466	Cal-2
			SRR3459467	Cal-2
			SRR3459468	Cal-2
			SRR3459469	Cal-2
			SRR3459470	Cal-2
			SRR3459471	Cal-2
			SRR3459472	Cal-2
			SRR3459473	Cal-2
			SRR3459474	Cnt-1
			SRR3459475	Cnt-1
			SRR3459476	Cnt-1
			SRR3459477	Cnt-1
			SRR3459478	Cnt-1
			SRR3459479	Cnt-1
			SRR3459480	Cnt-1
			SRR3459481	Cnt-1
			SRR3459482	Cnt-1
			SRR3459483	Cnt-1
			SRR3459484	For-2
			SRR3459485	For-2
			SRR3459486	For-2
			SRR3459487	For-2
			SRR3459488	For-2
			SRR3459489	For-2
			SRR3459490	For-2
			SRR3459491	Kil-0
			SRR3459492	Kil-0
			SRR3459493	Kil-0
			SRR3459494	Kil-0
			SRR3459495	Kil-0
			SRR3459496	Kil-0
			SRR3459497	Kil-0
			SRR3459498	Kil-0
			SRR3459499	Kil-0
			SRR3459500	Kil-0
			SRR3459501	UKID63
			SRR3459502	UKID63
			SRR3459503	UKID63
			SRR3459504	UKID63
			SRR3459505	UKID63
			SRR3459506	UKID63
			SRR3459507	UKID63
			SRR3459508	UKID63
			SRR3459509	Set-1
			SRR3459510	Set-1
			SRR3459511	Set-1
			SRR3459512	Set-1
			SRR3459513	Set-1
			SRR3459514	Set-1
			SRR3459515	Set-1
			SRR3459516	Set-1
			SRR3459517	Set-1
			SRR3459518	Set-1
			SRR3459528	UKID74
			SRR3459529	UKID74
			SRR3459530	UKID74
			SRR3459531	UKID74
			SRR3459532	UKID74
			SRR3459533	UKID74
			SRR3459534	UKID74
			SRR3459535	UKID74
			SRR3459536	Ty-1
			SRR3459537	Ty-1
			SRR3459538	Ty-1
			SRR3459539	Ty-1
			SRR3459540	Ty-1
			SRR3459541	Ty-1
			SRR3459542	Ty-1
			SRR3459543	Ty-1
			SRR3459544	UKID93
			SRR3459545	UKID93
			SRR3459546	UKID93
			SRR3459547	UKID93
			SRR3459548	UKID93
			SRR3459549	UKID93
			SRR3459550	UKID93
			SRR3459551	UKID93
			SRR3459552	UKID96
			SRR3459553	UKID96
			SRR3459554	UKID96
			SRR3459555	UKID96
			SRR3459556	UKID96
			SRR3459557	UKID96
			SRR3459558	UKID96
			SRR3459559	UKID96
			SRR3459560	UKID107
			SRR3459561	UKID107
			SRR3459562	UKID107
			SRR3459563	UKID107
			SRR3459564	UKID107
			SRR3459565	UKID107
			SRR3459566	UKID107
			SRR3459567	UKID107
			SRR3459574	UKID116
			SRR3459575	UKID116
			SRR3459576	UKID116
			SRR3459577	UKID116
			SRR3459578	UKID116
			SRR3459579	UKID116
			SRR3459580	UKID116
			SRR3459581	UKID116
			SRR3459582	UKID116
			SRR3459583	UKID116
			SRR3459584	UKID116
			SRR3459585	UKID116
			SRR3459586	UKID116
			SRR3459587	UKID116
			SRR3459588	UKID116
			SRR3459589	App1-14
			SRR3459590	App1-14
			SRR3459591	App1-14
			SRR3459592	App1-14
			SRR3459593	App1-14
			SRR3459594	Bor-1
			SRR3459595	Bor-1
			SRR3459596	Bor-1
			SRR3459597	Bor-1
			SRR3459598	Bor-1
			SRR3459599	Bor-1
			SRR3459600	Bor-1
			SRR3459601	Bor-1
			SRR3459602	Bor-1
			SRR3459603	Bor-1
			SRR3459604	Bor-1
			SRR3459605	Bor-1
			SRR3459606	Bor-1
			SRR3459607	Bor-1
			SRR3459608	Bor-1
			SRR3459609	Dra-3
			SRR3459610	Dra-3
			SRR3459611	Dra-3
			SRR3459612	Dra-3
			SRR3459613	Dra-3
			SRR3459614	Dra-3
			SRR3459615	Dra-3
			SRR3459616	Dra-3
			SRR3459617	Dra-3
			SRR3459618	DraII-6
			SRR3459619	DraII-6
			SRR3459620	DraII-6
			SRR3459621	DraII-6
			SRR3459622	DraII-6
			SRR3459623	DraII-6
			SRR3459624	DraII-6
			SRR3459625	DraII-6
			SRR3459626	DraII-6
			SRR3459627	DraII-6
			SRR3459628	DraII-6
			SRR3459629	DraII-6
			SRR3459630	DraII-6
			SRR3459631	DraII-6
			SRR3459632	DraII-6
			SRR3459633	DraII-6
			SRR3459634	DraIV 1-8
			SRR3459635	DraIV 1-8
			SRR3459636	DraIV 1-8
			SRR3459637	DraIV 1-8
			SRR3459638	DraIV 1-8
			SRR3459639	DraIV 1-8
			SRR3459640	DraIV 1-8
			SRR3459641	DraIV 1-8
			SRR3459642	DraIV 1-8
			SRR3459643	DraIV 1-8
			SRR3459644	DraIV 1-8
			SRR3459645	DraIV 1-8
			SRR3459646	DraIV 1-8
			SRR3459647	DraIV 1-8
			SRR3459648	DraIV 1-8
			SRR3459649	DraIV 1-8
			SRR3459650	DraIV 1-11
			SRR3459651	DraIV 1-11
			SRR3459652	DraIV 1-11
			SRR3459653	DraIV 1-11
			SRR3459654	DraIV 1-11
			SRR3459655	DraIV 2-9
			SRR3459656	DraIV 3-7
			SRR3459657	DraIV 3-7
			SRR3459658	DraIV 3-7
			SRR3459659	DraIV 3-7
			SRR3459660	DraIV 3-7
			SRR3459661	DraIV 5-12
			SRR3459662	DraIV 5-12
			SRR3459663	DraIV 5-12
			SRR3459664	DraIV 5-12
			SRR3459665	DraIV 5-12
			SRR3459666	DraIV 5-12
			SRR3459667	DraIV 5-12
			SRR3459668	DraIV 5-12
			SRR3459669	DraIV 6-13
			SRR3459670	DraIV 6-13
			SRR3459671	DraIV 6-13
			SRR3459672	DraIV 6-13
			SRR3459673	DraIV 6-13
			SRR3459674	DraIV 6-13
			SRR3459675	DraIV 6-13
			SRR3459676	DraIV 6-13
			SRR3459677	DraIV 6-13
			SRR3459678	DraIV 6-13
			SRR3459679	DraIV 6-22
			SRR3459680	DraIV 6-22
			SRR3459681	DraIV 6-22
			SRR3459682	DraIV 6-22
			SRR3459683	DraIV 6-22
			SRR3459684	DraIV 6-22
			SRR3459685	DraIV 6-22
			SRR3459686	DraIV 6-22
			SRR3459687	DraIV 6-22
			SRR3459688	DraIV 6-22
			SRR3459689	DraIV 6-22
			SRR3459690	DraIV 6-22
			SRR3459691	DraIV 6-22
			SRR3459692	Duk
			SRR3459693	Duk
			SRR3459694	Duk
			SRR3459695	Duk
			SRR3459696	Duk
			SRR3459697	Duk
			SRR3459698	Duk
			SRR3459699	Duk
			SRR3459700	Duk
			SRR3459701	Duk
			SRR3459702	Duk
			SRR3459703	Duk
			SRR3459704	Eden-1
			SRR3459705	Eden-1
			SRR3459706	Eden-1
			SRR3459707	Eden-1
			SRR3459708	Eden-1
			SRR3459709	Eden-1
			SRR3459710	Eden-1
			SRR3459711	Eden-1
			SRR3459712	Eden-1
			SRR3459713	Eden-1
			SRR3459714	Eden-1
			SRR3459715	Eds-9
			SRR3459716	Eds-9
			SRR3459717	Eds-9
			SRR3459718	Eds-9
			SRR3459719	Eds-9
			SRR3459720	Eds-9
			SRR3459721	Eds-9
			SRR3459722	Eds-9
			SRR3459723	Fja1-5
			SRR3459724	Fja1-5
			SRR3459725	Fja1-5
			SRR3459726	Fja1-5
			SRR3459727	Fja1-5
			SRR3459728	Fja1-5
			SRR3459729	Fja1-5
			SRR3459730	Fja1-5
			SRR3459731	Fja1-5
			SRR3459732	Fja1-5
			SRR3459733	Fja1-5
			SRR3459734	Fja1-5
			SRR3459735	Fja1-5
			SRR3459736	Fja1-5
			SRR3459737	Fja1-5
			SRR3459738	Fja1-5
			SRR3459739	Fly2-2
			SRR3459740	Fly2-2
			SRR3459741	Fly2-2
			SRR3459742	Fly2-2
			SRR3459743	Fly2-2
			SRR3459744	Fly2-2
			SRR3459745	Fly2-2
			SRR3459746	Fly2-2
			SRR3459747	Gro-3
			SRR3459748	Gro-3
			SRR3459749	Gro-3
			SRR3459750	Gro-3
			SRR3459751	Gro-3
			SRR3459752	Gro-3
			SRR3459753	Gro-3
			SRR3459754	Gro-3
			SRR3459755	Hov3-5
			SRR3459756	Hov3-5
			SRR3459757	Hov3-5
			SRR3459758	Hov3-5
			SRR3459759	Hov3-5
			SRR3459760	Hov3-5
			SRR3459761	Hov3-5
			SRR3459762	Hov3-5
			SRR3459763	Lis-3
			SRR3459764	Lis-3
			SRR3459765	Lis-3
			SRR3459766	Lis-3
			SRR3459767	Lis-3
			SRR3459768	Lis-3
			SRR3459769	Lis-3
			SRR3459770	Lis-3
			SRR3459771	Nyl-2
			SRR3459772	Nyl-2
			SRR3459773	Nyl-2
			SRR3459774	Nyl-2
			SRR3459775	Nyl-2
			SRR3459776	Nyl-2
			SRR3459777	Nyl-2
			SRR3459778	Nyl-2
			SRR3459779	Sr:3
			SRR3459780	Sr:3
			SRR3459781	Sr:3
			SRR3459782	Sr:3
			SRR3459783	Sr:3
			SRR3459784	Sr:3
			SRR3459785	Sr:3
			SRR3459786	Sr:3
			SRR3459787	T1070
			SRR3459788	T1070
			SRR3459789	T1070
			SRR3459790	T1070
			SRR3459791	T1070
			SRR3459792	T1070
			SRR3459793	T1070
			SRR3459794	T1090
			SRR3459795	T1090
			SRR3459796	T1090
			SRR3459797	T1090
			SRR3459798	T460
			SRR3459799	T460
			SRR3459800	T460
			SRR3459801	T460
			SRR3459802	T460
			SRR3459803	T460
			SRR3459804	T460
			SRR3459805	T460
			SRR3459806	T460
			SRR3459807	T460
			SRR3459808	T460
			SRR3459809	T460
			SRR3459810	T460
			SRR3459811	T460
			SRR3459812	T460
			SRR3459813	T460
			SRR3459814	T460
			SRR3459815	T460
			SRR3459816	T470
			SRR3459817	T470
			SRR3459818	T470
			SRR3459819	T470
			SRR3459820	T470
			SRR3459821	T470
			SRR3459822	T470
			SRR3459823	T480
			SRR3459824	T480
			SRR3459825	T480
			SRR3459826	T480
			SRR3459827	T480
			SRR3459828	T480
			SRR3459829	T480
			SRR3459830	T480
			SRR3459831	T480
			SRR3459832	T480
			SRR3459833	T480
			SRR3459834	T530
			SRR3459835	T530
			SRR3459836	T530
			SRR3459837	T530
			SRR3459838	T530
			SRR3459839	T530
			SRR3459840	T530
			SRR3459841	T530
			SRR3459842	T530
			SRR3459843	T530
			SRR3459844	T530
			SRR3459845	T800
			SRR3459846	T800
			SRR3459847	T800
			SRR3459848	T800
			SRR3459849	T800
			SRR3459850	T800
			SRR3459851	T800
			SRR3459852	T800
			SRR3459853	T800
			SRR3459854	T800
			SRR3459855	T800
			SRR3459856	T850
			SRR3459857	T850
			SRR3459858	T850
			SRR3459859	T850
			SRR3459860	T850
			SRR3459861	T850
			SRR3459862	T850
			SRR3459863	T850
			SRR3459864	T850
			SRR3459865	T850
			SRR3459866	T850
			SRR3459867	T850
			SRR3459868	T860
			SRR3459869	T860
			SRR3459870	T860
			SRR3459871	T860
			SRR3459872	T860
			SRR3459873	T860
			SRR3459874	T860
			SRR3459875	T860
			SRR3459876	T860
			SRR3459877	T860
			SRR3459878	T880
			SRR3459879	T880
			SRR3459880	T880
			SRR3459881	T880
			SRR3459882	T880
			SRR3459883	T880
			SRR3459884	T880
			SRR3459885	T880
			SRR3459886	T930
			SRR3459887	T930
			SRR3459888	T930
			SRR3459889	T930
			SRR3459890	T930
			SRR3459891	T930
			SRR3459892	T930
			SRR3459893	T930
			SRR3459894	T930
			SRR3459895	T930
			SRR3459896	T930
			SRR3459897	T930
			SRR3459898	T930
			SRR3459899	T930
			SRR3459900	T930
			SRR3459901	T930
			SRR3459902	T930
			SRR3459903	T960
			SRR3459904	T960
			SRR3459905	T960
			SRR3459906	T960
			SRR3459907	T960
			SRR3459908	T960
			SRR3459909	TAA 04
			SRR3459910	TAA 04
			SRR3459911	TAA 04
			SRR3459912	TAA 04
			SRR3459913	TAA 04
			SRR3459914	TAA 04
			SRR3459915	TAA 04
			SRR3459916	TAA 04
			SRR3459917	TAA 04
			SRR3459918	TAA 14
			SRR3459919	TAA 14
			SRR3459920	TAA 14
			SRR3459921	TAA 14
			SRR3459922	TAA 14
			SRR3459923	TAA 14
			SRR3459924	TAA 14
			SRR3459925	TAA 14
			SRR3459926	TAA 17
			SRR3459927	TAA 17
			SRR3459928	TAA 17
			SRR3459929	TAA 17
			SRR3459930	TAA 17
			SRR3459931	TAA 17
			SRR3459932	TAA 17
			SRR3459933	TAA 17
			SRR3459934	TAD 01
			SRR3459935	TAD 01
			SRR3459936	TAD 01
			SRR3459937	TAD 01
			SRR3459938	TAD 01
			SRR3459939	TAD 01
			SRR3459940	TAD 01
			SRR3459941	TAD 01
			SRR3459942	TAD 01
			SRR3459943	TAD 01
			SRR3459956	TAD 06
			SRR3459957	TAD 06
			SRR3459958	TAD 06
			SRR3459959	TAD 06
			SRR3459960	TAD 06
			SRR3459961	TAD 06
			SRR3459962	TAD 06
			SRR3459963	TAD 06
			SRR3459964	TAD 06
			SRR3459965	TAD 06
			SRR3459966	TAD 06
			SRR3459967	TAD 06
			SRR3459968	TAD 06
			SRR3459969	TAD 06
			SRR3459970	TAL 03
			SRR3459971	TAL 03
			SRR3459972	TAL 03
			SRR3459973	TAL 03
			SRR3459974	TAL 03
			SRR3459975	TAL 03
			SRR3459976	TAL 03
			SRR3459977	TAL 03
			SRR3459978	TDr-8
			SRR3459979	TDr-8
			SRR3459980	TDr-8
			SRR3459981	TDr-8
			SRR3459982	TDr-8
			SRR3459983	TDr-8
			SRR3459984	TDr-8
			SRR3459985	TDr-8
			SRR3459986	TDr-9
			SRR3459987	TDr-9
			SRR3459988	TDr-9
			SRR3459989	TDr-9
			SRR3459990	TDr-9
			SRR3459991	TDr-9
			SRR3459992	TDr-9
			SRR3459993	TDr-9
			SRR3459994	TDr-9
			SRR3459995	TDr-9
			SRR3459996	TDr-9
			SRR3459997	TDr-9
			SRR3459998	TDr-13
			SRR3459999	TDr-13
			SRR3460000	TDr-13
			SRR3460001	TDr-13
			SRR3460002	TDr-13
			SRR3460003	TDr-13
			SRR3460004	TDr-13
			SRR3460005	TDr-13
			SRR3460006	TDr-13
			SRR3460007	TDr-13
			SRR3460008	TDr-13
			SRR3460009	TDr-16
			SRR3460010	TDr-16
			SRR3460011	TDr-16
			SRR3460012	TDr-16
			SRR3460013	TDr-16
			SRR3460014	TDr-16
			SRR3460015	TDr-16
			SRR3460016	TDr-16
			SRR3460017	TDr-16
			SRR3460018	TDr-16
			SRR3460019	TDr-16
			SRR3460020	TDr-16
			SRR3460021	TDr-18
			SRR3460022	TDr-18
			SRR3460023	TDr-18
			SRR3460024	TDr-18
			SRR3460025	TDr-18
			SRR3460026	TDr-18
			SRR3460027	TDr-18
			SRR3460028	TDr-18
			SRR3460029	TDr-18
			SRR3460030	TDr-18
			SRR3460031	TDr-18
			SRR3460032	TDr-18
			SRR3460033	TDr-18
			SRR3460034	TDr-18
			SRR3460035	TDr-18
			SRR3460036	TDr-18
			SRR3460037	TFA 07
			SRR3460038	TFA 07
			SRR3460039	TFA 07
			SRR3460040	TFA 07
			SRR3460041	TFA 07
			SRR3460042	TFA 07
			SRR3460043	TFA 07
			SRR3460044	TFA 07
			SRR3460045	TFA 08
			SRR3460046	TFA 08
			SRR3460047	TFA 08
			SRR3460048	TFA 08
			SRR3460049	TFA 08
			SRR3460050	TFA 08
			SRR3460051	TFA 08
			SRR3460052	TFA 08
			SRR3460053	TFA 08
			SRR3460054	TFA 08
			SRR3460055	TFA 08
			SRR3460056	TFA 08
			SRR3460057	TFA 08
			SRR3460058	TFA 08
			SRR3460059	TFA 08
			SRR3460060	TFA 08
			SRR3460061	TGR 01
			SRR3460062	TGR 01
			SRR3460063	TGR 01
			SRR3460064	TGR 01
			SRR3460065	TGR 01
			SRR3460066	TGR 01
			SRR3460067	TGR 01
			SRR3460068	TGR 01
			SRR3460069	TGR 01
			SRR3460070	TGR 01
			SRR3460071	TGR 01
			SRR3460072	TOM 06
			SRR3460073	TOM 06
			SRR3460074	TOM 06
			SRR3460075	TOM 06
			SRR3460076	TOM 06
			SRR3460077	TOM 06
			SRR3460078	TOM 06
			SRR3460079	TOM 06
			SRR3460080	TOM 06
			SRR3460081	TOM 06
			SRR3460082	TOM 07
			SRR3460083	TOM 07
			SRR3460084	TOM 07
			SRR3460085	TOM 07
			SRR3460086	TOM 07
			SRR3460087	TOM 07
			SRR3460088	TOM 07
			SRR3460089	TOM 07
			SRR3460090	TOM 07
			SRR3460091	TOM 07
			SRR3460092	TOM 07
			SRR3460093	TOM 07
			SRR3460094	TV-7
			SRR3460095	TV-7
			SRR3460096	TV-7
			SRR3460097	TV-7
			SRR3460098	TV-7
			SRR3460099	TV-7
			SRR3460100	TV-7
			SRR3460101	TV-7
			SRR3460102	TV-7
			SRR3460103	TV-7
			SRR3460104	TV-7
			SRR3460105	TV-7
			SRR3460106	TV-7
			SRR3460107	TV-7
			SRR3460108	TV-7
			SRR3460109	TV-22
			SRR3460110	TV-22
			SRR3460111	TV-22
			SRR3460112	TV-22
			SRR3460113	TV-22
			SRR3460114	TV-22
			SRR3460115	TV-22
			SRR3460116	TV-22
			SRR3460117	TV-22
			SRR3460118	TV-38
			SRR3460119	TV-38
			SRR3460120	TV-38
			SRR3460121	TV-38
			SRR3460122	TV-38
			SRR3460123	TV-38
			SRR3460124	TV-38
			SRR3460125	TV-38
			SRR3460126	TV-38
			SRR3460127	TV-38
			SRR3460128	TV-38
			SRR3460129	TV-38
			SRR3460130	UduI 1-11
			SRR3460131	LI-OF-065
			SRR3460132	LI-OF-065
			SRR3460133	LI-OF-065
			SRR3460134	LI-OF-065
			SRR3460135	LI-OF-065
			SRR3460136	LI-OF-065
			SRR3460137	LI-OF-065
			SRR3460138	LI-OF-065
			SRR3460139	UduI 3-36
			SRR3460140	UduI 3-36
			SRR3460141	UduI 3-36
			SRR3460142	UduI 3-36
			SRR3460143	UduI 3-36
			SRR3460144	UduI 3-36
			SRR3460145	ZdrI 1-23
			SRR3460146	ZdrI 1-23
			SRR3460147	ZdrI 1-23
			SRR3460148	ZdrI 1-23
			SRR3460149	ZdrI 1-23
			SRR3460150	ZdrI 1-23
			SRR3460151	ZdrI 2-9
			SRR3460152	ZdrI 2-9
			SRR3460153	ZdrI 2-9
			SRR3460154	ZdrI 2-9
			SRR3460155	ZdrI 2-9
			SRR3460156	ZdrI 2-9
			SRR3460157	ZdrI 2-21
			SRR3460158	ZdrI 2-21
			SRR3460159	ZdrI 2-21
			SRR3460160	ZdrI 2-21
			SRR3460161	ZdrI 2-21
			SRR3460162	ZdrI 2-21
			SRR3460163	ZdrI 2-21
			SRR3460164	ZdrI 2-21
			SRR3460165	ZdrI 2-21
			SRR3460166	ZdrI 2-21
			SRR3460167	ZdrI 2-21
			SRR3460168	ANH-1
			SRR3460169	ANH-1
			SRR3460170	ANH-1
			SRR3460171	ANH-1
			SRR3460172	ANH-1
			SRR3460173	ANH-1
			SRR3460174	ANH-1
			SRR3460175	ANH-1
			SRR3460176	ANH-1
			SRR3460177	ANH-1
			SRR3460184	CSHL-5
			SRR3460185	CSHL-5
			SRR3460186	CSHL-5
			SRR3460187	CSHL-5
			SRR3460188	CSHL-5
			SRR3460189	CSHL-5
			SRR3460190	CSHL-5
			SRR3460191	CSHL-5
			SRR3460192	CSHL-5
			SRR3460193	CSHL-5
			SRR3460194	CSHL-5
			SRR3460195	KZ13
			SRR3460196	KZ13
			SRR3460197	KZ13
			SRR3460198	KZ13
			SRR3460199	KZ13
			SRR3460200	KZ13
			SRR3460201	KZ13
			SRR3460202	KZ13
			SRR3460203	LI-EF-018
			SRR3460204	LI-EF-018
			SRR3460205	LI-EF-018
			SRR3460206	LI-EF-018
			SRR3460207	LI-EF-018
			SRR3460208	LI-EF-018
			SRR3460209	Bil-5
			SRR3460210	Bil-5
			SRR3460211	Bil-5
			SRR3460212	Bil-5
			SRR3460213	Bil-5
			SRR3460214	Bil-5
			SRR3460215	Bil-5
			SRR3460216	Bil-5
			SRR3460217	Bil-5
			SRR3460218	Bil-5
			SRR3460219	Bil-5
			SRR3460220	Bil-5
			SRR3460221	Bil-5
			SRR3460222	Bil-5
			SRR3460223	Bil-5
			SRR3460224	Bil-5
			SRR3460225	Bil-5
			SRR3460226	Bil-5
			SRR3460227	Bil-5
			SRR3460228	Bil-5
			SRR3460229	Bil-5
			SRR3460249	CIBC-17
			SRR3460250	CIBC-17
			SRR3460251	CIBC-17
			SRR3460252	CIBC-17
			SRR3460253	CIBC-17
			SRR3460254	CIBC-17
			SRR3460255	CIBC-17
			SRR3460256	CIBC-17
			SRR3460257	CIBC-17
			SRR3460258	CIBC-17
			SRR3460259	CIBC-17
			SRR3460260	CIBC-17
			SRR3460261	CIBC-17
			SRR3460262	CIBC-17
			SRR3460263	CIBC-17
			SRR3460264	CIBC-17
			SRR3460265	CIBC-17
			SRR3460266	CIBC-17
			SRR3460267	CIBC-17
			SRR3460268	CIBC-5
			SRR3460269	CIBC-5
			SRR3460270	CIBC-5
			SRR3460271	CIBC-5
			SRR3460272	CIBC-5
			SRR3460273	CIBC-5
			SRR3460274	CIBC-5
			SRR3460275	CIBC-5
			SRR3460276	Cvi-0
			SRR3460277	Cvi-0
			SRR3460278	Cvi-0
			SRR3460279	Cvi-0
			SRR3460280	Cvi-0
			SRR3460281	Cvi-0
			SRR3460282	Cvi-0
			SRR3460283	Cvi-0
			SRR3460284	Cvi-0
			SRR3460285	Cvi-0
			SRR3460286	Cvi-0
			SRR3460287	Cvi-0
			SRR3460288	Cvi-0
			SRR3460289	Cvi-0
			SRR3460290	Cvi-0
			SRR3460291	Cvi-0
			SRR3460292	Fab-2
			SRR3460293	Fab-2
			SRR3460294	Fab-2
			SRR3460295	Fab-2
			SRR3460296	Fab-2
			SRR3460297	Fab-2
			SRR3460298	Fab-2
			SRR3460299	Fab-2
			SRR3460300	Fab-2
			SRR3460301	Fab-2
			SRR3460302	Fab-2
			SRR3460303	HR-10
			SRR3460304	HR-10
			SRR3460305	HR-10
			SRR3460306	HR-10
			SRR3460307	HR-10
			SRR3460308	HR-10
			SRR3460309	HR-10
			SRR3460310	HR-10
			SRR3460311	HR-10
			SRR3460312	HR-10
			SRR3460313	HR-10
			SRR3460314	HR-10
			SRR3460315	HR-10
			SRR3460316	HR-10
			SRR3460317	HR-10
			SRR3460318	LL-0
			SRR3460319	LL-0
			SRR3460320	LL-0
			SRR3460321	LL-0
			SRR3460322	LL-0
			SRR3460323	LL-0
			SRR3460324	LL-0
			SRR3460325	LL-0
			SRR3460339	NFA-10
			SRR3460340	NFA-10
			SRR3460341	NFA-10
			SRR3460342	NFA-10
			SRR3460343	NFA-10
			SRR3460344	NFA-10
			SRR3460345	NFA-10
			SRR3460346	NFA-10
			SRR3460347	NFA-10
			SRR3460348	NFA-10
			SRR3460349	NFA-10
			SRR3460350	NFA-10
			SRR3460351	NFA-10
			SRR3460352	NFA-10
			SRR3460353	NFA-8
			SRR3460354	NFA-8
			SRR3460355	NFA-8
			SRR3460356	NFA-8
			SRR3460357	NFA-8
			SRR3460358	NFA-8
			SRR3460359	NFA-8
			SRR3460360	NFA-8
			SRR3460361	NFA-8
			SRR3460362	Pu2-8
			SRR3460363	Pu2-8
			SRR3460364	Pu2-8
			SRR3460365	Pu2-8
			SRR3460366	Pu2-8
			SRR3460367	Ren-11
			SRR3460368	Ren-11
			SRR3460369	Ren-11
			SRR3460370	Ren-11
			SRR3460371	Ren-11
			SRR3460372	Ren-11
			SRR3460373	Ren-11
			SRR3460374	Sq-1
			SRR3460375	Sq-1
			SRR3460376	Sq-1
			SRR3460377	Sq-1
			SRR3460378	Sq-1
			SRR3460379	Sq-1
			SRR3460380	Sq-1
			SRR3460381	Sq-1
			SRR3460382	Sq-1
			SRR3460383	Sq-1
			SRR3460384	Ts-1
			SRR3460385	Ts-1
			SRR3460386	Ts-1
			SRR3460387	Ts-1
			SRR3460388	Ts-1
			SRR3460389	Ts-1
			SRR3460390	Ts-5
			SRR3460391	Ts-5
			SRR3460392	Ts-5
			SRR3460393	Ts-5
			SRR3460394	Ts-5
			SRR3460395	Ts-5
			SRR3460396	Ts-5
			SRR3460397	Ts-5
			SRR3460398	Ts-5
			SRR3460399	Ts-5
			SRR3460400	Ts-5
			SRR3460401	Ull2-3
			SRR3460402	Ull2-3
			SRR3460403	Ull2-3
			SRR3460404	Ull2-3
			SRR3460405	Ull2-3
			SRR3460406	Ull2-5
			SRR3460407	Ull2-5
			SRR3460408	Ull2-5
			SRR3460409	Ull2-5
			SRR3460410	Ull2-5
			SRR3460411	Ull2-5
			SRR3460412	Ull2-5
			SRR3460413	Ull2-5
			SRR3460414	Ull2-5
			SRR3460415	Ull2-5
			SRR3460416	Ull2-5
			SRR3460417	Ull2-5
			SRR3460418	Uod-7
			SRR3460419	Uod-7
			SRR3460420	Uod-7
			SRR3460421	Uod-7
			SRR3460422	Uod-7
			SRR3460423	Wei-0
			SRR3460424	Wei-0
			SRR3460425	Wei-0
			SRR3460426	Wei-0
			SRR3460427	Wei-0
			SRR3460428	Wei-0
			SRR3460429	Wei-0
			SRR3460430	Wei-0
			SRR3460431	Wei-0
			SRR3460432	Wei-0
			SRR3460433	Alst-1
			SRR3460434	Alst-1
			SRR3460435	Alst-1
			SRR3460436	Alst-1
			SRR3460437	Ang-0
			SRR3460438	Ang-0
			SRR3460439	Ang-0
			SRR3460440	Ang-0
			SRR3460441	Ang-0
			SRR3460442	Ang-0
			SRR3460443	Ang-0
			SRR3460444	Ang-0
			SRR3460445	Bd-0
			SRR3460446	Bd-0
			SRR3460447	Bd-0
			SRR3460448	Bd-0
			SRR3460449	Bd-0
			SRR3460450	Bd-0
			SRR3460451	Bd-0
			SRR3460452	Bd-0
			SRR3460453	Bd-0
			SRR3460454	Bch-1
			SRR3460455	Bch-1
			SRR3460456	Bch-1
			SRR3460457	Bch-1
			SRR3460458	Bch-1
			SRR3460459	Bch-1
			SRR3460460	Buckhorn Pass
			SRR3460461	Buckhorn Pass
			SRR3460462	Buckhorn Pass
			SRR3460463	Buckhorn Pass
			SRR3460464	Buckhorn Pass
			SRR3460465	Buckhorn Pass
			SRR3460466	Bur-0
			SRR3460467	Bur-0
			SRR3460468	Bur-0
			SRR3460469	Bur-0
			SRR3460470	Bur-0
			SRR3460471	Bur-0
			SRR3460472	Bur-0
			SRR3460473	Bur-0
			SRR3460474	Bur-0
			SRR3460475	Bur-0
			SRR3460476	Bur-0
			SRR3460477	Bur-0
			SRR3460478	Ct-1
			SRR3460479	Ct-1
			SRR3460480	Ct-1
			SRR3460481	Ct-1
			SRR3460482	Ct-1
			SRR3460483	Ct-1
			SRR3460484	Ct-1
			SRR3460485	Ct-1
			SRR3460486	Ct-1
			SRR3460487	Ct-1
			SRR3460488	Ct-1
			SRR3460489	Ct-1
			SRR3460490	Ct-1
			SRR3460491	Ct-1
			SRR3460492	Ct-1
			SRR3460493	Ct-1
			SRR3460494	Ct-1
			SRR3460495	Da-0
			SRR3460496	Da-0
			SRR3460497	Da-0
			SRR3460498	Da-0
			SRR3460499	Da-0
			SRR3460500	Do-0
			SRR3460501	Do-0
			SRR3460502	Do-0
			SRR3460503	Do-0
			SRR3460504	Do-0
			SRR3460505	Do-0
			SRR3460506	Do-0
			SRR3460507	Do-0
			SRR3460508	Do-0
			SRR3460509	Do-0
			SRR3460510	Do-0
			SRR3460511	Dra-0
			SRR3460512	Dra-0
			SRR3460513	Dra-0
			SRR3460514	Dra-0
			SRR3460515	Dra-0
			SRR3460516	Dra-0
			SRR3460517	Dra-0
			SRR3460518	Dra-0
			SRR3460519	Dra-0
			SRR3460520	Dr-0
			SRR3460521	Dr-0
			SRR3460522	Dr-0
			SRR3460523	Dr-0
			SRR3460524	Dr-0
			SRR3460525	Dr-0
			SRR3460526	Dr-0
			SRR3460527	Dr-0
			SRR3460528	Durh-1
			SRR3460529	Durh-1
			SRR3460530	Durh-1
			SRR3460531	Durh-1
			SRR3460532	Durh-1
			SRR3460533	Durh-1
			SRR3460534	Durh-1
			SRR3460535	Durh-1
			SRR3460536	Durh-1
			SRR3460537	Durh-1
			SRR3460538	Durh-1
			SRR3460539	Durh-1
			SRR3460540	Edi-0
			SRR3460541	Edi-0
			SRR3460542	Edi-0
			SRR3460543	Edi-0
			SRR3460544	Edi-0
			SRR3460545	Edi-0
			SRR3460546	Edi-0
			SRR3460547	En-2
			SRR3460548	En-2
			SRR3460549	En-2
			SRR3460550	En-2
			SRR3460551	En-2
			SRR3460552	En-2
			SRR3460553	En-2
			SRR3460554	En-2
			SRR3460555	Gd-1
			SRR3460556	Gd-1
			SRR3460557	Gd-1
			SRR3460558	Gd-1
			SRR3460559	Gd-1
			SRR3460560	Gd-1
			SRR3460561	Gd-1
			SRR3460562	Gd-1
			SRR3460563	Gd-1
			SRR3460564	Gd-1
			SRR3460565	Gd-1
			SRR3460566	Gd-1
			SRR3460567	Hau-0
			SRR3460568	Hau-0
			SRR3460569	Hau-0
			SRR3460570	Hau-0
			SRR3460571	Hau-0
			SRR3460572	Hn-0
			SRR3460573	Hn-0
			SRR3460574	Hn-0
			SRR3460575	Hn-0
			SRR3460576	Hn-0
			SRR3460577	Hn-0
			SRR3460578	Hn-0
			SRR3460579	Hn-0
			SRR3460592	Hh-0
			SRR3460593	Hh-0
			SRR3460594	Hh-0
			SRR3460595	Hh-0
			SRR3460596	Hh-0
			SRR3460597	Hh-0
			SRR3460598	Hh-0
			SRR3460599	Hh-0
			SRR3460600	Hh-0
			SRR3460601	Hh-0
			SRR3460602	Kn-0
			SRR3460603	Kn-0
			SRR3460604	Kn-0
			SRR3460605	Kn-0
			SRR3460606	Kn-0
			SRR3460607	Kn-0
			SRR3460608	Kn-0
			SRR3460609	Kn-0
			SRR3460610	Kn-0
			SRR3460611	Kb-0
			SRR3460612	Kb-0
			SRR3460613	Kb-0
			SRR3460614	Kb-0
			SRR3460615	Kb-0
			SRR3460616	Kb-0
			SRR3460617	Kb-0
			SRR3460618	Kb-0
			SRR3460619	Le-0
			SRR3460620	Le-0
			SRR3460621	Le-0
			SRR3460622	Le-0
			SRR3460623	Le-0
			SRR3460624	Le-0
			SRR3460625	Le-0
			SRR3460626	Le-0
			SRR3460627	Le-0
			SRR3460628	Le-0
			SRR3460629	Le-0
			SRR3460630	Le-0
			SRR3460631	Li-7
			SRR3460632	Li-7
			SRR3460633	Li-7
			SRR3460634	Li-7
			SRR3460635	Li-7
			SRR3460636	Li-7
			SRR3460637	Mnz-0
			SRR3460638	Mnz-0
			SRR3460639	Mnz-0
			SRR3460640	Mnz-0
			SRR3460641	Mnz-0
			SRR3460642	Mnz-0
			SRR3460643	Mnz-0
			SRR3460644	Mnz-0
			SRR3460645	Mv-0
			SRR3460646	Mv-0
			SRR3460647	Mv-0
			SRR3460648	Mv-0
			SRR3460649	Mv-0
			SRR3460650	Mv-0
			SRR3460651	Mv-0
			SRR3460652	Mv-0
			SRR3460653	Mv-0
			SRR3460654	Mv-0
			SRR3460655	Mv-0
			SRR3460656	Mv-0
			SRR3460657	Me-0
			SRR3460658	Me-0
			SRR3460667	LI-SET-019
			SRR3460668	LI-SET-019
			SRR3460669	LI-SET-019
			SRR3460670	LI-SET-019
			SRR3460671	LI-SET-019
			SRR3460672	LI-SET-019
			SRR3460673	Or-0
			SRR3460674	Or-0
			SRR3460675	Or-0
			SRR3460676	Or-0
			SRR3460677	Or-0
			SRR3460678	Or-0
			SRR3460679	Or-0
			SRR3460680	Or-0
			SRR3460681	Oy-0
			SRR3460682	Oy-0
			SRR3460683	Petergof
			SRR3460684	Petergof
			SRR3460685	Petergof
			SRR3460686	Petergof
			SRR3460687	Petergof
			SRR3460711	Rhen-1
			SRR3460712	Rhen-1
			SRR3460713	Rhen-1
			SRR3460714	Rhen-1
			SRR3460715	Rhen-1
			SRR3460716	Rhen-1
			SRR3460717	Rhen-1
			SRR3460718	Rhen-1
			SRR3460719	Rhen-1
			SRR3460720	Rhen-1
			SRR3460721	Rou-0
			SRR3460722	Rou-0
			SRR3460723	Rou-0
			SRR3460724	Rou-0
			SRR3460725	Rou-0
			SRR3460726	Rou-0
			SRR3460727	Rou-0
			SRR3460728	Rou-0
			SRR3460729	Rou-0
			SRR3460730	Rou-0
			SRR3460731	Rou-0
			SRR3460732	RSCH-4
			SRR3460733	RSCH-4
			SRR3460734	RSCH-4
			SRR3460735	RSCH-4
			SRR3460736	RSCH-4
			SRR3460737	RSCH-4
			SRR3460738	RSCH-4
			SRR3460739	RSCH-4
			SRR3460740	RSCH-4
			SRR3460741	RSCH-4
			SRR3460742	RSCH-4
			SRR3460743	RSCH-4
			SRR3460744	Sf-1
			SRR3460745	Sf-1
			SRR3460746	Sf-1
			SRR3460747	Sf-1
			SRR3460748	Sf-1
			SRR3460749	Sf-1
			SRR3460750	Sf-1
			SRR3460751	Sf-1
			SRR3460752	Sf-1
			SRR3460753	Sf-1
			SRR3460754	Sf-1
			SRR3460755	Sf-1
			SRR3460756	Sf-1
			SRR3460757	Sf-2
			SRR3460758	Sf-2
			SRR3460759	Sf-2
			SRR3460760	Sf-2
			SRR3460761	Sf-2
			SRR3460762	Sf-2
			SRR3460763	Sf-2
			SRR3460764	Sf-2
			SRR3460765	Sf-2
			SRR3460766	Sf-2
			SRR3460767	Sf-2
			SRR3460768	Sf-2
			SRR3460779	Ste-0
			SRR3460780	Ste-0
			SRR3460781	Ste-0
			SRR3460782	Ste-0
			SRR3460783	Ste-0
			SRR3460784	Ste-0
			SRR3460785	Ste-0
			SRR3460786	Ste-0
			SRR3460787	Ste-0
			SRR3460788	Ste-0
			SRR3460789	Ste-0
			SRR3460790	Tac-0
			SRR3460791	Tac-0
			SRR3460792	Tac-0
			SRR3460793	Tac-0
			SRR3460794	Tac-0
			SRR3460795	Tac-0
			SRR3460796	Tac-0
			SRR3460797	Tac-0
			SRR3460798	Tha-1
			SRR3460799	Tha-1
			SRR3460800	Tha-1
			SRR3460801	Tha-1
			SRR3460802	Tha-1
			SRR3460803	Tha-1
			SRR3460804	Tha-1
			SRR3460805	Tha-1
			SRR3460806	Ting-1
			SRR3460807	Ting-1
			SRR3460808	Ting-1
			SRR3460809	Ting-1
			SRR3460810	Ting-1
			SRR3460811	Ting-1
			SRR3460812	Ting-1
			SRR3460813	Ting-1
			SRR3460814	Ting-1
			SRR3460823	Tscha-1
			SRR3460824	Tscha-1
			SRR3460825	Tscha-1
			SRR3460826	Tscha-1
			SRR3460827	Tscha-1
			SRR3460828	Tscha-1
			SRR3460829	Tscha-1
			SRR3460830	Tscha-1
			SRR3460831	Tscha-1
			SRR3460832	Tscha-1
			SRR3460833	Tscha-1
			SRR3460834	Tscha-1
			SRR3460835	Tscha-1
			SRR3460836	Tscha-1
			SRR3460837	Tscha-1
			SRR3460838	Tscha-1
			SRR3460839	Tscha-1
			SRR3460840	Tsu-0
			SRR3460841	Tsu-0
			SRR3460842	Tsu-0
			SRR3460843	Tsu-0
			SRR3460844	Tsu-0
			SRR3460845	Tsu-0
			SRR3460846	Tsu-0
			SRR3460847	Tsu-0
			SRR3460848	Tsu-0
			SRR3460849	Tsu-0
			SRR3460850	Tsu-0
			SRR3460851	Tsu-0
			SRR3460852	Tsu-0
			SRR3460853	Tsu-0
			SRR3460854	Tsu-0
			SRR3460855	Tsu-0
			SRR3460856	Tsu-0
			SRR3460857	Tsu-0
			SRR3460858	Tsu-0
			SRR3460859	Tsu-0
			SRR3460860	Tsu-0
			SRR3460861	Tsu-0
[truncated: 4,077 more rows]

## Sheet: Rice
WGS	Cultivar		RNA-Seq	Cultivar
CRR279346	KY131		CRR279348	KY131
CRR279350	2428		CRR279349	KY131
CRR279354	9311		CRR279352	2428
CRR279358	Basmati1		CRR279353	2428
CRR279362	CG14		CRR279356	9311
CRR279363	CG14		CRR279357	9311
CRR279364	CG14		CRR279360	Basmati1
CRR279365	CG14		CRR279361	Basmati1
CRR279369	CG14		CRR279367	CG14
CRR279370	CN1		CRR279368	CG14
CRR279374	D62		CRR279372	CN1
CRR279375	D62		CRR279373	CN1
CRR279376	D62		CRR279379	D62
CRR279377	D62		CRR279380	D62
CRR279381	DG		CRR279408	DG
CRR279382	DG		CRR279409	DG
CRR279383	DG		CRR279415	DHX2
CRR279384	DG		CRR279416	DHX2
CRR279385	DG		CRR279422	FH838
CRR279386	DG		CRR279423	FH838
CRR279387	DG		CRR279426	FS32
CRR279388	DG		CRR279427	FS32
CRR279389	DG		CRR279430	G46
CRR279390	DG		CRR279431	G46
CRR279391	DG		CRR279434	G630
CRR279392	DG		CRR279435	G630
CRR279393	DG		CRR279441	G8
CRR279394	DG		CRR279442	G8
CRR279395	DG		CRR279448	II32
CRR279396	DG		CRR279449	II32
CRR279397	DG		CRR279452	IR64
CRR279398	DG		CRR279453	IR64
CRR279399	DG		CRR279459	J4155
CRR279400	DG		CRR279460	J4155
CRR279401	DG		CRR279463	Kosh
CRR279402	DG		CRR279464	Kosh
CRR279403	DG		CRR279470	Lemont
CRR279404	DG		CRR279471	Lemont
CRR279405	DG		CRR279477	R498
CRR279406	DG		CRR279482	S548
CRR279410	DHX2		CRR279483	S548
CRR279411	DHX2		CRR279489	TM
CRR279412	DHX2		CRR279490	TM
CRR279413	DHX2		CRR279497	Tumba
CRR279417	FH838		CRR279498	Tumba
CRR279418	FH838		CRR279504	WSSM
CRR279419	FH838		CRR279505	WSSM
CRR279420	FH838		CRR279511	Y3551
CRR279424	FS32		CRR279512	Y3551
CRR279428	G46		CRR279515	Y58S
CRR279432	G630		CRR279516	Y58S
CRR279436	G8		CRR279519	YX1
CRR279437	G8		CRR279520	YX1
CRR279438	G8		CRR279528	LJ
CRR279439	G8		CRR279529	LJ
CRR279443	II32		CRR279530	N22
CRR279444	II32		CRR279531	N22
CRR279445	II32		CRR279532	2428
CRR279446	II32		CRR279533	9311
CRR279450	IR64		CRR279534	DG
CRR279454	J4155		CRR279535	R527
CRR279455	J4155		CRR279536	R527
CRR279456	J4155		CRR279537	R527
CRR279457	J4155		CRR279538	R527
CRR279461	Kosh		CRR279539	R527
CRR279465	Lemont		CRR279540	R527
CRR279466	Lemont		CRR279541	R527
CRR279467	Lemont		CRR279542	R527
CRR279468	Lemont		CRR279543	R527
CRR279472	NamRoo		CRR279544	R527
CRR279473	NamRoo		CRR279545	R527
CRR279474	NamRoo		CRR279546	R527
CRR279475	NamRoo		CRR279547	R527
CRR279478	R527		CRR279548	R527
CRR279480	S548		CRR279549	R527
CRR279484	TM		CRR279550	R527
CRR279485	TM		CRR279551	R527
CRR279486	TM		CRR279552	R527
CRR279487	TM		CRR279553	R527
CRR279491	TM		CRR279554	R527
CRR279492	Tumba		CRR279555	R527
CRR279493	Tumba		CRR279556	R527
CRR279494	Tumba		CRR279557	R527
CRR279495	Tumba		CRR279558	R527
CRR279499	WSSM		CRR279559	R527
CRR279500	WSSM		CRR279560	R527
CRR279501	WSSM		CRR279561	R527
CRR279502	WSSM		CRR279562	R527
CRR279506	Y3551		CRR279563	R527
CRR279507	Y3551
CRR279508	Y3551
CRR279509	Y3551
CRR279513	Y58S
CRR279517	YX1
CRR279521	ZH11
CRR279522	ZH11
CRR279523	ZH11
CRR279524	ZH11
CRR279526	LJ
ERR10772245	N22
ERR10368524	N22
SRR8446493	R498

## Sheet: Maize
WGS	Cultivar		RNA-Seq	Cultivar
SRR10127970	HP301		SRR5888318	B97
SRR10127986	P39		SRR5888319	B97
SRR10128007	B97		SRR5888320	B97
SRR10128502	OH43		SRR5888321	B97
SRR11301661	OH7B		SRR5888324	B97
SRR11301662	OH7B		SRR5888325	B97
SRR11302060	OH43		SRR5888356	B97
SRR13644710	Ki3		ERR3791404	B97
SRR15507094	OH43		ERR3791453	B97
SRR15507095	OH43		ERR3791454	B97
SRR15507096	OH43		ERR3791502	B97
SRR15507097	OH43		ERR3791503	B97
SRR15507100	OH43		ERR3791539	B97
SRR15507101	OH43		ERR3791540	B97
SRR15507103	OH43		ERR3791582	B97
SRR15507104	OH43		ERR3791583	B97
SRR1754716	HP301		ERR3791634	B97
SRR30894789	CML103		ERR3791635	B97
SRR30895054	CML322		ERR3791683	B97
SRR30895139	CML333		ERR3791684	B97
SRR5663770	Ms71		ERR3791685	B97
SRR5663808	Tzi8		ERR3791782	B97
SRR5663809	Tzi8		ERR3791783	B97
SRR5663821	M37W		ERR3791831	B97
SRR5663822	M162W		ERR3791832	B97
SRR5663823	M162W		ERR3791835	B97
SRR5663836	M37W		ERR3791836	B97
SRR5663851	B97		ERR3791406	CML103
SRR5663897	Mo18W		ERR3791455	CML103
SRR5663898	Mo18W		ERR3791456	CML103
SRR5664008	CML277		ERR3791504	CML103
SRR5664009	CML277		ERR3791505	CML103
SRR5664077	CML247		ERR3791541	CML103
SRR5664078	CML247		ERR3791542	CML103
SRR5664128	Tx303		ERR3791584	CML103
SRR5664135	Tx303		ERR3791585	CML103
SRR5725640	CML277		ERR3791636	CML103
SRR5725641	NC350		ERR3791637	CML103
SRR5725645	NC358		ERR3791686	CML103
SRR5725657	HP301		ERR3791687	CML103
SRR5725684	IL14H		ERR3791784	CML103
SRR5725699	CML322		ERR3791785	CML103
SRR5725712	CML247		ERR3791833	CML103
SRR5725720	Ki11		ERR3791834	CML103
SRR5725747	Ky21		ERR3791837	CML103
SRR5725751	M162W		ERR3791408	CML277
SRR5725754	M37W		ERR3791457	CML277
SRR5725771	CML103		ERR3791458	CML277
SRR5725772	CML103		ERR3791586	CML277
SRR5725785	Mo18W		ERR3791587	CML277
SRR5725793	Tx303		ERR3791638	CML277
SRR5725805	CML333		ERR3791735	CML277
SRR5725816	Tzi8		ERR3791736	CML277
SRR5725823	Ms71		ERR3791786	CML277
SRR5725824	Ms71		ERR3791838	CML277
SRR5725845	CML69		ERR3791409	CML228
SRR5976195	NC358		ERR3791410	CML228
SRR5976200	P39		ERR3791459	CML228
SRR5976210	CML322		ERR3791460	CML228
SRR5976213	Ki3		ERR3791543	CML228
SRR5976215	Ki3		ERR3791588	CML228
SRR5976218	IL14H		ERR3791589	CML228
SRR5976224	CML322		ERR3791640	CML228
SRR5976245	NC358		ERR3791641	CML228
SRR5976250	CML69		ERR3791690	CML228
SRR5976252	CML69		ERR3791691	CML228
SRR5976256	NC358		ERR3791737	CML228
SRR5976287	CML333		ERR3791738	CML228
SRR5976289	IL14H		ERR3791788	CML228
SRR5976327	Ky21		ERR3791789	CML228
SRR5976328	Ky21		ERR3791840	CML228
SRR5976333	Ky21		ERR3791841	CML228
SRR5976387	NC350		ERR3791412	CML247
SRR5976388	NC350		ERR3791461	CML247
SRR5976427	Ki11		ERR3791462	CML247
SRR5976429	Ki11		ERR3791544	CML247
SRR5976449	NC350		ERR3791545	CML247
SRR8906963	CML69		ERR3791590	CML247
SRR30894854	CML228		ERR3791591	CML247
SRR30894787	CML52		ERR3791642	CML247
			ERR3791643	CML247
			ERR3791692	CML247
			ERR3791693	CML247
			ERR3791739	CML247
			ERR3791740	CML247
			ERR3791790	CML247
			ERR3791791	CML247
			ERR3791842	CML247
			ERR3791843	CML247
			ERR3791414	CML322
			ERR3791463	CML322
			ERR3791464	CML322
			ERR3791506	CML322
			ERR3791507	CML322
			ERR3791546	CML322
			ERR3791547	CML322
			ERR3791592	CML322
			ERR3791593	CML322
			ERR3791644	CML322
			ERR3791645	CML322
			ERR3791694	CML322
			ERR3791695	CML322
			ERR3791741	CML322
			ERR3791742	CML322
			ERR3791792	CML322
			ERR3791793	CML322
			ERR3791844	CML322
			ERR3791845	CML322
			SRR5888339	CML322
			SRR5888348	CML322
			SRR5888349	CML322
			SRR5888351	CML322
			SRR5888352	CML322
			ERR3791416	CML333
			ERR3791465	CML333
			ERR3791466	CML333
			ERR3791548	CML333
			ERR3791594	CML333
			ERR3791595	CML333
			ERR3791646	CML333
			ERR3791647	CML333
			ERR3791696	CML333
			ERR3791697	CML333
			ERR3791743	CML333
			ERR3791744	CML333
			ERR3791794	CML333
			ERR3791795	CML333
			ERR3791846	CML333
			ERR3791847	CML333
			ERR3791418	CML52
			ERR3791467	CML52
			ERR3791468	CML52
			ERR3791596	CML52
			ERR3791597	CML52
			ERR3791648	CML52
			ERR3791649	CML52
			ERR3791698	CML52
			ERR3791699	CML52
			ERR3791745	CML52
			ERR3791746	CML52
			ERR3791796	CML52
			ERR3791797	CML52
			ERR3791848	CML52
			ERR3791420	CML69
			ERR3791469	CML69
			ERR3791470	CML69
			ERR3791508	CML69
			ERR3791509	CML69
			ERR3791549	CML69
			ERR3791550	CML69
			ERR3791598	CML69
			ERR3791599	CML69
			ERR3791650	CML69
			ERR3791651	CML69
			ERR3791700	CML69
			ERR3791701	CML69
			ERR3791747	CML69
			ERR3791748	CML69
			ERR3791798	CML69
			ERR3791799	CML69
			ERR3791849	CML69
			ERR3791422	HP301
			ERR3791471	HP301
			ERR3791472	HP301
			ERR3791510	HP301
			ERR3791511	HP301
			ERR3791551	HP301
			ERR3791552	HP301
			ERR3791600	HP301
			ERR3791601	HP301
			ERR3791652	HP301
			ERR3791653	HP301
			ERR3791702	HP301
			ERR3791703	HP301
			ERR3791749	HP301
			ERR3791750	HP301
			ERR3791800	HP301
			ERR3791801	HP301
			ERR3791424	IL14H
			ERR3791473	IL14H
			ERR3791474	IL14H
			ERR3791512	IL14H
			ERR3791553	IL14H
			ERR3791554	IL14H
			ERR3791602	IL14H
			ERR3791603	IL14H
			ERR3791654	IL14H
			ERR3791655	IL14H
			ERR3791704	IL14H
			ERR3791705	IL14H
			ERR3791751	IL14H
			ERR3791752	IL14H
			ERR3791802	IL14H
			ERR3791803	IL14H
			ERR3791854	IL14H
			ERR3791426	Ki11
			ERR3791475	Ki11
			ERR3791476	Ki11
			ERR3791513	Ki11
			ERR3791555	Ki11
			ERR3791604	Ki11
			ERR3791605	Ki11
			ERR3791656	Ki11
			ERR3791657	Ki11
			ERR3791706	Ki11
			ERR3791707	Ki11
			ERR3791753	Ki11
			ERR3791754	Ki11
			ERR3791804	Ki11
			ERR3791855	Ki11
			ERR3791856	Ki11
			ERR3791428	Ki3
			ERR3791477	Ki3
			ERR3791478	Ki3
			ERR3791514	Ki3
			ERR3791556	Ki3
			ERR3791557	Ki3
			ERR3791606	Ki3
			ERR3791607	Ki3
			ERR3791658	Ki3
			ERR3791659	Ki3
			ERR3791708	Ki3
			ERR3791709	Ki3
			ERR3791755	Ki3
			ERR3791756	Ki3
			ERR3791757	Ki3
			ERR3791805	Ki3
			ERR3791806	Ki3
			ERR3791857	Ki3
			ERR3791858	Ki3
			ERR3791430	Ky21
			ERR3791479	Ky21
			ERR3791480	Ky21
			ERR3791515	Ky21
			ERR3791516	Ky21
			ERR3791558	Ky21
			ERR3791559	Ky21
			ERR3791608	Ky21
			ERR3791609	Ky21
			ERR3791660	Ky21
			ERR3791661	Ky21
			ERR3791710	Ky21
			ERR3791711	Ky21
			ERR3791758	Ky21
			ERR3791759	Ky21
			ERR3791807	Ky21
			ERR3791808	Ky21
			ERR3791859	Ky21
			ERR3791860	Ky21
			ERR3791432	M162W
			ERR3791481	M162W
			ERR3791482	M162W
			ERR3791560	M162W
			ERR3791561	M162W
			ERR3791562	M162W
			ERR3791563	M162W
			ERR3791610	M162W
			ERR3791611	M162W
			ERR3791662	M162W
			ERR3791663	M162W
			ERR3791712	M162W
			ERR3791713	M162W
			ERR3791760	M162W
			ERR3791761	M162W
			ERR3791861	M162W
			ERR3791862	M162W
			ERR3791434	M37W
			ERR3791483	M37W
			ERR3791484	M37W
			ERR3791517	M37W
			ERR3791518	M37W
			ERR3791564	M37W
			ERR3791565	M37W
			ERR3791612	M37W
			ERR3791613	M37W
			ERR3791664	M37W
			ERR3791665	M37W
			ERR3791714	M37W
			ERR3791715	M37W
			ERR3791762	M37W
			ERR3791863	M37W
			ERR3791436	Mo18W
			ERR3791485	Mo18W
			ERR3791486	Mo18W
			ERR3791519	Mo18W
			ERR3791520	Mo18W
			ERR3791566	Mo18W
			ERR3791614	Mo18W
			ERR3791615	Mo18W
			ERR3791666	Mo18W
			ERR3791667	Mo18W
			ERR3791716	Mo18W
			ERR3791717	Mo18W
			ERR3791437	Ms71
			ERR3791521	Ms71
			ERR3791439	NC350
			ERR3791523	NC350
			ERR3791569	NC350
			ERR3791817	NC350
			ERR3791441	NC358
			ERR3791442	NC358
			ERR3791527	NC358
			ERR3791622	NC358
			ERR3791673	NC358
			ERR3791771	NC358
			ERR3791443	OH43
			ERR3791529	OH43
			ERR3791674	OH43
			ERR3791445	OH7B
			ERR3791531	OH7B
			ERR3791676	OH7B
			ERR3791448	P39
			ERR3791496	P39
			ERR3791497	P39
			ERR3791533	P39
			ERR3791534	P39
			ERR3791576	P39
			ERR3791577	P39
			ERR3791627	P39
			ERR3791628	P39
			ERR3791677	P39
			ERR3791678	P39
			ERR3791449	Tx303
			ERR3791450	Tx303
			ERR3791498	Tx303
			ERR3791499	Tx303
			ERR3791629	Tx303
			ERR3791630	Tx303
			ERR3791779	Tx303
			ERR3791452	Tzi8
			ERR3791500	Tzi8
			ERR3791501	Tzi8
			ERR3791537	Tzi8
			ERR3791538	Tzi8
			ERR3791580	Tzi8
			ERR3791581	Tzi8
			ERR3791632	Tzi8
			ERR3791633	Tzi8
			ERR3791681	Tzi8
			SRR5888354	B97
			SRR5888355	B97
			SRR5888357	B97
			ERR3791403	B97
			ERR3791405	CML103
			ERR3791407	CML277
			ERR3791639	CML277
			ERR3791688	CML277
			ERR3791689	CML277
			ERR3791787	CML277
			ERR3791839	CML277
			ERR3791411	CML247
			ERR3791413	CML322
			SRR5888303	CML322
			SRR5888312	CML322
			SRR5888338	CML322
			SRR5888358	CML322
			SRR5888359	CML322
			SRR5888360	CML322
			SRR5888361	CML322
			SRR12164275	CML322
			SRR12164276	CML322
			SRR12164277	CML322
			SRR12164278	CML322
			SRR12164279	CML322
			SRR12164280	CML322
			ERR3791415	CML333
			ERR3791417	CML52
			ERR3791419	CML69
			ERR3791421	HP301
			ERR3791423	IL14H
			ERR3791425	Ki11
			ERR3791427	Ki3
			SRR1586892	Ki3
			SRR1586893	Ki3
			SRR1586740	Ki3
			SRR1586741	Ki3
			SRR1587041	Ki3
			SRR1587042	Ki3
			SRR12163700	Ki3
			ERR3791429	Ky21
			ERR3791431	M162W
			ERR3791433	M37W
			ERR3791435	Mo18W
			ERR3791490	NC358
			ERR3791491	NC358
			ERR3791528	NC358
			ERR3791570	NC358
			ERR3791571	NC358
			ERR3791621	NC358
			ERR3791672	NC358
			ERR3791722	NC358
			ERR3791723	NC358
			ERR3791820	NC358
			ERR3791872	NC358
			SRR1586896	OH43
			SRR1586897	OH43
			SRR5753818	OH43
			SRR5753833	OH43
			SRR5753843	OH43
			SRR5753844	OH43
			ERR3791447	P39
			ERR3791535	Tx303
			ERR3791536	Tx303
			ERR3791578	Tx303
			ERR3791579	Tx303
			ERR3791631	Tx303
			ERR3791679	Tx303
			ERR3791680	Tx303
			ERR3791730	Tx303
			ERR3791731	Tx303
			ERR3791732	Tx303
			ERR3791828	Tx303
			ERR3791880	Tx303
			ERR3791451	Tzi8
			SRR12163791	Ki11
			SRR12163802	Ki11
			SRR12163846	Ki11
			SRR12164001	Ki11
			SRR12164013	Ki11
			SRR12164024	Ki11
			SRR16550292	OH43
			SRR5796975	OH43
			SRR5796979	OH43
			SRR5796983	OH43
			SRR5796987	OH43
			SRR5786332	OH43
			SRR5786333	OH43
			SRR5786338	OH43
			SRR5786375	OH43
			SRR5786376	OH43
			SRR1587045	OH43
			SRR1587046	OH43
			SRR12164304	OH43
			SRR12163839	Ms71
			SRR12163924	Ms71
			SRR12163935	Ms71
			SRR12163946	Ms71
			SRR12164068	Ms71
			SRR12164079	Ms71
			SRR12164307	Ms71
			SRR12163524	M162W
			SRR12163121	M37W
			SRR12163128	M37W
			SRR12163134	M37W
			SRR12163135	M37W
			SRR12163448	M37W
			SRR12163460	M37W
			SRR12163471	M37W
			SRR12163686	M37W
			SRR12163813	M37W
			SRR12163824	M37W
			SRR12163835	M37W
			SRR22906741	NC350
			SRR22906797	NC350
			SRR22906905	NC350
			SRR22906944	NC350
			SRR22906985	NC350
			SRR22907018	NC350
			SRR22907075	NC350
			SRR22907082	NC350
			SRR22907096	NC350
			SRR22907097	NC350
			SRR22907110	NC350
			SRR22907135	NC350
			SRR22907136	NC350
			SRR6678792	NC350
			SRR6678794	NC350
			SRR6678795	NC350
			SRR6678797	NC350
			SRR6678798	NC350
			SRR6678799	NC350
			SRR6678800	NC350
			SRR6678802	NC350
			SRR12163437	Ms71
			SRR12163551	NC350
			SRR12163757	NC358
			SRR12163768	NC358
			SRR12163779	NC358
			SRR12163890	NC358
			SRR12163902	NC358
			SRR12163913	NC358
			SRR12164153	NC358
			SRR1586744	OH43
			SRR1586745	OH43
			SRR16550307	NC358
			SRR16550415	M37W
			SRR16550452	HP301
			SRR16550526	M37W
			SRR16550804	OH43
			SRR16550819	NC358
			SRR17543270	Ms71
			SRR17543271	OH43
			SRR17543420	Ms71
			SRR17543662	NC350
			SRR17543664	OH43
			SRR17543668	Ms71
			SRR22906714	CML277
			SRR22906748	NC358
			SRR22906755	CML277
			SRR22906766	NC358
			SRR22906774	CML277
			SRR22906804	NC358
			SRR22906813	CML277
			SRR22906819	NC358
			SRR22906832	NC350
			SRR22906840	NC358
			SRR22906847	NC358
			SRR22906848	CML277
			SRR22906857	NC350
			SRR22906859	CML277
			SRR22906867	CML277
			SRR22906871	CML277
			SRR22906874	NC350
			SRR22906893	NC350
			SRR22906913	NC358
			SRR22906922	CML277
			SRR22906939	CML277
			SRR22906951	NC358
			SRR22906967	NC358
			SRR22906993	NC358
			SRR22907000	CML277
			SRR22907010	NC358
			SRR22907017	CML277
			SRR22907025	NC358
			SRR22907033	CML277
			SRR22907070	NC350
			SRR22907078	NC358
			SRR22907105	CML277
			SRR22907141	CML277
			SRR22907142	CML277
			SRR22907164	NC350
			SRR22907172	NC358
			SRR22907181	CML277
			SRR22907190	NC358
			SRR22907198	CML277
			SRR5786210	OH43
			SRR5786211	OH43
			SRR5786212	OH43
			SRR5786213	OH43
			SRR5786288	OH43
			SRR5786289	OH43
			SRR5786339	OH43
			SRR6678807	NC350
			SRR6678809	NC350
			SRR6828111	Ki11
			SRR6828112	Ki11
			SRR6828113	Ki11
			SRR6828114	Ki11
			SRR6828115	Ki11
			SRR6828116	Ki11

## Sheet: Wheat
WGS	Cultivar		RNA-Seq	Cultivar
SRR10662562	Mace		DRR420799	Chinese Spring
SRR10662563	Mace		DRR420800	Chinese Spring
SRR10662564	Mace		DRR420801	Chinese Spring
SRR10662565	Mace		DRR420802	Chinese Spring
SRR10662566	Mace		DRR420803	Chinese Spring
SRR10662567	Mace		DRR420804	Chinese Spring
SRR10662568	Mace		ERR10417710	Cadenza
SRR10662569	Mace		ERR10417717	Cadenza
SRR10662570	Mace		ERR10417718	Cadenza
SRR10662571	Mace		ERR10417764	Cadenza
SRR10662572	Mace		ERR10417765	Cadenza
SRR10662573	Mace		ERR10417766	Cadenza
SRR10662574	Mace		ERR10420145	Cadenza
SRR10662575	Mace		ERR10420146	Cadenza
SRR10662576	Mace		ERR10420147	Cadenza
SRR10662577	Mace		ERR10421522	Cadenza
SRR10662578	Mace		ERR10421523	Cadenza
SRR10662579	Mace		ERR10421524	Cadenza
SRR10662580	Mace		ERR10421788	Cadenza
SRR10662581	Mace		ERR10421885	Cadenza
SRR10662582	Mace		ERR10421994	Cadenza
SRR10662583	Mace		ERR10421996	Cadenza
SRR10662584	Mace		ERR10421998	Cadenza
SRR10662585	Mace		ERR10422005	Cadenza
SRR10662586	Mace		ERR10422401	Cadenza
SRR10662589	Mace		ERR10422765	Cadenza
SRR10838803	Jing411		ERR10422790	Cadenza
SRR10838804	JiMai22		ERR10422801	Cadenza
SRR13959710	XX329		ERR10422817	Cadenza
SRR13959711	TAA10		ERR10422823	Cadenza
SRR14251449	Zhoumai22		ERR10422861	Cadenza
SRR14251451	Jinan16		ERR10422885	Cadenza
SRR14251452	Lunxuan987		ERR10423987	Cadenza
SRR14251455	Jinan13		ERR10423989	Cadenza
SRR14251457	Jimai19		ERR10429875	Cadenza
SRR14251469	Lumai15		ERR10434714	Cadenza
SRR14251471	Xinmai26		ERR10435027	Cadenza
SRR16925451	Jimai22		ERR10435039	Cadenza
SRR5893661	Chinese Spring		ERR10435230	Cadenza
SRR5893663	Chinese Spring		ERR10445836	Cadenza
SRR5893664	Chinese Spring		ERR10445838	Cadenza
SRR9115260	Cadenza		ERR10445973	Cadenza
SRR9115261	Cadenza		ERR3668573	Cadenza
SRR9115262	Cadenza		ERR3668574	Cadenza
SRR9115263	Cadenza		ERR3668575	Cadenza
SRR9115264	Cadenza		ERR3668576	Cadenza
SRR9115265	Cadenza		ERR3668577	Cadenza
SRR9115266	Cadenza		ERR3668578	Cadenza
SRR9115267	Cadenza		ERR3668579	Cadenza
SRR9115269	Cadenza		ERR3668580	Cadenza
SRR9115270	Cadenza		ERR3668581	Cadenza
SRR9115271	Cadenza		ERR3668582	Cadenza
SRR9115272	Cadenza		ERR3668583	Cadenza
SRR9115273	Cadenza		ERR3668584	Cadenza
SRR9115274	Cadenza		ERR3668585	Cadenza
SRR9115275	Cadenza		ERR3668586	Cadenza
SRR9115276	Cadenza		ERR9979350	Cadenza
SRR9115277	Cadenza		ERR9979351	Cadenza
SRR9115278	Cadenza		ERR9979352	Cadenza
SRR9115279	Cadenza		ERR9979353	Cadenza
SRR9115280	Cadenza		ERR9979354	Cadenza
SRR9115281	Cadenza		ERR9979355	Cadenza
SRR9115282	Cadenza		ERR9979356	Cadenza
SRR9115283	Cadenza		ERR9979357	Cadenza
SRR9115284	Cadenza		ERR9979358	Cadenza
SRR9115285	Cadenza		ERR9979359	Cadenza
SRR9115286	Cadenza		ERR9979360	Cadenza
SRR9115287	Cadenza		ERR9979361	Cadenza
SRR9115288	Cadenza		SRR10295175	Jimai22
SRR9115289	Cadenza		SRR10295176	Jimai22
SRR9115290	Cadenza		SRR10295177	Jimai22
SRR9115291	Cadenza		SRR10295178	Jimai22
SRR9115292	Cadenza		SRR10295181	Jimai22
SRR9115293	Cadenza		SRR10295182	Jimai22
SRR9115294	Cadenza		SRR10985347	Cadenza
SRR9115295	Cadenza		SRR1106880	Mace
SRR9115296	Cadenza		SRR1106881	Mace
SRR9115297	Cadenza		SRR1106884	Mace
SRR9115298	Cadenza		SRR1106885	Mace
SRR9115299	Cadenza		SRR1106888	Mace
SRR9115300	Cadenza		SRR1106889	Mace
SRR9115301	Cadenza		SRR1106892	Mace
SRR9115302	Cadenza		SRR1106893	Mace
SRR9115303	Cadenza		SRR11839889	Jimai22
SRR9115304	Cadenza		SRR11839890	Jimai22
SRR9115305	Cadenza		SRR11839891	Jimai22
SRR9115306	Cadenza		SRR11839892	Jimai22
SRR9115307	Cadenza		SRR11839893	Jimai22
SRR9115308	Cadenza		SRR11839894	Jimai22
SRR9115309	Cadenza		SRR11839895	Jimai22
SRR9115310	Cadenza		SRR11839896	Jimai22
SRR9115311	Cadenza		SRR11839897	Jimai22
SRR9115312	Cadenza		SRR11839898	Jimai22
SRR9115313	Cadenza		SRR11839899	Jimai22
SRR9115314	Cadenza		SRR11839900	Jimai22
SRR9115315	Cadenza		SRR13640898	Jimai22
SRR9115316	Cadenza		SRR13640899	Jimai22
SRR9115317	Cadenza		SRR13640900	Jimai22
SRR9115318	Cadenza		SRR13640901	Jimai22
SRR9115319	Cadenza		SRR13640902	Jimai22
SRR9115320	Cadenza		SRR13640903	Jimai22
SRR9115321	Cadenza		SRR13640904	Jimai22
SRR9115322	Cadenza		SRR13640905	Jimai22
SRR9115323	Cadenza		SRR13640906	Jimai22
SRR9115324	Cadenza		SRR13640907	Jimai22
SRR9115325	Cadenza		SRR13640908	Jimai22
SRR9115326	Cadenza		SRR13640909	Jimai22
SRR9115327	Cadenza		SRR13640910	Jimai22
SRR9115328	Cadenza		SRR13640911	Jimai22
SRR9115329	Cadenza		SRR13640912	Jimai22
SRR9115330	Cadenza		SRR13640913	Jimai22
SRR9115331	Cadenza		SRR13640914	Jimai22
SRR9115332	Cadenza		SRR13640915	Jimai22
SRR9115333	Cadenza		SRR15968206	Chinese Spring
SRR9115334	Cadenza		SRR15968207	Chinese Spring
SRR9115335	Cadenza		SRR15968208	Chinese Spring
SRR9115336	Cadenza		SRR16308471	Chinese Spring
SRR9115337	Cadenza		SRR16308472	Chinese Spring
SRR14251464	Fielder		SRR16308473	Chinese Spring
SRR26923267	Fielder		SRR16308477	Chinese Spring
SRR14251460	Jimai20		SRR16308488	Chinese Spring
SRR14251453	Zhoumai16		SRR16308491	Chinese Spring
			SRR16308492	Chinese Spring
			SRR16308493	Chinese Spring
			SRR16308494	Chinese Spring
			SRR16308495	Chinese Spring
			SRR16308496	Chinese Spring
			SRR16308497	Chinese Spring
			SRR16308498	Chinese Spring
			SRR16308499	Chinese Spring
			SRR16308500	Chinese Spring
			SRR16308501	Chinese Spring
			SRR16308502	Chinese Spring
			SRR16308503	Chinese Spring
			SRR16509454	XinMai26
			SRR16509455	XinMai26
			SRR16509456	XinMai26
			SRR16509457	XinMai26
			SRR16509459	XinMai26
			SRR16509460	XinMai26
			SRR16509461	XinMai26
			SRR16509462	XinMai26
			SRR16509463	XinMai26
			SRR16509464	XinMai26
			SRR16509465	XinMai26
			SRR16509466	XinMai26
			SRR19308652	Fielder
			SRR19361900	Zhoumai16
			SRR19361904	Zhoumai22
			SRR19370154	Jimai20
			SRR19399961	Jimai19
			SRR19479912	Jinan16
			SRR19546337	Lumai15
			SRR19546339	Jimai20
			SRR19546340	Jimai19
			SRR19697355	Jing411
			SRR19697356	Jinan13
			SRR22028540	Fielder
			SRR22028541	Fielder
			SRR22028542	Fielder
			SRR22028543	Fielder
			SRR22028544	Fielder
			SRR22028545	Fielder
			SRR22028546	Fielder
			SRR22028547	Fielder
			SRR22028548	Fielder
			SRR22378186	Jing411
			SRR22378194	Jing411
			SRR22378195	Jing411
			SRR22378196	Jing411
			SRR22378197	Jing411
			SRR22378198	Jing411
			SRR22378199	Jing411
			SRR22378200	Jing411
			SRR22378201	Jing411
			SRR22407124	Fielder
			SRR22407125	Fielder
			SRR22407126	Fielder
			SRR22407127	Fielder
			SRR22407128	Fielder
			SRR22407129	Fielder
			SRR24329942	Fielder
			SRR24329943	Fielder
			SRR24329944	Fielder
			SRR28129250	Mace
			SRR28129251	Mace
			SRR28129252	Mace
			SRR28129253	Mace
			SRR28129254	Mace
			SRR28129255	Mace
			SRR28129256	Mace
			SRR28129257	Mace
			SRR28129258	Mace
			SRR28129259	Mace
			SRR28129320	Mace
			SRR28129321	Mace
			SRR28129322	Mace
			SRR28129323	Mace
			SRR28129324	Mace
			SRR28129325	Mace
			SRR28129326	Mace
			SRR28129327	Mace
			SRR28129328	Mace
			SRR28129329	Mace
			SRR28129330	Mace
			SRR28129331	Mace
			SRR28129332	Mace
			SRR28129333	Mace
			SRR28129334	Mace
			SRR28129335	Mace
			SRR28129336	Mace
			SRR28129337	Mace
			SRR28129338	Mace
			SRR28129339	Mace
			SRR28129340	Mace
			SRR28129343	Mace
			SRR28129344	Mace
			SRR28129345	Mace
			SRR29548338	Jing411
			SRR29548339	Jing411
			SRR29548340	Jing411
			SRR31892937	Jing411
			SRR31892938	Jing411
			SRR31892939	Jing411
			SRR31892940	Jing411
			SRR31892941	Jing411
			SRR31892942	Jing411
			SRR31892943	Jing411
			SRR31892944	Jing411
			SRR6262172	Jing411
			SRR6262173	Jing411
			SRR6262174	Jing411
			SRR6262175	Jing411
			SRR6262176	Jing411
			SRR6262177	Jing411
			SRR6262178	Jing411
			SRR6262179	Jing411
			SRR6262180	Jing411
			SRR6262181	Jing411
			SRR6262182	Jing411
			SRR6262183	Jing411
			SRR6262184	Jing411
			SRR6262185	Jing411
			SRR6262186	Jing411
			SRR8449919	Jing411
			SRR8449920	Jing411
			SRR8449921	Jing411
			SRR8449922	Jing411
			SRR8449923	Jing411
			SRR8449924	Jing411
			SRR8449925	Jing411
			SRR8449926	Jing411
			SRR8449927	Jing411
			SRR8449928	Jing411
			SRR8449929	Jing411
			SRR8449930	Jing411
			SRR8494397	Lunxuan987
			SRR9657437	TAA10
			SRR9657438	TAA10
			SRR9657443	XX329
			SRR9657444	XX329

## Sheet: Cicer
WGS	Cultivar		RNA-Seq	Cultivar
SRR13558013	HatTrick		SRR13983654	HatTrick
SRR13556371	ICC10685		SRR13983655	HatTrick
SRR13556337	ICC1205		SRR13983660	HatTrick
SRR13556211	ICC1356		SRR13983661	HatTrick
SRR13556199	ICC14778		SRR15808116	ICC10685
SRR13556281	ICC15614		SRR15808117	ICC10685
SRR13556286	ICC1882		SRR15808118	ICC10685
SRR13556430	ICC4567		SRR15808121	ICC10685
SRR13015336	ICC4958		SRR15808132	ICC10685
SRR13556416	ICC5434		SRR15808143	ICC10685
SRR13555495	ICC5912		SRR15808154	ICC10685
SRR13556477	ICC8058		SRR15808165	ICC10685
SRR13556219	ICCV92944		SRR15808166	ICC10685
SRR13558025	WR315		SRR3080030	ICC1205
SRR12918972	Himchana1		SRR3080053	ICC1205
SRR13557972	JG62		SRR15808115	ICC1356
SRR13557966	KWR108		SRR15808158	ICC1356
SRR13557944	PUSA372		SRR15808159	ICC1356
SRR13557945	PUSA362		SRR15808160	ICC1356
SRR13556218	ICCV93954		SRR15808161	ICC1356
			SRR15808162	ICC1356
			SRR15808163	ICC1356
			SRR15808164	ICC1356
			SRR6893141	ICC14778
			SRR6893142	ICC14778
			SRR6893153	ICC14778
			SRR6893175	ICC14778
			SRR6893176	ICC14778
			SRR6893178	ICC14778
			SRR6893179	ICC14778
			SRR6893180	ICC14778
			SRR6893181	ICC14778
			SRR6893182	ICC14778
			SRR6893183	ICC14778
			SRR6893184	ICC14778
			SRR15808148	ICC15614
			SRR15808149	ICC15614
			SRR15808150	ICC15614
			SRR15808151	ICC15614
			SRR15808152	ICC15614
			SRR15808153	ICC15614
			SRR15808155	ICC15614
			SRR15808156	ICC15614
			SRR15808157	ICC15614
			SRR14845050	ICC1882
			SRR14845051	ICC1882
			SRR18306592	ICC1882
			SRR18306593	ICC1882
			SRR18306594	ICC1882
			SRR18306595	ICC1882
			SRR18306608	ICC1882
			SRR18306609	ICC1882
			SRR16993482	ICC1882
			SRR16993483	ICC1882
			SRR16993484	ICC1882
			SRR16993485	ICC1882
			SRR16993488	ICC1882
			SRR16993495	ICC1882
			SRR16993496	ICC1882
			SRR16993497	ICC1882
			SRR16993498	ICC1882
			SRR16993499	ICC1882
			SRR16993500	ICC1882
			SRR16993501	ICC1882
			SRR16993502	ICC1882
			SRR16993503	ICC1882
			SRR16993510	ICC1882
			SRR16993511	ICC1882
			SRR15808138	ICC4567
			SRR15808139	ICC4567
			SRR15808140	ICC4567
			SRR15808141	ICC4567
			SRR15808142	ICC4567
			SRR15808144	ICC4567
			SRR15808145	ICC4567
			SRR15808146	ICC4567
			SRR15808147	ICC4567
			SRR22177514	ICC4958
			SRR22177515	ICC4958
			SRR22177516	ICC4958
			SRR22177517	ICC4958
			SRR3103025	ICC4958
			SRR14845048	ICC4958
			SRR14845049	ICC4958
			SRR20084594	ICC4958
			SRR20084595	ICC4958
			SRR20084596	ICC4958
			SRR20084597	ICC4958
			SRR20084598	ICC4958
			SRR20084599	ICC4958
			SRR20084600	ICC4958
			SRR20084601	ICC4958
			SRR18306596	ICC4958
			SRR18306597	ICC4958
			SRR18306598	ICC4958
			SRR18306599	ICC4958
			SRR18306610	ICC4958
			SRR18306611	ICC4958
			SRR21902493	ICC4958
			SRR21902494	ICC4958
			SRR21902495	ICC4958
			SRR21902496	ICC4958
			SRR21902507	ICC4958
			SRR21902508	ICC4958
			SRR1293689	ICC4958
			SRR1293690	ICC4958
			SRR1293691	ICC4958
			SRR16993480	ICC4958
			SRR16993481	ICC4958
			SRR16993486	ICC4958
			SRR16993487	ICC4958
			SRR16993489	ICC4958
			SRR16993490	ICC4958
			SRR16993491	ICC4958
			SRR16993492	ICC4958
			SRR16993493	ICC4958
			SRR16993494	ICC4958
			SRR16993504	ICC4958
			SRR16993505	ICC4958
			SRR16993506	ICC4958
			SRR16993507	ICC4958
			SRR16993508	ICC4958
			SRR16993509	ICC4958
			SRR34718000	ICC4958
			SRR34718001	ICC4958
			SRR34718002	ICC4958
			SRR34718003	ICC4958
			SRR34718004	ICC4958
			SRR34718005	ICC4958
			SRR34718006	ICC4958
			SRR34718007	ICC4958
			SRR34718008	ICC4958
			SRR34718009	ICC4958
			SRR34718010	ICC4958
			SRR34718011	ICC4958
			SRR34718012	ICC4958
			SRR34718013	ICC4958
			SRR34718014	ICC4958
			SRR34718015	ICC4958
			SRR34718016	ICC4958
			SRR34718017	ICC4958
			SRR34718018	ICC4958
			SRR34718019	ICC4958
			SRR34718020	ICC4958
			SRR34718021	ICC4958
			SRR34718022	ICC4958
			SRR34718023	ICC4958
			SRR34718024	ICC4958
			SRR34718025	ICC4958
			SRR3079976	ICC5434
			SRR3079977	ICC5434
			SRR3080052	ICC5434
			SRR15808129	ICC5912
			SRR15808130	ICC5912
			SRR15808131	ICC5912
			SRR15808133	ICC5912
			SRR15808134	ICC5912
			SRR15808135	ICC5912
			SRR15808136	ICC5912
			SRR15808137	ICC5912
			SRR6893137	ICC8058
			SRR6893138	ICC8058
			SRR6893139	ICC8058
			SRR6893140	ICC8058
			SRR6893143	ICC8058
			SRR6893144	ICC8058
			SRR6893149	ICC8058
			SRR6893150	ICC8058
			SRR6893166	ICC8058
			SRR6893167	ICC8058
			SRR6893168	ICC8058
			SRR6893169	ICC8058
			SRR15808119	ICCV92944
			SRR15808120	ICCV92944
			SRR15808122	ICCV92944
			SRR15808123	ICCV92944
			SRR15808124	ICCV92944
			SRR15808125	ICCV92944
			SRR15808126	ICCV92944
			SRR15808127	ICCV92944
			SRR15808128	ICCV92944
			SRR21484389	WR315
			SRR21484390	WR315
			SRR21484391	WR315
			SRR21484392	WR315
			SRR21484395	WR315
			SRR21484396	WR315
			SRR17154958	WR315
			SRR17154959	WR315
			SRR17154960	WR315
			SRR17154961	WR315
			SRR21484386	JG62
			SRR21484387	JG62
			SRR21484388	JG62
			SRR21484393	JG62
			SRR21484394	JG62
			SRR15014955	JG62
			SRR15014958	JG62
			SRR15014960	JG62
			SRR15014962	JG62
			SRR17154963	JG62
			SRR17154964	JG62
			SRR17154965	JG62
			SRR17154966	JG62
			SRR21996956	KWR108
			SRR21996957	KWR108
			SRR21681984	PUSA372
			SRR21681985	PUSA372
			SRR21681986	PUSA372
			SRR21681987	PUSA372
			SRR21681992	PUSA372
			SRR21681993	PUSA372
			SRR18163197	PUSA362
			SRR18163198	PUSA362
			SRR18163199	PUSA362
			SRR18163200	PUSA362
			SRR18163201	PUSA362
			SRR18163202	PUSA362
			SRR18163203	PUSA362
			SRR18163204	PUSA362
			SRR18163205	PUSA362
			SRR18163206	PUSA362
			SRR18163207	PUSA362
			SRR18163208	PUSA362
			SRR21681988	PUSA362
			SRR21681989	PUSA362
			SRR21681990	PUSA362
			SRR21681991	PUSA362
			SRR21681994	PUSA362
			SRR21681995	PUSA362
			SRR12404144	PUSA362
			SRR12404145	PUSA362
			SRR12404146	PUSA362
			SRR14845046	ICCV93954
			SRR14845047	ICCV93954
			SRR15014957	ICCV93954
			SRR15014959	ICCV93954
			SRR15014961	ICCV93954
			SRR15014963	ICCV93954
			SRR12081280	ICCV93954
			SRR12081281	ICCV93954
			SRR12081284	ICCV93954
			SRR12081285	ICCV93954
			SRR12081290	ICCV93954
			SRR12081291	ICCV93954
			SRR1298983	JG62
			SRR1298984	JG62
			SRR1298985	WR315
			SRR1298986	WR315
			SRR2183533	WR315
			SRR2183535	JG62
			SRR3313161	Himchana1
			SRR3313162	Himchana1
			SRR3313163	Himchana1
			SRR3313164	Himchana1
			SRR3313165	Himchana1
			SRR3313166	Himchana1
			SRR3313167	Himchana1
			SRR3313168	Himchana1
			SRR3313169	Himchana1
			SRR3313170	Himchana1
			SRR3313171	Himchana1
			SRR3313172	Himchana1
			SRR3313173	Himchana1
			SRR3313174	Himchana1
			SRR3313175	Himchana1
			SRR3313176	Himchana1
			SRR3313177	Himchana1
			SRR3313178	Himchana1
			SRR3313179	Himchana1
			SRR3313180	Himchana1
			SRR3313181	Himchana1
			SRR3313182	Himchana1
			SRR3313183	Himchana1
			SRR3313184	Himchana1
			SRR5435262	JG62
			SRR5435263	JG62
			SRR5435264	JG62
			SRR5435265	JG62
			SRR5435266	JG62
			SRR5435267	JG62
			SRR6206207	ICC4958
			SRR6206208	ICC4958
			SRR6206209	ICC4958
			SRR6206210	ICC4958
			SRR6206211	ICC4958
			SRR6206212	ICC4958
			SRR6206213	ICC4958
			SRR6206214	ICC4958
			SRR6206215	ICC4958
			SRR6206216	ICC4958
			SRR6206217	ICC4958
			SRR6206218	ICC4958
			SRR6206219	ICC4958
			SRR6206220	ICC4958
			SRR6206221	ICC4958
			SRR6206222	ICC4958
			SRR6206223	ICC4958
			SRR6206224	ICC4958
			SRR6206225	ICC4958
			SRR6206226	ICC4958
			SRR6206227	ICC4958
			SRR6206228	ICC4958
			SRR6206229	ICC4958
			SRR6206230	ICC4958
			SRR6206231	ICC4958
			SRR6206232	ICC4958
			SRR6206233	ICC4958

## Sheet: Glycine
WGS	Cultivar		RNA-Seq	Cultivar
SRR5480049	58161		SRR1168173	Clark
SRR13504366	Amsoy		SRR1168174	Clark
SRR5480189	Anderson		SRR1168175	Clark
SRR13505052	Beeson		SRR1168176	Clark
SRR9714103	Blackhawk		SRR1168177	Clark
SRR9714792	Clark		SRR1168178	Clark
SRR13504555	Corsoy		SRR1016229	Clark
SRR6796819	DongNongNo.50		SRR1016866	Clark
SRR13504835	FengDiHuang		SRR1049388	Clark
SRR28879239	Harcor		SRR1138584	Clark
SRR13504569	Harosoy		SRR1138585	Clark
SRR28879241	Hill		SRR1138586	Clark
SRR19134680	Hill		SRR1138587	Clark
SRR2163321	IA3023		SRR1138590	Clark
SRR6796822	JinDouNo.23		SRR1138591	Clark
SRR5479965	Kanro		SRR1138592	Clark
SRR5480171	Korean		SRR1138594	Clark
SRR2073070	Mandarin		SRR1138595	Clark
SRR1702397	Merit		SRR1139192	Clark
SRR13567779	NCRoy		SRR1139281	Clark
SRR9714572	Ogden		SRR1139352	Clark
SRR6796872	PI549046		SRR1139353	Clark
SRR6796867	PI562565		SRR993750	Clark
SRR6079678	Pickett		SRR993751	Clark
SRR13504787	Pickett		SRR993752	Clark
SRR2163320	S100		SRR993753	Clark
SRR5479895	Tiejiasilihuang		SRR993754	Clark
SRR2396291	Williams82		SRR993755	Clark
SRR7262455	Williams82		SRR993756	Clark
SRR7233667	Williams82		SRR993757	Clark
SRR2420892	Williams82		SRR993758	Clark
SRR2421123	Williams82		SRR993813	Clark
SRR2421208	Williams82		SRR993814	Clark
SRR25366714	Williams82		SRR993815	Clark
SRR6079549	Williams82		SRR993816	Clark
SRR1702385	Williams82		SRR993817	Clark
SRR9959084	Williams82		SRR993818	Clark
SRR10003686	Williams82		SRR993819	Clark
SRR2180176	Williams82		SRR993820	Clark
SRR10296600	Williams82		SRR993821	Clark
SRR10297511	Williams82		SRR993876	Clark
SRR16074289	Williams82		SRR993877	Clark
SRR13567793	Williams82		SRR993878	Clark
SRR31352500	Williams82		SRR993879	Clark
SRR30017969	Williams82		SRR993880	Clark
SRR11929840	Young		SRR993881	Clark
SRR13568147	Zane		SRR993882	Clark
SRR10296605	Zhonghuang13		SRR993883	Clark
SRR10297520	Zhonghuang13		SRR993884	Clark
SRR13567833	Zhonghuang13		CRR108981	58161
SRR13504206	century		CRR109008	58161
			CRR109036	58161
			CRR109064	58161
			CRR109096	58161
			CRR109126	58161
			CRR109154	58161
			CRR109183	58161
			CRR109211	58161
			CRR108991	Amsoy
			CRR109018	Amsoy
			CRR109046	Amsoy
			CRR109047	Amsoy
			CRR109077	Amsoy
			CRR109107	Amsoy
			CRR109137	Amsoy
			CRR109164	Amsoy
			CRR109165	Amsoy
			CRR109194	Amsoy
			CRR109224	Amsoy
			SRR5655606	Anderson
			SRR5655627	Beeson
			SRR5655629	Blackhawk
			SRR5655634	Clark
			SRR5655635	Corsoy
			CRR108998	DongNongNo.50
			CRR109027	DongNongNo.50
			CRR109054	DongNongNo.50
			CRR109085	DongNongNo.50
			CRR109115	DongNongNo.50
			CRR109144	DongNongNo.50
			CRR109172	DongNongNo.50
			CRR109202	DongNongNo.50
			CRR109232	DongNongNo.50
			CRR108984	FengDiHuang
			CRR109011	FengDiHuang
			CRR109039	FengDiHuang
			CRR109068	FengDiHuang
			CRR109099	FengDiHuang
			CRR109130	FengDiHuang
			CRR109157	FengDiHuang
			CRR109186	FengDiHuang
			CRR109187	FengDiHuang
			CRR109214	FengDiHuang
			CRR109215	FengDiHuang
			SRR5655641	Harcor
			SRR5655642	Harosoy
			SRR5655651	Hill
			SRR5655561	IA3023
			SRR5655562	IA3023
			SRR5655563	IA3023
			CRR108993	JinDouNo.23
			CRR109020	JinDouNo.23
			CRR109021	JinDouNo.23
			CRR109049	JinDouNo.23
			CRR109079	JinDouNo.23
			CRR109109	JinDouNo.23
			CRR109139	JinDouNo.23
			CRR109167	JinDouNo.23
			CRR109196	JinDouNo.23
			CRR109197	JinDouNo.23
			CRR109226	JinDouNo.23
			SRR5655614	Kanro
			SRR5655615	Korean
			SRR5655617	Mandarin
			SRR5655638	Merit
			SRR5655663	NCRoy
			SRR5655621	Ogden
			CRR108976	PI549046
			CRR109003	PI549046
			CRR109031	PI549046
			CRR109058	PI549046
			CRR109089	PI549046
			CRR109120	PI549046
			CRR109148	PI549046
			CRR109176	PI549046
			CRR109206	PI549046
			CRR108975	PI562565
			CRR109001	PI562565
			CRR109002	PI562565
			CRR109030	PI562565
			CRR109057	PI562565
			CRR109088	PI562565
			CRR109119	PI562565
			CRR109147	PI562565
			CRR109175	PI562565
			CRR109205	PI562565
			SRR5655658	Pickett
			SRR5655624	S100
			CRR108985	Tiejiasilihuang
			CRR109012	Tiejiasilihuang
			CRR109040	Tiejiasilihuang
			CRR109069	Tiejiasilihuang
			CRR109100	Tiejiasilihuang
			CRR109101	Tiejiasilihuang
			CRR109131	Tiejiasilihuang
			CRR109158	Tiejiasilihuang
			CRR109188	Tiejiasilihuang
			CRR109216	Tiejiasilihuang
			SRR1284510	Williams82
			SRR1284511	Williams82
			SRR1284512	Williams82
			SRR1284513	Williams82
			SRR1284514	Williams82
			SRR1284515	Williams82
			SRR1284516	Williams82
			SRR1284517	Williams82
			SRR1284518	Williams82
			SRR1284519	Williams82
			SRR1284520	Williams82
			SRR1284521	Williams82
			SRR1174214	Williams82
			SRR1174228	Williams82
			SRR1298676	Williams82
			SRR1298677	Williams82
			SRR827672	Williams82
			SRR827673	Williams82
			SRR827674	Williams82
			SRR1174232	Williams82
			SRR1174217	Williams82
			SRR1272410	Williams82
			SRR1272411	Williams82
			SRR1272412	Williams82
			SRR1272413	Williams82
			SRR1272414	Williams82
			SRR1272404	Williams82
			SRR1272405	Williams82
			SRR1272406	Williams82
			SRR1272407	Williams82
			SRR1272408	Williams82
			SRR1272409	Williams82
			SRR1272399	Williams82
			SRR1272400	Williams82
			SRR1272401	Williams82
			SRR1272402	Williams82
			SRR1272403	Williams82
			SRR1272393	Williams82
			SRR1272394	Williams82
			SRR1272395	Williams82
			SRR1272396	Williams82
			SRR1272386	Williams82
			SRR1272387	Williams82
			SRR1272377	Williams82
			SRR1272378	Williams82
			SRR1272379	Williams82
			SRR1272380	Williams82
			SRR1272381	Williams82
			SRR1272382	Williams82
			SRR1272372	Williams82
			SRR1272373	Williams82
			SRR1272374	Williams82
			SRR1272375	Williams82
			SRR1272376	Williams82
			SRR1174218	Williams82
			SRR1174220	Williams82
			SRR1174219	Williams82
			SRR1272367	Williams82
			SRR1272368	Williams82
			SRR1272361	Williams82
			SRR1272362	Williams82
			SRR1272363	Williams82
			SRR1272364	Williams82
			SRR1272365	Williams82
			SRR1272366	Williams82
			SRR1272354	Williams82
			SRR1272355	Williams82
			SRR1272356	Williams82
			SRR1272357	Williams82
			SRR1272358	Williams82
			SRR1272359	Williams82
			SRR1272360	Williams82
			SRR1272350	Williams82
			SRR1272351	Williams82
			SRR1272352	Williams82
			SRR1272353	Williams82
			SRR1272345	Williams82
			SRR1272346	Williams82
			SRR1272347	Williams82
			SRR1272348	Williams82
			SRR1272349	Williams82
			SRR1272340	Williams82
			SRR1272341	Williams82
			SRR1272342	Williams82
			SRR1272343	Williams82
			SRR1272344	Williams82
			SRR1272334	Williams82
			SRR1272335	Williams82
			SRR1272336	Williams82
			SRR1272337	Williams82
			SRR1272338	Williams82
			SRR1272339	Williams82
			SRR1272329	Williams82
			SRR1272330	Williams82
			SRR1272331	Williams82
			SRR1272332	Williams82
			SRR1272333	Williams82
			SRR1272369	Williams82
			SRR1272370	Williams82
			SRR1272371	Williams82
			SRR1174226	Williams82
			SRR1174229	Williams82
			SRR1298687	Williams82
			SRR1298688	Williams82
			SRR1298689	Williams82
			SRR1298690	Williams82
			SRR1298691	Williams82
			SRR827697	Williams82
			SRR827698	Williams82
			SRR1298684	Williams82
			SRR1298685	Williams82
			SRR1298686	Williams82
			SRR827680	Williams82
			SRR1287986	Williams82
			SRR827681	Williams82
			SRR827682	Williams82
			SRR827683	Williams82
			SRR827684	Williams82
			SRR827685	Williams82
			SRR827686	Williams82
			SRR1298678	Williams82
			SRR1298679	Williams82
			SRR1298680	Williams82
			SRR1298681	Williams82
			SRR1298682	Williams82
			SRR1298683	Williams82
			SRR827675	Williams82
			SRR827676	Williams82
			SRR1174206	Williams82
			SRR1174215	Williams82
			SRR1174227	Williams82
			SRR1174230	Williams82
			SRR1174212	Williams82
			SRR1298665	Williams82
			SRR1298661	Williams82
			SRR1298662	Williams82
			SRR1298663	Williams82
			SRR1298664	Williams82
			SRR1298650	Williams82
			SRR1298651	Williams82
			SRR1298652	Williams82
			SRR1298653	Williams82
			SRR1298654	Williams82
			SRR1298655	Williams82
			SRR1298656	Williams82
			SRR827666	Williams82
			SRR827667	Williams82
			SRR827668	Williams82
			SRR827669	Williams82
			SRR827670	Williams82
			SRR827671	Williams82
			SRR1287987	Williams82
			SRR1298647	Williams82
			SRR1298648	Williams82
			SRR1298649	Williams82
			SRR827657	Williams82
			SRR827658	Williams82
			SRR827659	Williams82
			SRR827660	Williams82
			SRR827661	Williams82
			SRR827662	Williams82
			SRR827663	Williams82
			SRR827664	Williams82
			SRR827665	Williams82
			SRR1298633	Williams82
			SRR1298634	Williams82
			SRR1298635	Williams82
			SRR1298636	Williams82
			SRR1298637	Williams82
			SRR1298638	Williams82
			SRR1298627	Williams82
			SRR1298628	Williams82
			SRR1298629	Williams82
			SRR1298630	Williams82
			SRR1298631	Williams82
			SRR1298632	Williams82
			SRR1298622	Williams82
			SRR1298623	Williams82
			SRR1298624	Williams82
			SRR1298625	Williams82
			SRR1298626	Williams82
			SRR1298607	Williams82
			SRR1298608	Williams82
			SRR1298617	Williams82
			SRR1298618	Williams82
			SRR1298619	Williams82
			SRR1298620	Williams82
			SRR1298621	Williams82
			SRR827653	Williams82
			SRR827654	Williams82
			SRR827655	Williams82
			SRR827656	Williams82
			SRR1298602	Williams82
			SRR1298603	Williams82
			SRR1298604	Williams82
			SRR1298605	Williams82
			SRR1298606	Williams82
			SRR1174211	Williams82
			SRR1284548	Williams82
			SRR1284549	Williams82
			SRR1284550	Williams82
			SRR1284551	Williams82
			SRR1284545	Williams82
			SRR1284546	Williams82
			SRR1284547	Williams82
			SRR1284541	Williams82
			SRR1284542	Williams82
			SRR1284543	Williams82
			SRR1284544	Williams82
			SRR1284540	Williams82
			SRR1284531	Williams82
			SRR1284532	Williams82
			SRR1284533	Williams82
			SRR1284534	Williams82
			SRR1284527	Williams82
			SRR1284528	Williams82
			SRR1284529	Williams82
			SRR1284530	Williams82
			SRR1284522	Williams82
			SRR1284523	Williams82
			SRR1284524	Williams82
			SRR1284525	Williams82
			SRR1284526	Williams82
			SRR1174209	Williams82
			SRR1174221	Williams82
			SRR1174223	Williams82
			SRR1174224	Williams82
			SRR1174205	Williams82
			SRR1174222	Williams82
			SRR1174225	Williams82
			SRR1174208	Williams82
			SRR1174207	Williams82
			SRR1174233	Williams82
			SRR1174231	Williams82
			SRR1174213	Williams82
			SRR1284502	Williams82
			SRR1284503	Williams82
			SRR1284504	Williams82
			SRR1284505	Williams82
			SRR1284506	Williams82
			SRR1284507	Williams82
			SRR5655607	Young
			SRR5655650	Zane
			CRR058996	Zhonghuang13
			CRR059050	Zhonghuang13
			CRR059002	Zhonghuang13
			CRR059056	Zhonghuang13
			CRR059006	Zhonghuang13
			CRR059060	Zhonghuang13
			CRR059008	Zhonghuang13
			CRR059062	Zhonghuang13
			CRR059009	Zhonghuang13
			CRR059063	Zhonghuang13
			CRR059010	Zhonghuang13
			CRR059064	Zhonghuang13
			CRR059011	Zhonghuang13
			CRR059065	Zhonghuang13
			CRR059001	Zhonghuang13
			CRR059055	Zhonghuang13
			CRR059005	Zhonghuang13
			CRR059059	Zhonghuang13
			CRR058999	Zhonghuang13
			CRR059053	Zhonghuang13
			CRR059000	Zhonghuang13
			CRR059054	Zhonghuang13
			CRR059004	Zhonghuang13
			CRR059058	Zhonghuang13
			CRR059012	Zhonghuang13
			CRR059066	Zhonghuang13
			CRR059013	Zhonghuang13
			CRR059067	Zhonghuang13
			CRR059014	Zhonghuang13
			CRR059068	Zhonghuang13
			CRR059015	Zhonghuang13
			CRR059069	Zhonghuang13
			CRR059016	Zhonghuang13
			CRR059070	Zhonghuang13
			CRR059017	Zhonghuang13
			CRR059071	Zhonghuang13
			CRR058997	Zhonghuang13
			CRR059051	Zhonghuang13
			CRR059018	Zhonghuang13
			CRR059072	Zhonghuang13
			CRR059019	Zhonghuang13
			CRR059073	Zhonghuang13
			CRR059020	Zhonghuang13
			CRR059074	Zhonghuang13
			CRR059021	Zhonghuang13
			CRR059075	Zhonghuang13
			CRR059022	Zhonghuang13
			CRR059076	Zhonghuang13
			CRR059007	Zhonghuang13
			CRR059061	Zhonghuang13
			CRR058998	Zhonghuang13
			CRR059052	Zhonghuang13
			CRR059003	Zhonghuang13
			CRR059057	Zhonghuang13
			SRR5655628	century

## Sheet: Setaria
Table S1. List of RNA-Seq and WGS samples used for fusion detection
WGS	Cultivar		RNA-Seq	Cultivar
SRR11804962	Paoziyanguzi-1		SRR11814882	Paoziyanguzi-1
SRR11804961	Laolaibian		SRR11814898	Laolaibian
SRR11804946	Dacaopi		SRR11814771	Dacaopi
SRR11804870	Yazizui		SRR11814940	Yazizui
SRR11805198	Hongniangu		SRR11814818	Hongniangu
SRR11805187	Daobaqi		SRR11814815	Daobaqi
SRR11804906	Xiaojinzhuo		SRR11814870	Xiaojinzhuo
SRR11805224	Longzhao		SRR11814932	Longzhao
SRR11804977	Daobaqi		SRR11814993	Daobaqi
SRR11805047	Xiaomiaojin		SRR11814966	Xiaomiaojin
SRR11805100	Huangniangu		SRR11814897	Huangniangu
SRR11805089	Heiniangu		SRR11814843	Heiniangu
SRR11805238	Damaomaogu		SRR11814995	Damaomaogu
SRR11804957	Dahandanniangu		SRR11814861	Dahandanniangu
SRR11804945	Jindaobaqi		SRR11814717	Jindaobaqi
SRR11804944	Longgu		SRR11814930	Longgu
SRR11804933	Qisimizi		SRR11814711	Qisimizi
SRR11805176	Erheisheyao		SRR11814884	Erheisheyao
SRR11805149	Baiyousha		SRR11814761	Baiyousha
SRR11805159	Gaolianghong		SRR11814950	Gaolianghong
SRR11805260	Esiniugu		SRR11814839	Esiniugu
SRR11805248	Xiaoqinggu		SRR11814695	Xiaoqinggu
SRR11804919	Daqingmiaoyuci		SRR11814875	Daqingmiaoyuci
SRR11805006	Jingyuansanhaozhuyeqing		SRR11814737	Jingyuansanhaozhuyeqing
SRR11804995	Yatache		SRR11814918	Yatache
SRR11805204	Qingmiaoniannian		SRR11814699	Qingmiaoniannian
SRR11804891	Qingruangu		SRR11814984	Qingruangu
SRR11805134	Yatache		SRR11814765	Yatache
SRR11805123	Liulenggu		SRR11814978	Liulenggu
SRR11805064	Xiangyanggu		SRR11814903	Xiangyanggu
SRR11804879	Maotigu		SRR11814939	Maotigu
SRR11804869	Huangdali		SRR11814960	Huangdali
SRR11804868	Maomaoliang		SRR11814957	Maomaoliang
SRR11804867	Qianchuanjingu		SRR11814956	Qianchuanjingu
SRR11804866	Huangmiaoguzi		SRR11814955	Huangmiaoguzi
SRR11804865	Loulixiu		SRR11814823	Loulixiu
SRR11805025	Xiaojinjun		SRR11814822	Xiaojinjun
SRR11805024	Xiaozigen		SRR11814821	Xiaozigen
SRR11805023	Shengtouhuanggu		SRR11814820	Shengtouhuanggu
SRR11805022	Qiumaoyu		SRR11814819	Qiumaoyu
SRR11805020	Qiangbiansui		SRR11814817	Qiangbiansui
SRR11805019	Xiaojigou		SRR11814816	Xiaojigou
SRR11805018	Xinnonggu2		SRR11814754	Xinnonggu2
SRR11805016	Liushabai		SRR11814753	Liushabai
SRR11805015	Huangniangu		SRR11814752	Huangniangu
SRR11805014	Bocaigenmaogu		SRR11814751	Bocaigenmaogu
SRR11805013	60tianhuangtang		SRR11814750	60tianhuangtang
SRR11805011	Zaogu		SRR11814749	Zaogu
SRR11805196	Foshou		SRR11814748	Foshou
SRR11805195	Xiaoqinggu		SRR11814747	Xiaoqinggu
SRR11805194	Shiliuzi		SRR11814814	Shiliuzi
SRR11805193	Zigenhong		SRR11814813	Zigenhong
SRR11805192	Qianchuanzi		SRR11814812	Qianchuanzi
SRR11805191	Yintianhan		SRR11814811	Yintianhan
SRR11805190	Jinpingguzi		SRR11814810	Jinpingguzi
SRR11805189	170		SRR11814809	170
SRR11805188	Eminguzi		SRR11814808	Eminguzi
SRR11805185	Jingu54		SRR11814873	Jingu54
SRR11805183	Jingu57		SRR11814872	Jingu57
SRR11804912	Kraftborn		SRR11814871	Kraftborn
SRR11804911	Depu		SRR11814869	Depu
SRR11804909	Qitouhuang		SRR11814868	Qitouhuang
SRR11804908	Zhushanuo		SRR11814867	Zhushanuo
SRR11804907	Jingu29		SRR11814866	Jingu29
SRR11804905	Heigu2		SRR11814938	Heigu2
SRR11804904	Jinxiangyu		SRR11814937	Jinxiangyu
SRR11804903	Gougen		SRR11814936	Gougen
SRR11804902	Anfeng		SRR11814935	Anfeng
SRR11804901	Hongniangu		SRR11814934	Hongniangu
SRR11804900	Jiajinmiao		SRR11814933	Jiajinmiao
SRR11804899	Hongniangu		SRR11814931	Hongniangu
SRR11804898	Yazizui		SRR11814792	Yazizui
SRR11804897	Hongmiaoqitouhong		SRR11814791	Hongmiaoqitouhong
SRR11805038	Hongniangu		SRR11814790	Hongniangu
SRR11805036	Oulihong		SRR11814789	Oulihong
SRR11805035	Baimaolianggu		SRR11814788	Baimaolianggu
SRR11805034	Yeshenggu		SRR11814787	Yeshenggu
SRR11805033	Yeshengguzi		SRR11814786	Yeshengguzi
SRR11805032	Xiaoshengbaigu		SRR11814785	Xiaoshengbaigu
SRR11805031	Xiaohonggu		SRR11814994	Xiaohonggu
SRR11805030	Yugenze		SRR11814992	Yugenze
SRR11805029	Longzhaogu		SRR11814991	Longzhaogu
SRR11805028	Qiegu		SRR11814990	Qiegu
SRR11805027	Xiaohonggu		SRR11814989	Xiaohonggu
SRR11805117	Hongmaogu		SRR11814988	Hongmaogu
SRR11805116	Jinbangzi		SRR11814987	Jinbangzi
SRR11805115	Xiaomiaogu		SRR11814970	Xiaomiaogu
SRR11805114	Xiaohonggu		SRR11814969	Xiaohonggu
SRR11805112	Daqingjie		SRR11814968	Daqingjie
SRR11805111	Guzi		SRR11814967	Guzi
SRR11805110	Guzi		SRR11814965	Guzi
SRR11805109	Guzi		SRR11814964	Guzi
SRR11805106	Guzi		SRR11814963	Guzi
SRR11805104	Mulengbaishagu		SRR11814799	Mulengbaishagu
SRR11805229	Longfu60533		SRR11814798	Longfu60533
SRR11805228	43533		SRR11814797	43533
SRR11805227	Tie8396		SRR11814796	Tie8396
SRR11805226	Yeguzi-1		SRR11814795	Yeguzi-1
SRR11805223	Xiaojinsu		SRR11814794	Xiaojinsu
SRR11805220	Liushitianhuanjia		SRR11814793	Liushitianhuanjia
SRR11805219	Xiaohuangguzi		SRR11814896	Xiaohuangguzi
SRR11805218	Laotoujue		SRR11814895	Laotoujue
SRR11805217	Yazizui		SRR11814894	Yazizui
SRR11805216	Lamahuang		SRR11814893	Lamahuang
SRR11805215	Hongmiaoniutougou		SRR11814892	Hongmiaoniutougou
SRR11804978	Hongnuogu		SRR11814891	Hongnuogu
SRR11804976	Honggu		SRR11814847	Honggu
SRR11804975	Hongrangu		SRR11814846	Hongrangu
SRR11804974	Xiaomingguzi		SRR11814845	Xiaomingguzi
SRR11804973	Daliangzhougu		SRR11814844	Daliangzhougu
SRR11804972	Xiaosanbian		SRR11814842	Xiaosanbian
SRR11804971	Niumaobai		SRR11814841	Niumaobai
SRR11804969	Louliyougu		SRR11814840	Louliyougu
SRR11804968	Yazizui		SRR11815002	Yazizui
SRR11804965	Leshanbainuo		SRR11815001	Leshanbainuo
SRR11805054	Jingu40		SRR11815000	Jingu40
SRR11805053	Chaqinggu		SRR11814999	Chaqinggu
SRR11805051	Jiugu		SRR11814998	Jiugu
SRR11805050	Qitoubai		SRR11814997	Qitoubai
SRR11805049	Maomaogu		SRR11814996	Maomaogu
SRR11805048	Hebeigu		SRR11814746	Hebeigu
SRR11805046	Bachagu		SRR11814745	Bachagu
SRR11805045	Zimeiqi		SRR11814744	Zimeiqi
SRR11805044	Luoziwei		SRR11814743	Luoziwei
SRR11805042	Jiaigan6		SRR11814742	Jiaigan6
SRR11805041	Jiyechong1		SRR11814741	Jiyechong1
SRR11805040	Huangdanzigu		SRR11814740	Huangdanzigu
SRR11805039	Datonghuang		SRR11814739	Datonghuang
SRR11805102	Youzhi18		SRR11814863	Youzhi18
SRR11805101	Heguzi		SRR11814862	Heguzi
SRR11805099	Baijiugu		SRR11814860	Baijiugu
SRR11805098	Huangjiugenqi		SRR11814859	Huangjiugenqi
SRR11805097	Xiaohuanggu		SRR11814858	Xiaohuanggu
SRR11805096	Rangu		SRR11814857	Rangu
SRR11805095	Zhouliwei		SRR11814856	Zhouliwei
SRR11805093	Hongjiugu		SRR11814722	Hongjiugu
SRR11805088	Zhuyeqing		SRR11814721	Zhuyeqing
SRR11805087	Dahongmaogu		SRR11814720	Dahongmaogu
SRR11805246	Zhuyeqing		SRR11814719	Zhuyeqing
SRR11805245	Huangguzi		SRR11814718	Huangguzi
SRR11805244	Jingu42		SRR11814716	Jingu42
SRR11805243	Maoshigu		SRR11814715	Maoshigu
SRR11805242	Lamahuang		SRR11814784	Lamahuang
SRR11805241	Jinshu		SRR11814783	Jinshu
SRR11805240	Xiaolibaibuyuxi		SRR11814782	Xiaolibaibuyuxi
SRR11805239	DA3buyu		SRR11814781	DA3buyu
SRR11805237	Xian256B		SRR11814780	Xian256B
SRR11805236	338A		SRR11814779	338A
SRR11805235	Xi1-2-4		SRR11814916	Xi1-2-4
SRR11805233	K-3606		SRR11814915	K-3606
SRR11805232	Ise1474		SRR11814929	Ise1474
SRR11805231	Zheng204(1)		SRR11814928	Zheng204(1)
SRR11804960	Zheng448		SRR11814927	Zheng448
SRR11804959	Zheng256		SRR11814926	Zheng256
SRR11804958	Zheng737		SRR11814925	Zheng737
SRR11804956	1960-01-01		SRR11814924	1960-01-01
SRR11804952	Shengtouzi		SRR11814923	Shengtouzi
SRR11804951	Baishaliu		SRR11814714	Baishaliu
SRR11804950	Hongniangu		SRR11814713	Hongniangu
SRR11804949	Honggu		SRR11814712	Honggu
SRR11804948	Guang8		SRR11814710	Guang8
SRR11804994	Geqing1		SRR11814709	Geqing1
SRR11804993	Miquanguzi		SRR11814708	Miquanguzi
SRR11804992	Yangmaonuo		SRR11814707	Yangmaonuo
SRR11804991	Dabaitiao		SRR11814890	Dabaitiao
SRR11804990	Dahuanggu		SRR11814889	Dahuanggu
SRR11804989	Jingu35		SRR11814888	Jingu35
SRR11804988	Baishagu		SRR11814887	Baishagu
SRR11804987	Damaosui		SRR11814886	Damaosui
SRR11804986	Zhongmou-baogu		SRR11814885	Zhongmou-baogu
SRR11804985	Daluochuigu		SRR11814883	Daluochuigu
SRR11804983	Jizhaohuanggu		SRR11814855	Jizhaohuanggu
SRR11804982	Hongergu		SRR11814854	Hongergu
SRR11804981	Zhejiang692		SRR11814853	Zhejiang692
SRR11804980	Jinfen52		SRR11814852	Jinfen52
SRR11804979	longzhaonuo		SRR11814851	longzhaonuo
SRR11805086	Wuzhaonuoxiaogu		SRR11814850	Wuzhaonuoxiaogu
SRR11805084	Huangjindou		SRR11814849	Huangjindou
SRR11805083	Nianzinuo		SRR11814848	Nianzinuo
SRR11805082	Xiannuo		SRR11814762	Xiannuo
SRR11805080	Nuosu		SRR11814760	Nuosu
SRR11805079	Huangsu		SRR11814759	Huangsu
SRR11805078	Maosu		SRR11814758	Maosu
SRR11805077	Zhimasu		SRR11814757	Zhimasu
SRR11805076	Erbaigu		SRR11814756	Erbaigu
SRR11805075	Qinggu		SRR11814755	Qinggu
SRR11805074	Huagu		SRR11814954	Huagu
SRR11805073	Chihegu		SRR11814953	Chihegu
SRR11805072	Mengjingu1		SRR11814952	Mengjingu1
SRR11805071	Chigu8		SRR11814951	Chigu8
SRR11804943	Chigu9		SRR11814949	Chigu9
SRR11804942	Huangjinmiao		SRR11814948	Huangjinmiao
SRR11804940	Jigu18		SRR11814947	Jigu18
SRR11804939	Jigu38		SRR11814778	Jigu38
SRR11804938	Jigu20		SRR11814777	Jigu20
SRR11804937	Jigu21		SRR11814776	Jigu21
SRR11804936	Jigu22		SRR11814775	Jigu22
SRR11804935	Jigu24		SRR11814774	Jigu24
SRR11804934	Jigu26		SRR11814773	Jigu26
SRR11804932	Jigu29		SRR11814772	Jigu29
SRR11804931	K325		SRR11814838	K325
SRR11804930	Jigu15		SRR11814837	Jigu15
SRR11804929	Jigu17		SRR11814836	Jigu17
SRR11805182	Henggu9		SRR11814835	Henggu9
SRR11805181	2015		SRR11814834	2015
SRR11805180	8322-14		SRR11814833	8322-14
SRR11805179	Shuxiang1		SRR11814832	Shuxiang1
SRR11805178	Cang344		SRR11814698	Cang344
SRR11805177	Baixiangyu		SRR11814697	Baixiangyu
SRR11805175	Nei701		SRR11814696	Nei701
SRR11805174	Liaogu1		SRR11814694	Liaogu1
SRR11805173	09dong-chuang140		SRR11814693	09dong-chuang140
SRR11805172	Kuanjiu		SRR11814692	Kuanjiu
SRR11805171	03-992		SRR11815003	03-992
SRR11805170	Heiguzi		SRR11814881	Heiguzi
SRR11805169	Baogu18		SRR11814880	Baogu18
SRR11805168	An04-4705		SRR11814879	An04-4705
SRR11805167	An04-5014		SRR11814878	An04-5014
SRR11805150	An06-4113		SRR11814877	An06-4113
SRR11805148	An07-hai4065		SRR11814876	An07-hai4065
SRR11805147	An06h-8023		SRR11814874	An06h-8023
SRR11805146	Yugu9		SRR11814831	Yugu9
SRR11805145	Yugu1		SRR11814830	Yugu1
SRR11805144	Yugu2		SRR11814829	Yugu2
SRR11805143	Gsyugu5		SRR11814828	Gsyugu5
SRR11805142	Yugu7		SRR11814827	Yugu7
SRR11805141	An93-15		SRR11814826	An93-15
SRR11805140	Yugu14		SRR11814825	Yugu14
SRR11805139	Ji07607		SRR11814824	Ji07607
SRR11805137	Ji07610		SRR11814738	Ji07610
SRR11805136	Lugu8		SRR11814736	Lugu8
SRR11805135	Lugu10		SRR11814735	Lugu10
SRR11805166	Jigu11		SRR11814734	Jigu11
SRR11805165	Jigu12		SRR11814733	Jigu12
SRR11805164	Jigu13		SRR11814732	Jigu13
SRR11805163	Honggaigu		SRR11814731	Honggaigu
SRR11805162	Pin141		SRR11814922	Pin141
SRR11805161	Longu10		SRR11814921	Longu10
SRR11805160	Longgu11		SRR11814920	Longgu11
SRR11805158	Longgu3		SRR11814919	Longgu3
SRR11805157	Longgu4		SRR11814917	Longgu4
SRR11805156	Longgu5		SRR11814865	Longgu5
SRR11805155	Longgu6		SRR11814864	Longgu6
SRR11805153	Longgu8		SRR11814706	Longgu8
SRR11805152	Longsu2		SRR11814705	Longsu2
SRR11805151	Gonggu65		SRR11814704	Gonggu65
SRR11805262	Gonggu68		SRR11814703	Gonggu68
SRR11805261	Gongai2		SRR11814702	Gongai2
SRR11805259	Jixiang1		SRR11814701	Jixiang1
SRR11805258	Jigu25		SRR11814700	Jigu25
SRR11805257	Baimi1		SRR11814914	Baimi1
SRR11805256	Fenggu1		SRR11814913	Fenggu1
SRR11805255	Gufeng2		SRR11814912	Gufeng2
SRR11805254	95307		SRR11814911	95307
SRR11805253	Jingu1		SRR11814910	Jingu1
SRR11805252	Jigu28		SRR11814909	Jigu28
SRR11805251	Jigu30		SRR11814908	Jigu30
SRR11805250	206058		SRR11814907	206058
SRR11805247	Canggu3		SRR11814986	Canggu3
SRR11804928	Canggu4		SRR11814985	Canggu4
SRR11804927	Cang555		SRR11814983	Cang555
SRR11804926	Jigu12		SRR11814982	Jigu12
SRR11804924	Gonggu5-1		SRR11814981	Gonggu5-1
SRR11804923	Gongguxin7		SRR11814980	Gongguxin7
SRR11804922	Gonggu31		SRR11814979	Gonggu31
SRR11804921	Gonggu60		SRR11814770	Gonggu60
SRR11804920	Gonggu61		SRR11814769	Gonggu61
SRR11804918	Gonggu62		SRR11814768	Gonggu62
SRR11804917	Gonggu67		SRR11814767	Gonggu67
SRR11804916	Gonggu69		SRR11814766	Gonggu69
SRR11804915	Gonggu70		SRR11814764	Gonggu70
SRR11804914	Gonggu72		SRR11814763	Gonggu72
SRR11804913	Gonggu73		SRR11814807	Gonggu73
SRR11805010	Gonggu74		SRR11814806	Gonggu74
SRR11805009	Gonggu75		SRR11814805	Gonggu75
SRR11805008	Gongai3		SRR11814804	Gongai3
SRR11805007	Gongai4		SRR11814803	Gongai4
SRR11805005	Baigu6		SRR11814802	Baigu6
SRR11805004	Baigu9		SRR11814801	Baigu9
SRR11805003	Chaogu14		SRR11814800	Chaogu14
SRR11805002	Longgu31		SRR11814977	Longgu31
SRR11805001	Longgu32		SRR11814976	Longgu32
SRR11805000	216		SRR11814975	216
SRR11804999	7002-07-01		SRR11814974	7002-07-01
SRR11804997	Longgu26		SRR11814973	Longgu26
SRR11804996	Longgu27		SRR11814972	Longgu27
SRR11805213	Nenxuan10		SRR11814971	Nenxuan10
SRR11805212	Nenxuan11		SRR11814906	Nenxuan11
SRR11805211	Nenxuan12		SRR11814905	Nenxuan12
SRR11805210	Nenxuan13		SRR11814904	Nenxuan13
SRR11805209	Nenxuan14		SRR11814902	Nenxuan14
SRR11805208	Nenxuan15		SRR11814901	Nenxuan15
SRR11805207	Nenxuan16		SRR11814900	Nenxuan16
SRR11805206	200108-2		SRR11814899	200108-2
SRR11805205	Jiugu8		SRR11814946	Jiugu8
SRR11805203	Jiugu9		SRR11814945	Jiugu9
SRR11805202	Jingu33		SRR11814944	Jingu33
SRR11805201	Jingu23		SRR11814943	Jingu23
SRR11805200	Jingu25		SRR11814942	Jingu25
SRR11805199	Jingu31		SRR11814941	Jingu31
SRR11804896	Jingu27		SRR11814730	Jingu27
SRR11804895	Jingu39		SRR11814729	Jingu39
SRR11804894	Chang0301		SRR11814728	Chang0301
SRR11804892	Changnong36		SRR11814727	Changnong36
SRR11804890	Qinhuang2		SRR11814726	Qinhuang2
SRR11804889	Fenxuan3		SRR11814725	Fenxuan3
SRR11804888	Pingdingdagu		SRR11814724	Pingdingdagu
SRR11804887	Changsheng08		SRR11814723	Changsheng08
SRR11804886	Changgu1		SRR11814962	Changgu1
SRR11804885	GBS		SRR11814961	GBS
SRR11804884	Yuanpingxiaogu		SRR11814959	Yuanpingxiaogu
SRR11804883	Dungu1		SRR11814958	Dungu1
