# Supplementary material for: PFGPred: a stack ensemble classifier for the identification of fusion genes in plants
Source: DNA Res. 2026 Jun 9;33(3):dsag005. doi: 10.1093/dnares/dsag005 (PMC13289814; doi:10.1093/dnares/dsag005)
Supplement: dsag005_Supplementary_Data [file dsag005_supplementary_data.zip › Table S4.xlsx]

## Sheet: Sheet1
Table S4: List of fusion genes validated through long-read sequencing
Fusion gene	Junction 1	Junction 2	FFPM/Supporting reads	SRR ID
Zm00001eb012330--Zm00001eb059080	1:40359369:+	1:289357782:-	0.147	SRR12487907
Zm00001eb012330--Zm00001eb059080	1:40359369:+	1:289357782:-	0.22	SRR12487908
Zm00001eb012330--Zm00001eb059080	1:40359369:+	1:289357782:-	0.581	SRR12487911
Zm00001eb012330--Zm00001eb059080	1:40359369:+	1:289357782:-	1.278	SRR12487912
Zm00001eb015090--Zm00001eb098870	1:51222543:-	2:182843959:-	0.507	SRR12162145
Zm00001eb015090--Zm00001eb098870	1:51222549:-	2:182843959:-	0.507	SRR12162145
Zm00001eb015090--Zm00001eb098870	1:51222549:-	2:182843959:-	0.826	SRR12162146
Zm00001eb015090--Zm00001eb098870	1:51222781:-	2:182843959:-	0.253	SRR12162145
Zm00001eb015090--Zm00001eb098870	1:51222781:-	2:182843959:-	0.413	SRR12162146
Zm00001eb071280--Zm00001eb071210	2:11564038:+	2:11242269:-	0.154	SRR18571915
Zm00001eb071280--Zm00001eb071210	2:11564038:+	2:11242269:-	0.174	SRR18571911
Zm00001eb071280--Zm00001eb071210	2:11564038:+	2:11242269:-	0.18	SRR18571914
Zm00001eb071280--Zm00001eb071210	2:11564038:+	2:11242269:-	10.831	SRR12162148
Zm00001eb071280--Zm00001eb071210	2:11564038:+	2:11242269:-	12.585	SRR18571912
Zm00001eb071280--Zm00001eb071210	2:11564038:+	2:11242269:-	12.799	SRR12487907
Zm00001eb071280--Zm00001eb071210	2:11564038:+	2:11242269:-	14.242	SRR12487909
Zm00001eb071280--Zm00001eb071210	2:11564038:+	2:11242269:-	17.465	SRR12487912
Zm00001eb071280--Zm00001eb071210	2:11564038:+	2:11242269:-	19.716	SRR12487908
Zm00001eb071280--Zm00001eb071210	2:11564038:+	2:11242269:-	23.37	SRR12487911
Zm00001eb071280--Zm00001eb071210	2:11564038:+	2:11242269:-	2.99	SRR18571909
Zm00001eb071280--Zm00001eb071210	2:11564038:+	2:11242269:-	35.168	SRR12487910
Zm00001eb071280--Zm00001eb071210	2:11564038:+	2:11242269:-	36.642	SRR18571913
Zm00001eb071280--Zm00001eb071210	2:11564038:+	2:11242269:-	4.44	SRR18571910
Zm00001eb071280--Zm00001eb071210	2:11564038:+	2:11242269:-	6.215	SRR18571908
Zm00001eb071280--Zm00001eb071210	2:11564038:+	2:11242269:-	9.972	SRR18571904
Zm00001eb071280--Zm00001eb071210	2:11564038:+	2:11242318:-	0.493	SRR18571910
Zm00001eb071280--Zm00001eb071210	2:11564038:+	2:11242318:-	0.909	SRR12487909
Zm00001eb071280--Zm00001eb071210	2:11564038:+	2:11242318:-	0.914	SRR18571908
Zm00001eb071280--Zm00001eb071210	2:11564038:+	2:11242318:-	1.177	SRR12487907
Zm00001eb071280--Zm00001eb071210	2:11564038:+	2:11242318:-	1.301	SRR18571904
Zm00001eb071280--Zm00001eb071210	2:11564038:+	2:11242318:-	1.395	SRR12487911
Zm00001eb071280--Zm00001eb071210	2:11564038:+	2:11242318:-	1.836	SRR12162148
Zm00001eb071280--Zm00001eb071210	2:11564038:+	2:11242318:-	1.872	SRR12487908
Zm00001eb071280--Zm00001eb071210	2:11564038:+	2:11242318:-	2.097	SRR18571912
Zm00001eb071280--Zm00001eb071210	2:11564038:+	2:11242318:-	3.349	SRR12487910
Zm00001eb071280--Zm00001eb071210	2:11564038:+	2:11242318:-	9.29	SRR18571913
Zm00001eb071280--Zm00001eb071210	2:11564073:+	2:11242285:-	0.366	SRR18571908
Zm00001eb071280--Zm00001eb071210	2:11564073:+	2:11242285:-	0.867	SRR18571904
Zm00001eb071280--Zm00001eb071210	2:11564073:+	2:11242285:-	1.03	SRR12487907
Zm00001eb071280--Zm00001eb071210	2:11564073:+	2:11242285:-	1.101	SRR12487908
Zm00001eb071280--Zm00001eb071210	2:11564073:+	2:11242285:-	1.258	SRR18571912
Zm00001eb071280--Zm00001eb071210	2:11564073:+	2:11242285:-	1.278	SRR12487912
Zm00001eb071280--Zm00001eb071210	2:11564073:+	2:11242285:-	2.424	SRR12487909
Zm00001eb071280--Zm00001eb071210	2:11564073:+	2:11242285:-	3.355	SRR18571913
Zm00001eb071280--Zm00001eb071210	2:11564110:+	2:11242269:-	1.212	SRR12487909
Zm00001eb071280--Zm00001eb071210	2:11564123:+	2:11248157:-	0.366	SRR18571908
Zm00001eb071280--Zm00001eb071210	2:11564123:+	2:11248157:-	0.839	SRR18571912
Zm00001eb071280--Zm00001eb071210	2:11564123:+	2:11248157:-	1.301	SRR18571904
Zm00001eb071280--Zm00001eb071210	2:11564150:+	2:11248157:-	0.329	SRR18571910
Zm00001eb071280--Zm00001eb071210	2:11564150:+	2:11248157:-	0.366	SRR18571908
Zm00001eb071280--Zm00001eb071210	2:11564150:+	2:11248157:-	0.839	SRR18571912
Zm00001eb071280--Zm00001eb071210	2:11564150:+	2:11248157:-	1.951	SRR18571904
Zm00001eb071280--Zm00001eb071210	2:11564177:+	2:11248157:-	0.366	SRR18571908
Zm00001eb071280--Zm00001eb071210	2:11564228:+	2:11248157:-	0.65	SRR18571904
Zm00001eb071280--Zm00001eb071210	2:11564238:+	2:11248157:-	0.658	SRR18571910
Zm00001eb071280--Zm00001eb071210	2:11564238:+	2:11248157:-	1.301	SRR18571904
Zm00001eb071280--Zm00001eb071210	2:11564255:+	2:11248157:-	0.366	SRR18571908
Zm00001eb071280--Zm00001eb071210	2:11564255:+	2:11248157:-	1.084	SRR18571904
Zm00001eb071280--Zm00001eb071210	2:11564265:+	2:11248157:-	1.049	SRR18571912
Zm00001eb071280--Zm00001eb071210	2:11564265:+	2:11248157:-	1.301	SRR18571904
Zm00001eb071280--Zm00001eb071210	2:11564268:+	2:11248157:-	1.049	SRR18571912
Zm00001eb071280--Zm00001eb071210	2:11564273:+	2:11248157:-	0.839	SRR18571912
Zm00001eb071280--Zm00001eb071210	2:11564273:+	2:11248157:-	1.301	SRR18571904
Zm00001eb071280--Zm00001eb071210	2:11564273:+	2:11248157:-	2.064	SRR18571913
Zm00001eb071280--Zm00001eb071210	2:11564294:+	2:11248157:-	1.301	SRR18571904
Zm00001eb071280--Zm00001eb071210	2:11564302:+	2:11248157:-	0.329	SRR18571910
Zm00001eb071280--Zm00001eb071210	2:11564319:+	2:11248157:-	1.258	SRR18571912
Zm00001eb071280--Zm00001eb071210	2:11564326:+	2:11248157:-	0.65	SRR18571904
Zm00001eb109140--Zm00001eb109130	2:217958496:+	2:217947794:+	0.606	SRR12487909
Zm00001eb109140--Zm00001eb109130	2:217958496:+	2:217947794:+	0.883	SRR12487907
Zm00001eb109140--Zm00001eb109130	2:217958496:+	2:217947794:+	1.047	SRR12487910
Zm00001eb109140--Zm00001eb109130	2:217958496:+	2:217947794:+	1.628	SRR12487911
Zm00001eb109140--Zm00001eb109130	2:217958496:+	2:217947794:+	1.704	SRR12487912
Zm00001eb109140--Zm00001eb109130	2:217958499:+	2:217947802:+	0.349	SRR12487911
Zm00001eb109140--Zm00001eb109130	2:217958499:+	2:217947802:+	0.419	SRR12487910
Zm00001eb131820--Zm00001eb301390	3:69312616:+	7:10344441:-	0.33	SRR12487908
Zm00001eb131820--Zm00001eb301390	3:69312616:+	7:10344441:-	0.606	SRR12487909
Zm00001eb131820--Zm00001eb301390	3:69312616:+	7:10344452:-	12.141	SRR12487910
Zm00001eb131820--Zm00001eb301390	3:69312616:+	7:10344452:-	16.045	SRR12487911
Zm00001eb131820--Zm00001eb301390	3:69312616:+	7:10344452:-	3.384	SRR12487907
Zm00001eb131820--Zm00001eb301390	3:69312616:+	7:10344452:-	4.242	SRR12487909
Zm00001eb131820--Zm00001eb301390	3:69312616:+	7:10344452:-	6.499	SRR12487908
Zm00001eb131820--Zm00001eb301390	3:69312616:+	7:10344452:-	7.241	SRR12487912
Zm00001eb165210--Zm00001eb093960	4:3288998:-	2:156372294:+	13.401	SRR12162148
Zm00001eb165210--Zm00001eb093960	4:3289026:-	2:156372332:+	3.672	SRR12162148
Zm00001eb165210--Zm00001eb093960	4:3289197:-	2:156372332:+	22.397	SRR12162148
Zm00001eb165210--Zm00001eb093960	4:3289197:-	2:156372715:+	1.652	SRR12162148
Zm00001eb179760--Zm00001eb009800	4:86826636:-	1:30740170:-	0.22	SRR12487908
Zm00001eb179760--Zm00001eb009800	4:86826636:-	1:30740170:-	0.465	SRR12487911
Zm00001eb179760--Zm00001eb009800	4:86826636:-	1:30740523:-	0.419	SRR12487910
Zm00001eb179760--Zm00001eb009800	4:86826636:-	1:30740859:-	0.209	SRR12487910
Zm00001eb179760--Zm00001eb009800	4:86826636:-	1:30741457:-	0.11	SRR12487908
Zm00001eb179760--Zm00001eb009800	4:86826636:-	1:30741457:-	0.147	SRR12487907
Zm00001eb179760--Zm00001eb009800	4:86826636:-	1:30741457:-	0.606	SRR12487909
Zm00001eb179760--Zm00001eb009800	4:86826636:-	1:30741457:-	1.046	SRR12487911
Zm00001eb179760--Zm00001eb009800	4:86826636:-	1:30741457:-	1.675	SRR12487910
Zm00001eb179760--Zm00001eb009800	4:86826636:-	1:30741457:-	1.704	SRR12487912
Zm00001eb269760--Zm00001eb117870	6:75284574:-	2:241775724:+	0.349	SRR12487911
Zm00001eb269760--Zm00001eb117870	6:75284580:-	2:241775724:+	0.33	SRR12487908
Zm00001eb269760--Zm00001eb117870	6:75284585:-	2:241775714:+	0.465	SRR12487911
Zm00001eb269760--Zm00001eb117870	6:75284585:-	2:241775714:+	0.551	SRR12487908
Zm00001eb269760--Zm00001eb117870	6:75284743:-	2:241775814:+	0.22	SRR12487908
Zm00001eb269760--Zm00001eb117870	6:75284743:-	2:241775814:+	0.606	SRR12487909
Zm00001eb330800--Zm00001eb330790	7:182467114:+	7:182461383:+	1.836	SRR12162148
Zm00001eb403320--Zm00001eb150370	9:159536330:+	3:192422691:-	0.233	SRR12487911
Zm00001eb403320--Zm00001eb150370	9:159536330:+	3:192422691:-	0.419	SRR12487910
Zm00001eb403320--Zm00001eb150370	9:159536330:+	3:192422691:-	0.839	SRR18571912
Zm00001eb403320--Zm00001eb150370	9:159536330:+	3:192422698:-	0.441	SRR12487907
Zm00001eb403320--Zm00001eb150370	9:159536330:+	3:192422698:-	0.507	SRR12162145
Zm00001eb403320--Zm00001eb150370	9:159536330:+	3:192422698:-	0.661	SRR12487908
Zm00001eb403320--Zm00001eb150370	9:159536330:+	3:192422698:-	0.822	SRR18571910
Zm00001eb403320--Zm00001eb150370	9:159536330:+	3:192422698:-	0.826	SRR12162146
Zm00001eb403320--Zm00001eb150370	9:159536330:+	3:192422698:-	0.831	SRR18571909
Zm00001eb403320--Zm00001eb150370	9:159536330:+	3:192422698:-	11.096	SRR18571913
Zm00001eb403320--Zm00001eb150370	9:159536330:+	3:192422698:-	1.278	SRR12487912
Zm00001eb403320--Zm00001eb150370	9:159536330:+	3:192422698:-	1.645	SRR18571908
Zm00001eb403320--Zm00001eb150370	9:159536330:+	3:192422698:-	4.069	SRR12487911
Zm00001eb403320--Zm00001eb150370	9:159536330:+	3:192422698:-	5.024	SRR12487910
Zm00001eb403320--Zm00001eb150370	9:159536330:+	3:192422698:-	7.587	SRR18571904
Zm00001eb403320--Zm00001eb150370	9:159536330:+	3:192422698:-	8.18	SRR18571912
Zm00001eb404280--Zm00001eb423140	9:161166022:-	10:121696891:-	0.11	SRR12487908
Zm00001eb415390--Zm00001eb338040	10:76808018:+	8:23474903:+	0.837	SRR12487910
Zm00001eb415390--Zm00001eb338040	10:76808018:+	8:23474903:+	1.278	SRR12487912
Zm00001eb415390--Zm00001eb338040	10:76808018:+	8:23474903:+	1.279	SRR12487911
Zm00001eb415390--Zm00001eb338040	10:76808018:+	8:23474905:+	0.65	SRR18571904
Zm00001eb415390--Zm00001eb338040	10:76808018:+	8:23474905:+	13.255	SRR12487911
Zm00001eb415390--Zm00001eb338040	10:76808018:+	8:23474905:+	13.631	SRR12487912
Zm00001eb415390--Zm00001eb338040	10:76808018:+	8:23474905:+	14.863	SRR12487910
Zm00001eb415390--Zm00001eb338040	10:76808018:+	8:23474905:+	2.207	SRR12487907
Zm00001eb415390--Zm00001eb338040	10:76808018:+	8:23474905:+	2.864	SRR12487908
Zm00001eb415390--Zm00001eb338040	10:76808018:+	8:23474905:+	2.891	SRR12162146
Zm00001eb415390--Zm00001eb338040	10:76808018:+	8:23474905:+	3.333	SRR12487909
Zm00001eb415390--Zm00001eb338040	10:76808018:+	8:23474906:+	0.93	SRR12487911
Zm00001eb415390--Zm00001eb338040	10:76808018:+	8:23474908:+	0.441	SRR12487907
Zm00001eb415390--Zm00001eb338040	10:76808018:+	8:23474908:+	0.606	SRR12487909
Zm00001eb415390--Zm00001eb338040	10:76808018:+	8:23474908:+	0.698	SRR12487911
Zm00001eb415390--Zm00001eb338040	10:76808018:+	8:23474908:+	0.837	SRR12487910
Zm00001eb417410--Zm00001eb417370	10:88328921:-	10:88212867:+	0.258	SRR18571913
Zm00001eb432590--Zm00001eb097590	10:148704318:-	2:177335326:+	0.826	SRR12162146
Zm00001eb005820--Zm00001eb050350	1:16602074:-	1:256719362:-	2.529	SRR8873357
Zm00001eb005820--Zm00001eb050350	1:16602346:-	1:256719298:-	0.46	SRR8873357
Zm00001eb005820--Zm00001eb050350	1:16602611:-	1:256719298:-	0.46	SRR8873357
Zm00001eb005820--Zm00001eb050350	1:16602799:-	1:256719298:-	2.069	SRR8873357
Zm00001eb005820--Zm00001eb050350	1:16602799:-	1:256719298:-	2.19	SRR8873366
Zm00001eb012330--Zm00001eb059080	1:40359369:+	1:289357782:-	0.199	SRR24911625
Zm00001eb014820--Zm00001eb014830	1:49646640:-	1:49668768:-	0.12	SRR24911625
Zm00001eb014820--Zm00001eb014830	1:49646642:-	1:49668768:-	0.478	SRR24911625
Zm00001eb014820--Zm00001eb014830	1:49646677:-	1:49668768:-	0.159	SRR24911625
Zm00001eb014820--Zm00001eb014830	1:49646681:-	1:49668768:-	0.199	SRR24911625
Zm00001eb014820--Zm00001eb014830	1:49646681:-	1:49668805:-	0.12	SRR24911625
Zm00001eb014820--Zm00001eb014830	1:49646738:-	1:49668741:-	0.877	SRR24911625
Zm00001eb014820--Zm00001eb014830	1:49646738:-	1:49668741:-	13.773	SRR24911629
Zm00001eb014820--Zm00001eb014830	1:49646738:-	1:49668741:-	56.705	SRR3147048
Zm00001eb014820--Zm00001eb014830	1:49646738:-	1:49668867:-	0.199	SRR24911625
Zm00001eb014820--Zm00001eb014830	1:49646767:-	1:49668741:-	0.12	SRR24911625
Zm00001eb014820--Zm00001eb014830	1:49646774:-	1:49668741:-	0.159	SRR24911625
Zm00001eb015090--Zm00001eb098870	1:51222781:-	2:182843959:-	0.198	SRR24911624
Zm00001eb040250--Zm00001eb090170	1:212265317:-	2:122078048:-	0.195	SRR8873352
Zm00001eb040250--Zm00001eb090170	1:212265317:-	2:122078048:-	0.379	SRR8873414
Zm00001eb040250--Zm00001eb090170	1:212265317:-	2:122078048:-	0.807	SRR8873386
Zm00001eb040250--Zm00001eb090170	1:212265317:-	2:122078051:-	0.412	SRR8873415
Zm00001eb051160--Zm00001eb433160	1:260178020:+	10:149504112:+	0.8	SRR24911629
Zm00001eb051160--Zm00001eb433160	1:260178025:+	10:149504112:+	0.126	SRR24911629
Zm00001eb051160--Zm00001eb433160	1:260178025:+	10:149504117:+	0.505	SRR24911629
Zm00001eb063770--Zm00001eb117340	1:303132561:+	2:240450823:-	12.913	SRR8873386
Zm00001eb063770--Zm00001eb117340	1:303132561:+	2:240450823:-	5.2	SRR8873362
Zm00001eb063770--Zm00001eb117340	1:303132561:+	2:240451839:-	1.95	SRR8873362
Zm00001eb070340--Zm00001eb320090	2:9446607:+	7:150740490:-	0.376	SRR14140361
Zm00001eb071280--Zm00001eb071210	2:11563914:+	2:11248157:-	0.607	ERR3261697
Zm00001eb071280--Zm00001eb071210	2:11563955:+	2:11248157:-	0.607	ERR3261697
Zm00001eb071280--Zm00001eb071210	2:11563969:+	2:11248157:-	0.607	ERR3261697
Zm00001eb071280--Zm00001eb071210	2:11564006:+	2:11248157:-	0.607	ERR3261697
Zm00001eb071280--Zm00001eb071210	2:11564028:+	2:11247944:-	0.245	SRR8873355
Zm00001eb071280--Zm00001eb071210	2:11564033:+	2:11248157:-	0.607	ERR3261697
Zm00001eb071280--Zm00001eb071210	2:11564034:+	2:11248157:-	0.607	ERR3261697
Zm00001eb071280--Zm00001eb071210	2:11564038:+	2:11242269:-	0.304	ERR3261697
Zm00001eb071280--Zm00001eb071210	2:11564038:+	2:11242269:-	0.309	ERR3261696
Zm00001eb071280--Zm00001eb071210	2:11564038:+	2:11242269:-	11.021	ERR3261695
Zm00001eb071280--Zm00001eb071210	2:11564038:+	2:11242269:-	12.061	SRR33980815
Zm00001eb071280--Zm00001eb071210	2:11564038:+	2:11242269:-	15.4	SRR24911626
Zm00001eb071280--Zm00001eb071210	2:11564038:+	2:11242269:-	25.246	SRR33980814
Zm00001eb071280--Zm00001eb071210	2:11564038:+	2:11242269:-	4.354	SRR11025034
Zm00001eb071280--Zm00001eb071210	2:11564038:+	2:11242269:-	5.15	SRR33980786
Zm00001eb071280--Zm00001eb071210	2:11564038:+	2:11242269:-	6.375	SRR24911625
Zm00001eb071280--Zm00001eb071210	2:11564038:+	2:11242269:-	6.554	SRR24911637
Zm00001eb071280--Zm00001eb071210	2:11564038:+	2:11242269:-	7.368	SRR24911627
Zm00001eb071280--Zm00001eb071210	2:11564038:+	2:11242269:-	7.696	SRR11025012
Zm00001eb071280--Zm00001eb071210	2:11564038:+	2:11242269:-	9.179	SRR14140361
Zm00001eb071280--Zm00001eb071210	2:11564038:+	2:11242318:-	0.699	SRR24911637
Zm00001eb071280--Zm00001eb071210	2:11564038:+	2:11242318:-	12.623	SRR33980814
Zm00001eb071280--Zm00001eb071210	2:11564038:+	2:11242318:-	1.315	SRR24911625
Zm00001eb071280--Zm00001eb071210	2:11564038:+	2:11242318:-	18.092	SRR33980815
Zm00001eb071280--Zm00001eb071210	2:11564057:+	2:11248157:-	0.607	ERR3261697
Zm00001eb071280--Zm00001eb071210	2:11564062:+	2:11248157:-	0.592	SRR11025012
Zm00001eb071280--Zm00001eb071210	2:11564062:+	2:11248157:-	1.822	ERR3261697
Zm00001eb071280--Zm00001eb071210	2:11564073:+	2:11242285:-	8.415	SRR33980814
Zm00001eb071280--Zm00001eb071210	2:11564074:+	2:11248157:-	0.911	ERR3261697
Zm00001eb071280--Zm00001eb071210	2:11564091:+	2:11248157:-	0.538	SRR11025012
Zm00001eb071280--Zm00001eb071210	2:11564091:+	2:11248157:-	1.215	ERR3261697
Zm00001eb071280--Zm00001eb071210	2:11564092:+	2:11242269:-	0.552	SRR24911636
Zm00001eb071280--Zm00001eb071210	2:11564092:+	2:11242269:-	0.584	SRR8873360
Zm00001eb071280--Zm00001eb071210	2:11564092:+	2:11242269:-	0.632	SRR24911629
Zm00001eb071280--Zm00001eb071210	2:11564092:+	2:11242269:-	0.757	SRR8873414
Zm00001eb071280--Zm00001eb071210	2:11564092:+	2:11242269:-	0.777	SRR8873354
Zm00001eb071280--Zm00001eb071210	2:11564092:+	2:11242269:-	1.095	SRR8873366
Zm00001eb071280--Zm00001eb071210	2:11564092:+	2:11242269:-	1.35	SRR8873355
Zm00001eb071280--Zm00001eb071210	2:11564092:+	2:11242269:-	1.485	SRR23046702
Zm00001eb071280--Zm00001eb071210	2:11564092:+	2:11242269:-	2.735	SRR8873352
Zm00001eb071280--Zm00001eb071210	2:11564110:+	2:11242269:-	0.65	SRR8873362
Zm00001eb071280--Zm00001eb071210	2:11564110:+	2:11242269:-	0.816	ERR3261695
Zm00001eb071280--Zm00001eb071210	2:11564110:+	2:11242269:-	11.638	SRR8873385
Zm00001eb071280--Zm00001eb071210	2:11564110:+	2:11242269:-	1.236	SRR8873415
Zm00001eb071280--Zm00001eb071210	2:11564110:+	2:11242269:-	15.044	SRR8873352
Zm00001eb071280--Zm00001eb071210	2:11564110:+	2:11242269:-	1.515	SRR8873414
Zm00001eb071280--Zm00001eb071210	2:11564110:+	2:11242269:-	1.752	SRR8873360
Zm00001eb071280--Zm00001eb071210	2:11564110:+	2:11242269:-	2.41	SRR24911636
Zm00001eb071280--Zm00001eb071210	2:11564110:+	2:11242269:-	2.73	SRR8873368
Zm00001eb071280--Zm00001eb071210	2:11564110:+	2:11242269:-	2.948	SRR24911629
Zm00001eb071280--Zm00001eb071210	2:11564110:+	2:11242269:-	3.65	SRR8873366
Zm00001eb071280--Zm00001eb071210	2:11564110:+	2:11242269:-	3.755	SRR8873354
Zm00001eb071280--Zm00001eb071210	2:11564110:+	2:11242269:-	3.803	SRR8873355
Zm00001eb071280--Zm00001eb071210	2:11564110:+	2:11242269:-	4.827	SRR8873357
Zm00001eb071280--Zm00001eb071210	2:11564110:+	2:11242269:-	6.055	SRR8873361
Zm00001eb071280--Zm00001eb071210	2:11564110:+	2:11242269:-	8.169	SRR23046702
Zm00001eb071280--Zm00001eb071210	2:11564115:+	2:11248157:-	0.484	SRR11025012
Zm00001eb071280--Zm00001eb071210	2:11564121:+	2:11242269:-	0.259	SRR8873354
Zm00001eb071280--Zm00001eb071210	2:11564121:+	2:11242269:-	0.59	SRR24911629
Zm00001eb071280--Zm00001eb071210	2:11564121:+	2:11242269:-	0.803	SRR24911636
Zm00001eb071280--Zm00001eb071210	2:11564121:+	2:11242269:-	0.982	SRR8873355
Zm00001eb071280--Zm00001eb071210	2:11564121:+	2:11242269:-	1.04	SRR23046702
Zm00001eb071280--Zm00001eb071210	2:11564121:+	2:11242269:-	1.3	SRR8873362
Zm00001eb071280--Zm00001eb071210	2:11564121:+	2:11242269:-	2.389	SRR8873368
Zm00001eb071280--Zm00001eb071210	2:11564121:+	2:11242269:-	3.712	SRR8873352
Zm00001eb071280--Zm00001eb071210	2:11564121:+	2:11242269:-	3.785	SRR8873361
Zm00001eb071280--Zm00001eb071210	2:11564123:+	2:11248157:-	0.393	SRR24911637
Zm00001eb071280--Zm00001eb071210	2:11564123:+	2:11248157:-	0.592	SRR11025012
Zm00001eb071280--Zm00001eb071210	2:11564123:+	2:11248157:-	1.215	ERR3261697
Zm00001eb071280--Zm00001eb071210	2:11564150:+	2:11248157:-	0.699	SRR24911637
Zm00001eb071280--Zm00001eb071210	2:11564150:+	2:11248157:-	1.938	SRR11025012
Zm00001eb071280--Zm00001eb071210	2:11564150:+	2:11248157:-	3.037	ERR3261697
Zm00001eb071280--Zm00001eb071210	2:11564159:+	2:11248157:-	0.431	SRR11025012
Zm00001eb071280--Zm00001eb071210	2:11564162:+	2:11248157:-	0.607	ERR3261697
Zm00001eb071280--Zm00001eb071210	2:11564165:+	2:11248157:-	0.915	SRR11025012
Zm00001eb071280--Zm00001eb071210	2:11564165:+	2:11248157:-	1.519	ERR3261697
Zm00001eb071280--Zm00001eb071210	2:11564170:+	2:11248157:-	0.915	SRR11025012
Zm00001eb071280--Zm00001eb071210	2:11564170:+	2:11248157:-	1.215	ERR3261697
Zm00001eb071280--Zm00001eb071210	2:11564177:+	2:11248157:-	0.431	SRR11025012
Zm00001eb071280--Zm00001eb071210	2:11564177:+	2:11248157:-	1.822	ERR3261697
Zm00001eb071280--Zm00001eb071210	2:11564182:+	2:11248157:-	0.915	SRR11025012
Zm00001eb071280--Zm00001eb071210	2:11564182:+	2:11248157:-	1.215	ERR3261697
Zm00001eb071280--Zm00001eb071210	2:11564195:+	2:11248157:-	0.969	SRR11025012
Zm00001eb071280--Zm00001eb071210	2:11564195:+	2:11248157:-	1.519	ERR3261697
Zm00001eb071280--Zm00001eb071210	2:11564197:+	2:11248157:-	0.607	ERR3261697
Zm00001eb071280--Zm00001eb071210	2:11564228:+	2:11248157:-	0.431	SRR11025012
Zm00001eb071280--Zm00001eb071210	2:11564238:+	2:11248157:-	0.911	ERR3261697
Zm00001eb071280--Zm00001eb071210	2:11564238:+	2:11248157:-	1.292	SRR11025012
Zm00001eb071280--Zm00001eb071210	2:11564255:+	2:11248157:-	0.437	SRR24911637
Zm00001eb071280--Zm00001eb071210	2:11564255:+	2:11248157:-	1.076	SRR11025012
Zm00001eb071280--Zm00001eb071210	2:11564255:+	2:11248157:-	2.734	ERR3261697
Zm00001eb071280--Zm00001eb071210	2:11564265:+	2:11248157:-	0.538	SRR11025012
Zm00001eb071280--Zm00001eb071210	2:11564265:+	2:11248157:-	1.215	ERR3261697
Zm00001eb071280--Zm00001eb071210	2:11564268:+	2:11248157:-	0.753	SRR11025012
Zm00001eb071280--Zm00001eb071210	2:11564268:+	2:11248157:-	0.911	ERR3261697
Zm00001eb071280--Zm00001eb071210	2:11564273:+	2:11248157:-	0.607	ERR3261697
Zm00001eb071280--Zm00001eb071210	2:11564273:+	2:11248157:-	0.807	SRR11025012
Zm00001eb071280--Zm00001eb071210	2:11564276:+	2:11248157:-	0.646	SRR11025012
Zm00001eb071280--Zm00001eb071210	2:11564276:+	2:11248157:-	1.519	ERR3261697
Zm00001eb071280--Zm00001eb071210	2:11564283:+	2:11248157:-	0.592	SRR11025012
Zm00001eb071280--Zm00001eb071210	2:11564283:+	2:11248157:-	0.607	ERR3261697
Zm00001eb071280--Zm00001eb071210	2:11564294:+	2:11248157:-	0.393	SRR24911637
Zm00001eb071280--Zm00001eb071210	2:11564294:+	2:11248157:-	0.911	ERR3261697
Zm00001eb071280--Zm00001eb071210	2:11564294:+	2:11248157:-	1.184	SRR11025012
Zm00001eb071280--Zm00001eb071210	2:11564302:+	2:11248157:-	0.35	SRR24911637
Zm00001eb071280--Zm00001eb071210	2:11564302:+	2:11248157:-	0.861	SRR11025012
Zm00001eb071280--Zm00001eb071210	2:11564302:+	2:11248157:-	1.519	ERR3261697
Zm00001eb071280--Zm00001eb071210	2:11564307:+	2:11248157:-	0.538	SRR11025012
Zm00001eb071280--Zm00001eb071210	2:11564307:+	2:11248157:-	0.911	ERR3261697
Zm00001eb071280--Zm00001eb071210	2:11564311:+	2:11248157:-	0.607	ERR3261697
Zm00001eb071280--Zm00001eb071210	2:11564319:+	2:11248157:-	0.538	SRR11025012
Zm00001eb071280--Zm00001eb071210	2:11564319:+	2:11248157:-	1.822	ERR3261697
Zm00001eb071280--Zm00001eb071210	2:11564326:+	2:11248157:-	0.753	SRR11025012
Zm00001eb071280--Zm00001eb071210	2:11564326:+	2:11248157:-	0.911	ERR3261697
Zm00001eb099780--Zm00001eb099740	2:187564672:+	2:187553087:+	0.146	SRR11025039
Zm00001eb099780--Zm00001eb099740	2:187564672:+	2:187553087:+	0.637	SRR24911625
Zm00001eb107130--Zm00001eb305280	2:212639712:-	7:32338518:-	0.126	SRR24911629
Zm00001eb107130--Zm00001eb305280	2:212639712:-	7:32338518:-	0.251	SRR24911636
Zm00001eb107130--Zm00001eb305280	2:212639712:-	7:32338518:-	0.309	ERR3261696
Zm00001eb107130--Zm00001eb305280	2:212639715:-	7:32338517:-	0.309	ERR3261696
Zm00001eb107130--Zm00001eb305280	2:212639715:-	7:32338517:-	0.484	SRR11025012
Zm00001eb107130--Zm00001eb305280	2:212639715:-	7:32338518:-	0.692	SRR11024971
Zm00001eb107130--Zm00001eb305280	2:212639715:-	7:32338518:-	1.306	SRR24911629
Zm00001eb107130--Zm00001eb305280	2:212639715:-	7:32338518:-	3.564	SRR24911636
Zm00001eb107130--Zm00001eb305280	2:212639715:-	7:32338518:-	4.635	ERR3261696
Zm00001eb107130--Zm00001eb305280	2:212639715:-	7:32338518:-	7.912	SRR11025012
Zm00001eb107130--Zm00001eb305280	2:212639716:-	7:32338518:-	0.464	ERR3261696
Zm00001eb109140--Zm00001eb109130	2:217958490:+	2:217947794:+	0.126	SRR24911629
Zm00001eb109140--Zm00001eb109130	2:217958490:+	2:217947794:+	0.264	SRR24911626
Zm00001eb109140--Zm00001eb109130	2:217958490:+	2:217947794:+	0.359	SRR24911625
Zm00001eb109140--Zm00001eb109130	2:217958493:+	2:217947794:+	0.1	SRR24911636
Zm00001eb109140--Zm00001eb109130	2:217958493:+	2:217947794:+	0.295	SRR24911629
Zm00001eb109140--Zm00001eb109130	2:217958493:+	2:217947794:+	0.475	SRR24911626
Zm00001eb109140--Zm00001eb109130	2:217958493:+	2:217947794:+	0.637	SRR24911625
Zm00001eb109140--Zm00001eb109130	2:217958496:+	2:217947794:+	0.653	SRR24911636
Zm00001eb109140--Zm00001eb109130	2:217958496:+	2:217947794:+	0.927	SRR24911629
Zm00001eb109140--Zm00001eb109130	2:217958496:+	2:217947794:+	1.055	SRR24911626
Zm00001eb109140--Zm00001eb109130	2:217958496:+	2:217947794:+	2.789	SRR24911625
Zm00001eb109140--Zm00001eb109130	2:217958498:+	2:217947802:+	0.159	SRR24911625
Zm00001eb109140--Zm00001eb109130	2:217958498:+	2:217947802:+	0.264	SRR24911626
Zm00001eb109140--Zm00001eb109130	2:217958499:+	2:217947802:+	0.105	SRR24911626
Zm00001eb109140--Zm00001eb109130	2:217958499:+	2:217947802:+	0.151	SRR24911636
Zm00001eb109140--Zm00001eb109130	2:217958499:+	2:217947802:+	0.253	SRR24911629
Zm00001eb109140--Zm00001eb109130	2:217958499:+	2:217947802:+	0.956	SRR24911625
Zm00001eb109140--Zm00001eb109130	2:217958500:+	2:217947802:+	0.316	SRR24911626
Zm00001eb109140--Zm00001eb109130	2:217958500:+	2:217947802:+	0.319	SRR24911625
Zm00001eb109140--Zm00001eb109130	2:217958507:+	2:217947802:+	0.199	SRR24911625
Zm00001eb109140--Zm00001eb109130	2:217958508:+	2:217947802:+	0.158	SRR24911626
Zm00001eb109140--Zm00001eb109130	2:217958508:+	2:217947802:+	0.159	SRR24911625
Zm00001eb109140--Zm00001eb109130	2:217958508:+	2:217947802:+	0.168	SRR24911629
Zm00001eb116800--Zm00001eb116810	2:239334320:-	2:239346848:-	9.921	SRR24911627
Zm00001eb128020--Zm00001eb254090	3:38466920:-	5:214059391:-	2.126	ERR3261697
Zm00001eb128020--Zm00001eb254090	3:38466940:-	5:214059391:-	0.607	ERR3261697
Zm00001eb128020--Zm00001eb254090	3:38467224:-	5:214059400:-	0.911	ERR3261697
Zm00001eb128020--Zm00001eb254090	3:38467228:-	5:214059400:-	1.519	ERR3261697
Zm00001eb128020--Zm00001eb254090	3:38467721:-	5:214058646:-	5.163	ERR3261697
Zm00001eb131820--Zm00001eb301390	3:69312616:+	7:10344441:-	0.69	SRR8873357
Zm00001eb131820--Zm00001eb301390	3:69312616:+	7:10344451:-	3.151	SRR8873413
Zm00001eb131820--Zm00001eb301390	3:69312616:+	7:10344451:-	3.296	SRR8873415
Zm00001eb131820--Zm00001eb301390	3:69312616:+	7:10344452:-	0.301	SRR24911636
Zm00001eb131820--Zm00001eb301390	3:69312616:+	7:10344452:-	0.645	SRR10387980
Zm00001eb131820--Zm00001eb301390	3:69312616:+	7:10344452:-	0.769	SRR8873371
Zm00001eb131820--Zm00001eb301390	3:69312616:+	7:10344452:-	1.092	SRR11025021
Zm00001eb131820--Zm00001eb301390	3:69312616:+	7:10344452:-	11.638	SRR8873385
Zm00001eb131820--Zm00001eb301390	3:69312616:+	7:10344452:-	1.276	SRR24911627
Zm00001eb131820--Zm00001eb301390	3:69312616:+	7:10344452:-	13.566	SRR8873412
Zm00001eb131820--Zm00001eb301390	3:69312616:+	7:10344452:-	1.429	SRR14140361
Zm00001eb131820--Zm00001eb301390	3:69312616:+	7:10344452:-	21.95	SRR8873361
Zm00001eb131820--Zm00001eb301390	3:69312616:+	7:10344452:-	23.768	SRR7632686
Zm00001eb131820--Zm00001eb301390	3:69312616:+	7:10344452:-	24.851	SRR8873388
Zm00001eb131820--Zm00001eb301390	3:69312616:+	7:10344452:-	2.835	SRR8873369
Zm00001eb131820--Zm00001eb301390	3:69312616:+	7:10344452:-	29.005	SRR24911625
Zm00001eb131820--Zm00001eb301390	3:69312616:+	7:10344452:-	2.92	SRR8873366
Zm00001eb131820--Zm00001eb301390	3:69312616:+	7:10344452:-	4.095	SRR8873368
Zm00001eb131820--Zm00001eb301390	3:69312616:+	7:10344452:-	42.9	SRR8873362
Zm00001eb131820--Zm00001eb301390	3:69312616:+	7:10344452:-	50.762	SRR8981115
Zm00001eb131820--Zm00001eb301390	3:69312616:+	7:10344452:-	5.287	SRR8873357
Zm00001eb131820--Zm00001eb301390	3:69312616:+	7:10344452:-	5.59	SRR24911626
Zm00001eb131820--Zm00001eb301390	3:69312616:+	7:10344452:-	57.79	SRR7632688
Zm00001eb131820--Zm00001eb301390	3:69312616:+	7:10344452:-	58.826	SRR8873413
Zm00001eb131820--Zm00001eb301390	3:69312616:+	7:10344452:-	65.091	SRR8873415
Zm00001eb131820--Zm00001eb301390	3:69312616:+	7:10344452:-	6.554	SRR24911637
Zm00001eb131820--Zm00001eb301390	3:69312616:+	7:10344452:-	6.684	SRR23046702
Zm00001eb131820--Zm00001eb301390	3:69312616:+	7:10344452:-	7.378	SRR8873353
Zm00001eb131820--Zm00001eb301390	3:69312616:+	7:10344452:-	74.216	SRR8873414
Zm00001eb131820--Zm00001eb301390	3:69312616:+	7:10344452:-	8.776	SRR24911628
Zm00001eb131820--Zm00001eb301390	3:69312637:+	7:10344522:-	14.261	SRR7632686
Zm00001eb157490--Zm00001eb157480	3:216572394:+	3:216529754:+	5.807	SRR10387980
Zm00001eb165210--Zm00001eb093960	4:3288994:-	2:156372297:+	1.514	SRR8873361
Zm00001eb165210--Zm00001eb093960	4:3288998:-	2:156372294:+	12.868	SRR8873361
Zm00001eb165210--Zm00001eb093960	4:3288998:-	2:156372294:+	1.403	SRR8873412
Zm00001eb165210--Zm00001eb093960	4:3288998:-	2:156372294:+	15.449	SRR33980786
Zm00001eb165210--Zm00001eb093960	4:3288998:-	2:156372294:+	16.007	SRR8873369
Zm00001eb165210--Zm00001eb093960	4:3288998:-	2:156372294:+	23.25	SRR8873352
Zm00001eb165210--Zm00001eb093960	4:3288998:-	2:156372294:+	2.359	SRR24911636
Zm00001eb165210--Zm00001eb093960	4:3288998:-	2:156372294:+	23.847	SRR8873371
Zm00001eb165210--Zm00001eb093960	4:3288998:-	2:156372294:+	25.215	SRR8873385
Zm00001eb165210--Zm00001eb093960	4:3288998:-	2:156372294:+	36.164	SRR33980785
Zm00001eb165210--Zm00001eb093960	4:3288998:-	2:156372294:+	3.908	SRR8873357
Zm00001eb165210--Zm00001eb093960	4:3288998:-	2:156372294:+	4.589	SRR14140361
Zm00001eb165210--Zm00001eb093960	4:3288998:-	2:156372294:+	6.135	SRR8873355
Zm00001eb165210--Zm00001eb093960	4:3288998:-	2:156372294:+	6.205	SRR8873366
Zm00001eb165210--Zm00001eb093960	4:3288998:-	2:156372294:+	6.402	SRR24911629
Zm00001eb165210--Zm00001eb093960	4:3288998:-	2:156372294:+	8.029	SRR8873354
Zm00001eb165210--Zm00001eb093960	4:3289026:-	2:156372332:+	0.301	SRR14140361
Zm00001eb165210--Zm00001eb093960	4:3289026:-	2:156372332:+	1.282	SRR8873371
Zm00001eb165210--Zm00001eb093960	4:3289026:-	2:156372332:+	1.472	SRR8873355
Zm00001eb165210--Zm00001eb093960	4:3289026:-	2:156372332:+	2.201	SRR8873354
Zm00001eb165210--Zm00001eb093960	4:3289026:-	2:156372332:+	3.381	SRR8873359
Zm00001eb165210--Zm00001eb093960	4:3289197:-	2:156372332:+	0.757	SRR8873361
Zm00001eb165210--Zm00001eb093960	4:3289197:-	2:156372332:+	0.986	SRR24911627
Zm00001eb165210--Zm00001eb093960	4:3289197:-	2:156372332:+	11.332	SRR8873352
Zm00001eb165210--Zm00001eb093960	4:3289197:-	2:156372332:+	12.055	SRR33980785
Zm00001eb165210--Zm00001eb093960	4:3289197:-	2:156372332:+	16.187	SRR8873354
Zm00001eb165210--Zm00001eb093960	4:3289197:-	2:156372332:+	1.69	SRR8873359
Zm00001eb165210--Zm00001eb093960	4:3289197:-	2:156372332:+	1.963	SRR8873364
Zm00001eb165210--Zm00001eb093960	4:3289197:-	2:156372332:+	2.758	SRR8873357
Zm00001eb165210--Zm00001eb093960	4:3289197:-	2:156372332:+	3.538	SRR24911629
Zm00001eb165210--Zm00001eb093960	4:3289197:-	2:156372332:+	4.55	SRR8873362
Zm00001eb165210--Zm00001eb093960	4:3289197:-	2:156372332:+	5.03	SRR8873355
Zm00001eb165210--Zm00001eb093960	4:3289197:-	2:156372332:+	5.15	SRR33980786
Zm00001eb165210--Zm00001eb093960	4:3289197:-	2:156372332:+	5.641	SRR8873371
Zm00001eb165210--Zm00001eb093960	4:3289197:-	2:156372332:+	5.944	SRR14140361
Zm00001eb165210--Zm00001eb093960	4:3289197:-	2:156372332:+	6.789	SRR8873385
Zm00001eb165210--Zm00001eb093960	4:3289197:-	2:156372332:+	9.338	SRR8873369
Zm00001eb165210--Zm00001eb093960	4:3289197:-	2:156372715:+	0.757	SRR8873361
Zm00001eb174410--Zm00001eb168170	4:42088684:-	4:12567216:-	0.573	SRR24911628
Zm00001eb174410--Zm00001eb168170	4:42088684:-	4:12567216:-	35.494	SRR24911626
Zm00001eb174410--Zm00001eb168170	4:42088684:-	4:12567216:-	37.212	SRR24911624
Zm00001eb174410--Zm00001eb168170	4:42088684:-	4:12567216:-	39.046	SRR24911625
Zm00001eb177230--Zm00001eb219700	4:65638549:+	5:20855580:-	1.024	SRR8873368
Zm00001eb177230--Zm00001eb219700	4:65638549:+	5:20855719:-	0.529	SRR24911628
Zm00001eb177230--Zm00001eb219700	4:65638549:+	5:20855719:-	1.365	SRR8873368
Zm00001eb177230--Zm00001eb219700	4:65638549:+	5:20855762:-	1.893	SRR8873414
Zm00001eb177230--Zm00001eb219700	4:65638764:+	5:20856359:-	0.882	SRR24911628
Zm00001eb177230--Zm00001eb219700	4:65638764:+	5:20856359:-	3.029	SRR8873414
Zm00001eb177230--Zm00001eb219700	4:65638767:+	5:20856359:-	1.147	SRR24911628
Zm00001eb177230--Zm00001eb219700	4:65638767:+	5:20856359:-	1.893	SRR8873414
Zm00001eb177230--Zm00001eb219700	4:65638768:+	5:20856359:-	2.073	SRR24911628
Zm00001eb177230--Zm00001eb219700	4:65638768:+	5:20856359:-	6.058	SRR8873414
Zm00001eb177230--Zm00001eb219700	4:65638769:+	5:20856359:-	1.367	SRR24911628
Zm00001eb177230--Zm00001eb219700	4:65638769:+	5:20856359:-	2.272	SRR8873414
Zm00001eb184100--Zm00001eb062420	4:139054689:+	1:299727403:-	0.918	ERR3261695
Zm00001eb187860--Zm00001eb426990	4:163144373:-	10:134570405:-	0.773	ERR3261696
Zm00001eb187860--Zm00001eb426990	4:163144373:-	10:134570405:-	4.592	ERR3261695
Zm00001eb212390--Zm00001eb212370	5:3632993:+	5:3619574:+	0.337	SRR24911629
Zm00001eb212390--Zm00001eb212370	5:3632993:+	5:3619574:+	5.209	SRR11025034
Zm00001eb229050--Zm00001eb284880	5:67417664:+	6:146026827:-	0.108	SRR11025012
Zm00001eb229050--Zm00001eb284880	5:67417664:+	6:146026827:-	4.208	SRR33980814
Zm00001eb230830--Zm00001eb370240	5:75073609:+	8:179560837:-	0.253	SRR24911629
Zm00001eb230830--Zm00001eb370240	5:75073609:+	8:179560837:-	6.118	SRR24911626
Zm00001eb230830--Zm00001eb370240	5:75075206:+	8:179561937:-	0.686	SRR24911626
Zm00001eb253330--Zm00001eb431180	5:212549356:+	10:145098585:+	0.368	SRR8873355
Zm00001eb253330--Zm00001eb431180	5:212549356:+	10:145098585:+	0.451	SRR14140361
Zm00001eb253330--Zm00001eb431180	5:212549356:+	10:145098585:+	0.667	SRR8873369
Zm00001eb253330--Zm00001eb431180	5:212549356:+	10:145098585:+	19.263	SRR7632688
Zm00001eb253330--Zm00001eb431180	5:212549356:+	10:145098585:+	19.648	SRR8873412
Zm00001eb253330--Zm00001eb431180	5:212549356:+	10:145098585:+	23.551	SRR8873364
Zm00001eb253330--Zm00001eb431180	5:212549356:+	10:145098585:+	23.843	SRR8873361
Zm00001eb253330--Zm00001eb431180	5:212549356:+	10:145098585:+	2.393	SRR8873365
Zm00001eb253330--Zm00001eb431180	5:212549356:+	10:145098585:+	2.46	SRR8873354
Zm00001eb253330--Zm00001eb431180	5:212549356:+	10:145098585:+	2.789	SRR24911625
Zm00001eb253330--Zm00001eb431180	5:212549356:+	10:145098585:+	29.567	SRR8873366
Zm00001eb253330--Zm00001eb431180	5:212549356:+	10:145098585:+	31.052	SRR8873368
Zm00001eb253330--Zm00001eb431180	5:212549356:+	10:145098585:+	32.974	SRR8873385
Zm00001eb253330--Zm00001eb431180	5:212549356:+	10:145098585:+	33.561	SRR8873357
Zm00001eb253330--Zm00001eb431180	5:212549356:+	10:145098585:+	3.517	SRR8873352
Zm00001eb253330--Zm00001eb431180	5:212549356:+	10:145098585:+	3.768	SRR8873382
Zm00001eb253330--Zm00001eb431180	5:212549356:+	10:145098585:+	38.008	SRR8873388
Zm00001eb253330--Zm00001eb431180	5:212549356:+	10:145098585:+	4.174	SRR8873387
Zm00001eb253330--Zm00001eb431180	5:212549356:+	10:145098585:+	45.729	SRR8873415
Zm00001eb253330--Zm00001eb431180	5:212549356:+	10:145098585:+	4.842	SRR8873386
Zm00001eb253330--Zm00001eb431180	5:212549356:+	10:145098585:+	50.422	SRR8873413
Zm00001eb253330--Zm00001eb431180	5:212549356:+	10:145098585:+	52.289	SRR7632686
Zm00001eb253330--Zm00001eb431180	5:212549356:+	10:145098585:+	53.95	SRR8873362
Zm00001eb253330--Zm00001eb431180	5:212549356:+	10:145098585:+	59.069	SRR8873414
Zm00001eb253330--Zm00001eb431180	5:212549356:+	10:145098585:+	6.667	SRR8873371
Zm00001eb253330--Zm00001eb431180	5:212549356:+	10:145098585:+	7.992	SRR7632687
Zm00001eb253330--Zm00001eb431180	5:212549376:+	10:145098714:+	0.259	SRR8873354
Zm00001eb253330--Zm00001eb431180	5:212549376:+	10:145098714:+	1.839	SRR8873357
Zm00001eb253330--Zm00001eb431180	5:212549376:+	10:145098714:+	2.047	SRR8873368
Zm00001eb253330--Zm00001eb431180	5:212549376:+	10:145098714:+	2.436	SRR8873388
Zm00001eb253330--Zm00001eb431180	5:212549376:+	10:145098714:+	2.472	SRR8873415
Zm00001eb253330--Zm00001eb431180	5:212549376:+	10:145098714:+	3.25	SRR8873362
Zm00001eb253330--Zm00001eb431180	5:212549376:+	10:145098714:+	3.879	SRR8873385
Zm00001eb253330--Zm00001eb431180	5:212549376:+	10:145098714:+	4.165	SRR8873414
Zm00001eb253330--Zm00001eb431180	5:212549380:+	10:145098714:+	0.199	SRR24911625
Zm00001eb253330--Zm00001eb431180	5:212549380:+	10:145098714:+	0.245	SRR8873355
Zm00001eb253330--Zm00001eb431180	5:212549380:+	10:145098714:+	0.259	SRR8873354
Zm00001eb253330--Zm00001eb431180	5:212549380:+	10:145098714:+	1.403	SRR8873412
Zm00001eb253330--Zm00001eb431180	5:212549380:+	10:145098714:+	2.047	SRR8873368
Zm00001eb253330--Zm00001eb431180	5:212549380:+	10:145098714:+	2.555	SRR8873366
Zm00001eb253330--Zm00001eb431180	5:212549380:+	10:145098714:+	3.151	SRR8873413
Zm00001eb253330--Zm00001eb431180	5:212549380:+	10:145098714:+	3.218	SRR8873357
Zm00001eb253330--Zm00001eb431180	5:212549380:+	10:145098714:+	3.25	SRR8873362
Zm00001eb253330--Zm00001eb431180	5:212549380:+	10:145098714:+	3.296	SRR8873415
Zm00001eb253330--Zm00001eb431180	5:212549380:+	10:145098714:+	3.925	SRR8873364
Zm00001eb253330--Zm00001eb431180	5:212549380:+	10:145098714:+	4.849	SRR8873385
Zm00001eb253330--Zm00001eb431180	5:212549380:+	10:145098714:+	5.36	SRR8873388
Zm00001eb253330--Zm00001eb431180	5:212549380:+	10:145098714:+	7.194	SRR8873414
Zm00001eb253330--Zm00001eb431180	5:212549526:+	10:145098360:+	1.892	SRR8873361
Zm00001eb253330--Zm00001eb431180	5:212549529:+	10:145098363:+	4.015	SRR8873366
Zm00001eb253330--Zm00001eb431180	5:212549544:+	10:145098375:+	1.825	SRR8873366
Zm00001eb256690--Zm00001eb256630	5:220068275:+	5:219981559:+	11.558	SRR7632688
Zm00001eb256690--Zm00001eb256630	5:220068283:+	5:219981559:+	11.989	SRR7632687
Zm00001eb256690--Zm00001eb256630	5:220068283:+	5:219981559:+	15.411	SRR7632688
Zm00001eb256690--Zm00001eb256630	5:220068283:+	5:219981559:+	9.507	SRR7632686
Zm00001eb256690--Zm00001eb256630	5:220068323:+	5:219981559:+	7.705	SRR7632688
Zm00001eb259680--Zm00001eb259660	5:226036217:+	5:226029464:+	1.136	SRR24911637
Zm00001eb259680--Zm00001eb259660	5:226036680:+	5:226029403:+	0.131	SRR24911637
Zm00001eb259680--Zm00001eb259660	5:226036688:+	5:226029410:+	0.131	SRR24911637
Zm00001eb269760--Zm00001eb117870	6:75284574:-	2:241775724:+	1.024	SRR8873368
Zm00001eb269760--Zm00001eb117870	6:75284585:-	2:241775713:+	0.682	SRR8873368
Zm00001eb269760--Zm00001eb117870	6:75284585:-	2:241775714:+	1.024	SRR8873368
Zm00001eb269760--Zm00001eb117870	6:75284743:-	2:241775814:+	2.73	SRR8873368
Zm00001eb282010--Zm00001eb342620	6:134518570:-	8:64790598:+	16.696	SRR8873387
Zm00001eb282010--Zm00001eb342620	6:134518577:-	8:64790581:+	2.68	SRR8873384
Zm00001eb282010--Zm00001eb342620	6:134518577:-	8:64790589:+	18.087	SRR8873387
Zm00001eb282010--Zm00001eb342620	6:134518577:-	8:64790589:+	29.397	SRR8873383
Zm00001eb282010--Zm00001eb342620	6:134518577:-	8:64790589:+	41.966	SRR8873386
Zm00001eb282010--Zm00001eb342620	6:134518833:-	8:64791154:+	1.839	SRR8873357
Zm00001eb282010--Zm00001eb342620	6:134518833:-	8:64791154:+	6.956	SRR8873387
Zm00001eb282010--Zm00001eb342620	6:134518833:-	8:64791163:+	111.304	SRR8873387
Zm00001eb282010--Zm00001eb342620	6:134518833:-	8:64791163:+	13.246	SRR8873361
Zm00001eb282010--Zm00001eb342620	6:134518833:-	8:64791163:+	15.517	SRR8873385
Zm00001eb282010--Zm00001eb342620	6:134518833:-	8:64791163:+	156.417	SRR8873388
Zm00001eb282010--Zm00001eb342620	6:134518833:-	8:64791163:+	17.47	SRR8873357
Zm00001eb282010--Zm00001eb342620	6:134518833:-	8:64791163:+	17.944	SRR8873365
Zm00001eb282010--Zm00001eb342620	6:134518833:-	8:64791163:+	22.06	SRR8873413
Zm00001eb282010--Zm00001eb342620	6:134518833:-	8:64791163:+	252.413	SRR8873383
Zm00001eb282010--Zm00001eb342620	6:134518833:-	8:64791163:+	2.68	SRR8873384
Zm00001eb282010--Zm00001eb342620	6:134518833:-	8:64791163:+	29.662	SRR8873415
Zm00001eb282010--Zm00001eb342620	6:134518833:-	8:64791163:+	309.098	SRR8873386
Zm00001eb282010--Zm00001eb342620	6:134518833:-	8:64791163:+	39.001	SRR8873414
Zm00001eb282010--Zm00001eb342620	6:134518833:-	8:64791163:+	41.6	SRR8873362
Zm00001eb282010--Zm00001eb342620	6:134518833:-	8:64791163:+	4.21	SRR8873412
Zm00001eb282010--Zm00001eb342620	6:134518833:-	8:64791163:+	5.11	SRR8873366
Zm00001eb282010--Zm00001eb342620	6:134518833:-	8:64791163:+	7.378	SRR8873353
Zm00001eb282010--Zm00001eb342620	6:134518834:-	8:64791163:+	1.609	SRR8873357
Zm00001eb282010--Zm00001eb342620	6:134518834:-	8:64791163:+	18.562	SRR8873386
Zm00001eb282010--Zm00001eb342620	6:134518834:-	8:64791163:+	24.329	SRR8873383
Zm00001eb282010--Zm00001eb342620	6:134518834:-	8:64791163:+	3.408	SRR8873414
Zm00001eb282010--Zm00001eb342620	6:134518834:-	8:64791163:+	6.956	SRR8873387
Zm00001eb282010--Zm00001eb342620	6:134518834:-	8:64791163:+	8.284	SRR8873388
Zm00001eb282010--Zm00001eb342620	6:134519428:-	8:64791154:+	16.08	SRR8873388
Zm00001eb282010--Zm00001eb342620	6:134519428:-	8:64791154:+	1.609	SRR8873357
Zm00001eb282010--Zm00001eb342620	6:134519428:-	8:64791154:+	16.696	SRR8873387
Zm00001eb282010--Zm00001eb342620	6:134519428:-	8:64791154:+	1.94	SRR8873385
Zm00001eb282010--Zm00001eb342620	6:134519428:-	8:64791154:+	2.393	SRR8873365
Zm00001eb282010--Zm00001eb342620	6:134519428:-	8:64791154:+	27.37	SRR8873383
Zm00001eb282010--Zm00001eb342620	6:134519428:-	8:64791154:+	3.151	SRR8873413
Zm00001eb282010--Zm00001eb342620	6:134519428:-	8:64791154:+	35.51	SRR8873386
Zm00001eb282010--Zm00001eb342620	6:134519428:-	8:64791154:+	3.785	SRR8873361
Zm00001eb282010--Zm00001eb342620	6:134519428:-	8:64791154:+	4.544	SRR8873414
Zm00001eb282010--Zm00001eb342620	6:134519428:-	8:64791154:+	7.003	SRR8873415
Zm00001eb282010--Zm00001eb342620	6:134519428:-	8:64791163:+	3.296	SRR8873415
Zm00001eb282010--Zm00001eb342620	6:134519428:-	8:64791163:+	8.284	SRR8873388
Zm00001eb282010--Zm00001eb342620	6:134519453:-	8:64791163:+	11.227	SRR8873412
Zm00001eb282010--Zm00001eb342620	6:134519453:-	8:64791163:+	113.049	SRR8873388
Zm00001eb282010--Zm00001eb342620	6:134519453:-	8:64791163:+	12.183	SRR8873357
Zm00001eb282010--Zm00001eb342620	6:134519453:-	8:64791163:+	14.706	SRR8873413
Zm00001eb282010--Zm00001eb342620	6:134519453:-	8:64791163:+	20.1	SRR8873384
Zm00001eb282010--Zm00001eb342620	6:134519453:-	8:64791163:+	24.245	SRR8873385
Zm00001eb282010--Zm00001eb342620	6:134519453:-	8:64791163:+	26	SRR8873362
Zm00001eb282010--Zm00001eb342620	6:134519453:-	8:64791163:+	284.851	SRR8873383
Zm00001eb282010--Zm00001eb342620	6:134519453:-	8:64791163:+	347.836	SRR8873386
Zm00001eb282010--Zm00001eb342620	6:134519453:-	8:64791163:+	44.279	SRR8873361
Zm00001eb282010--Zm00001eb342620	6:134519453:-	8:64791163:+	58.5	SRR8873415
Zm00001eb282010--Zm00001eb342620	6:134519453:-	8:64791163:+	62.856	SRR8873414
Zm00001eb282010--Zm00001eb342620	6:134519453:-	8:64791163:+	6.936	SRR8873366
Zm00001eb282010--Zm00001eb342620	6:134519453:-	8:64791163:+	8.348	SRR8873387
Zm00001eb282010--Zm00001eb342620	6:134519454:-	8:64791163:+	2.68	SRR8873384
Zm00001eb282010--Zm00001eb342620	6:134519455:-	8:64791163:+	1.839	SRR8873357
Zm00001eb282010--Zm00001eb342620	6:134519455:-	8:64791163:+	2.101	SRR8873413
Zm00001eb282010--Zm00001eb342620	6:134519723:-	8:64791308:+	3.151	SRR8873413
Zm00001eb292590--Zm00001eb257900	6:169700965:+	5:222253352:-	0.714	ERR3261695
Zm00001eb300740--Zm00001eb300770	7:7739517:-	7:7791444:-	0.159	SRR24911625
Zm00001eb300740--Zm00001eb300770	7:7739521:-	7:7791452:-	0.568	SRR24911637
Zm00001eb300740--Zm00001eb300770	7:7739521:-	7:7791452:-	0.738	SRR24911626
Zm00001eb300740--Zm00001eb300770	7:7739521:-	7:7791452:-	17.155	SRR24911628
Zm00001eb300740--Zm00001eb300770	7:7739521:-	7:7791452:-	18.357	SRR14140361
Zm00001eb300740--Zm00001eb300770	7:7739521:-	7:7791452:-	1.903	SRR11025039
Zm00001eb300740--Zm00001eb300770	7:7739521:-	7:7791452:-	2.311	SRR24911625
Zm00001eb300740--Zm00001eb300770	7:7739521:-	7:7791452:-	2.566	SRR11025052
Zm00001eb300740--Zm00001eb300770	7:7739521:-	7:7791452:-	9.507	SRR7632686
Zm00001eb300740--Zm00001eb300770	7:7739522:-	7:7791452:-	0.199	SRR24911625
Zm00001eb316420--Zm00001eb340370	7:137204599:-	8:38419501:+	0.158	SRR24911626
Zm00001eb316420--Zm00001eb340370	7:137204607:-	8:38419501:+	0.208	SRR11024971
Zm00001eb316420--Zm00001eb340370	7:137204607:-	8:38419501:+	0.646	SRR11025012
Zm00001eb316420--Zm00001eb340370	7:137204607:-	8:38419501:+	1.213	SRR24911626
Zm00001eb316420--Zm00001eb340370	7:137204617:-	8:38419501:+	0.161	SRR11025012
Zm00001eb316420--Zm00001eb340370	7:137204617:-	8:38419501:+	0.208	SRR11024971
Zm00001eb316420--Zm00001eb340370	7:137204617:-	8:38419501:+	0.422	SRR24911626
Zm00001eb316420--Zm00001eb340370	7:137204619:-	8:38419499:+	0.415	SRR11024971
Zm00001eb316420--Zm00001eb340370	7:137204619:-	8:38419499:+	0.738	SRR24911626
Zm00001eb316420--Zm00001eb340370	7:137204619:-	8:38419499:+	4.842	SRR8873386
Zm00001eb316420--Zm00001eb340370	7:137204619:-	8:38419501:+	0.105	SRR24911626
Zm00001eb316420--Zm00001eb340370	7:137204631:-	8:38419501:+	0.108	SRR11025012
Zm00001eb316420--Zm00001eb340370	7:137204635:-	8:38419492:+	0.105	SRR24911626
Zm00001eb316420--Zm00001eb340370	7:137204691:-	8:38419578:+	0.7	SRR11025012
Zm00001eb330110--Zm00001eb384140	7:181128897:-	9:74426532:+	12.061	SRR33980815
Zm00001eb330110--Zm00001eb384140	7:181128897:-	9:74426532:+	1.529	SRR24911626
Zm00001eb330110--Zm00001eb384140	7:181128897:-	9:74426532:+	4.98	SRR24911625
Zm00001eb330110--Zm00001eb384140	7:181128901:-	9:74426532:+	0.527	SRR24911626
Zm00001eb330110--Zm00001eb384140	7:181128901:-	9:74426532:+	1.713	SRR24911625
Zm00001eb330110--Zm00001eb384140	7:181128996:-	9:74427590:+	0.105	SRR24911626
Zm00001eb330110--Zm00001eb384140	7:181129245:-	9:74426581:+	2.55	SRR24911625
Zm00001eb330110--Zm00001eb384140	7:181129306:-	9:74426581:+	1.846	SRR24911626
Zm00001eb330110--Zm00001eb384140	7:181129306:-	9:74426581:+	24.123	SRR33980815
Zm00001eb330110--Zm00001eb384140	7:181129306:-	9:74426581:+	8.008	SRR24911625
Zm00001eb330110--Zm00001eb384140	7:181129307:-	9:74426581:+	0.158	SRR24911626
Zm00001eb330110--Zm00001eb384140	7:181129307:-	9:74426581:+	0.478	SRR24911625
Zm00001eb331340--Zm00001eb022150	7:183446200:-	1:84955245:+	0.174	SRR24911627
Zm00001eb331340--Zm00001eb022150	7:183446200:-	1:84955331:+	0.703	SRR24911636
Zm00001eb331340--Zm00001eb022150	7:183446200:-	1:84955331:+	109.985	SRR8981115
Zm00001eb331340--Zm00001eb022150	7:183446200:-	1:84955331:+	1.392	SRR24911627
Zm00001eb331340--Zm00001eb022150	7:183446200:-	1:84955331:+	18.092	SRR33980815
Zm00001eb331340--Zm00001eb022150	7:183446200:-	1:84955331:+	29.453	SRR33980814
Zm00001eb331340--Zm00001eb022150	7:183446200:-	1:84955331:+	5.382	SRR11025012
Zm00001eb331340--Zm00001eb022150	7:183446200:-	1:84955331:+	5.754	SRR11025034
Zm00001eb331590--Zm00001eb331570	7:183808284:+	7:183784443:+	4.754	SRR7632686
Zm00001eb331590--Zm00001eb331570	7:183808905:+	7:183784305:+	8.887	SRR24911629
Zm00001eb331590--Zm00001eb331570	7:183808911:+	7:183784305:+	0.716	SRR24911629
Zm00001eb331590--Zm00001eb331570	7:183808913:+	7:183784305:+	11.989	SRR7632687
Zm00001eb331590--Zm00001eb331570	7:183808913:+	7:183784305:+	15.411	SRR7632688
Zm00001eb331590--Zm00001eb331570	7:183808913:+	7:183784305:+	3.791	SRR24911629
Zm00001eb331590--Zm00001eb331570	7:183808913:+	7:183784305:+	42.782	SRR7632686
Zm00001eb331590--Zm00001eb331570	7:183808916:+	7:183784305:+	0.463	SRR24911629
Zm00001eb331590--Zm00001eb331570	7:183808924:+	7:183784403:+	0.632	SRR24911629
Zm00001eb343530--Zm00001eb343520	8:69620683:-	8:69599842:-	2.745	ERR3261693
Zm00001eb354110--Zm00001eb209490	8:130238792:-	4:248756564:-	19.014	SRR7632686
Zm00001eb399690--Zm00001eb153420	9:151804476:+	3:203735584:-	3.475	SRR11024957
Zm00001eb404280--Zm00001eb423140	9:161166022:-	10:121696271:-	0.129	SRR10387980
Zm00001eb404280--Zm00001eb423140	9:161166022:-	10:121696271:-	7.716	SRR24911627
Zm00001eb404280--Zm00001eb423140	9:161166022:-	10:121696271:-	8.46	SRR8981115
Zm00001eb415390--Zm00001eb338040	10:76808018:+	8:23474903:+	0.188	SRR11024951
Zm00001eb415390--Zm00001eb338040	10:76808018:+	8:23474903:+	0.198	SRR24911624
Zm00001eb415390--Zm00001eb338040	10:76808018:+	8:23474903:+	0.245	SRR8873355
Zm00001eb415390--Zm00001eb338040	10:76808018:+	8:23474903:+	0.619	SRR11024993
Zm00001eb415390--Zm00001eb338040	10:76808018:+	8:23474903:+	0.703	SRR24911636
Zm00001eb415390--Zm00001eb338040	10:76808018:+	8:23474903:+	0.706	SRR24911628
Zm00001eb415390--Zm00001eb338040	10:76808018:+	8:23474903:+	0.717	SRR24911625
Zm00001eb415390--Zm00001eb338040	10:76808018:+	8:23474903:+	0.816	ERR3261695
Zm00001eb415390--Zm00001eb338040	10:76808018:+	8:23474903:+	0.951	SRR11025039
Zm00001eb415390--Zm00001eb338040	10:76808018:+	8:23474903:+	1.112	SRR11025052
Zm00001eb415390--Zm00001eb338040	10:76808018:+	8:23474903:+	1.799	SRR11024971
Zm00001eb415390--Zm00001eb338040	10:76808018:+	8:23474903:+	3.391	SRR11025012
Zm00001eb415390--Zm00001eb338040	10:76808018:+	8:23474903:+	4.665	SRR11025034
Zm00001eb415390--Zm00001eb338040	10:76808018:+	8:23474903:+	5.163	ERR3261697
Zm00001eb415390--Zm00001eb338040	10:76808018:+	8:23474905:+	0.513	SRR8873371
Zm00001eb415390--Zm00001eb338040	10:76808018:+	8:23474905:+	10.011	SRR24911628
Zm00001eb415390--Zm00001eb338040	10:76808018:+	8:23474905:+	10.092	SRR11025052
Zm00001eb415390--Zm00001eb338040	10:76808018:+	8:23474905:+	10.103	ERR3261695
Zm00001eb415390--Zm00001eb338040	10:76808018:+	8:23474905:+	1.104	SRR8873355
Zm00001eb415390--Zm00001eb338040	10:76808018:+	8:23474905:+	1.13	SRR11024951
Zm00001eb415390--Zm00001eb338040	10:76808018:+	8:23474905:+	12.311	SRR11024993
Zm00001eb415390--Zm00001eb338040	10:76808018:+	8:23474905:+	12.662	SRR11025039
Zm00001eb415390--Zm00001eb338040	10:76808018:+	8:23474905:+	1.365	SRR8873368
Zm00001eb415390--Zm00001eb338040	10:76808018:+	8:23474905:+	20.761	SRR11024971
Zm00001eb415390--Zm00001eb338040	10:76808018:+	8:23474905:+	29.204	ERR3261696
Zm00001eb415390--Zm00001eb338040	10:76808018:+	8:23474905:+	3.564	SRR24911636
Zm00001eb415390--Zm00001eb338040	10:76808018:+	8:23474905:+	3.56	SRR11024957
Zm00001eb415390--Zm00001eb338040	10:76808018:+	8:23474905:+	3.87	SRR24911624
Zm00001eb415390--Zm00001eb338040	10:76808018:+	8:23474905:+	43.308	SRR11025034
Zm00001eb415390--Zm00001eb338040	10:76808018:+	8:23474905:+	44.456	SRR11025012
Zm00001eb415390--Zm00001eb338040	10:76808018:+	8:23474905:+	6.936	SRR8873366
Zm00001eb415390--Zm00001eb338040	10:76808018:+	8:23474905:+	7.126	SRR8873357
Zm00001eb415390--Zm00001eb338040	10:76808018:+	8:23474905:+	7.61	SRR24911625
Zm00001eb415390--Zm00001eb338040	10:76808018:+	8:23474905:+	80.186	ERR3261697
Zm00001eb415390--Zm00001eb338040	10:76808018:+	8:23474905:+	8.802	SRR14140361
Zm00001eb415390--Zm00001eb338040	10:76808018:+	8:23474906:+	0.126	SRR11024951
Zm00001eb415390--Zm00001eb338040	10:76808018:+	8:23474906:+	0.339	SRR11024957
Zm00001eb415390--Zm00001eb338040	10:76808018:+	8:23474906:+	0.619	SRR11024993
Zm00001eb415390--Zm00001eb338040	10:76808018:+	8:23474906:+	0.677	SRR24911625
Zm00001eb415390--Zm00001eb338040	10:76808018:+	8:23474906:+	0.77	SRR11025052
Zm00001eb415390--Zm00001eb338040	10:76808018:+	8:23474906:+	0.919	SRR8873357
Zm00001eb415390--Zm00001eb338040	10:76808018:+	8:23474906:+	1.02	ERR3261695
Zm00001eb415390--Zm00001eb338040	10:76808018:+	8:23474906:+	1.244	SRR11025039
Zm00001eb415390--Zm00001eb338040	10:76808018:+	8:23474906:+	1.938	SRR11024971
Zm00001eb415390--Zm00001eb338040	10:76808018:+	8:23474906:+	3.09	ERR3261696
Zm00001eb415390--Zm00001eb338040	10:76808018:+	8:23474906:+	3.499	SRR11025034
Zm00001eb415390--Zm00001eb338040	10:76808018:+	8:23474906:+	3.767	SRR11025012
Zm00001eb415390--Zm00001eb338040	10:76808018:+	8:23474906:+	7.593	ERR3261697
Zm00001eb415390--Zm00001eb338040	10:76808018:+	8:23474908:+	0.126	SRR11024951
Zm00001eb415390--Zm00001eb338040	10:76808018:+	8:23474908:+	0.878	SRR11025039
Zm00001eb415390--Zm00001eb338040	10:76808018:+	8:23474908:+	1.854	ERR3261696
Zm00001eb415390--Zm00001eb338040	10:76808018:+	8:23474908:+	4.556	ERR3261697
Zm00001eb426990--Zm00001eb065760	10:134570572:-	2:1185278:-	1.515	SRR8873414
Zm00001eb426990--Zm00001eb065760	10:134570593:-	2:1185278:-	1.136	SRR8873414
Zm00001eb426990--Zm00001eb065760	10:134570615:-	2:1185278:-	0.757	SRR8873414
Zm00001eb426990--Zm00001eb065760	10:134570656:-	2:1184573:-	1.348	SRR24911629
Zm00001eb426990--Zm00001eb065760	10:134570656:-	2:1184592:-	0.204	ERR3261695
Zm00001eb426990--Zm00001eb065760	10:134570656:-	2:1185148:-	0.379	SRR8873414
Zm00001eb426990--Zm00001eb065760	10:134570656:-	2:1185148:-	0.714	ERR3261695
Zm00001eb426990--Zm00001eb065760	10:134570656:-	2:1185148:-	1.39	SRR24911629
Zm00001eb426990--Zm00001eb065760	10:134570656:-	2:1185148:-	1.403	SRR8873412
Zm00001eb426990--Zm00001eb065760	10:134570656:-	2:1185148:-	1.667	SRR8873369
Zm00001eb426990--Zm00001eb065760	10:134570656:-	2:1185148:-	4.38	SRR8873366
Zm00001eb432590--Zm00001eb097590	10:148704312:-	2:177335324:+	0.155	SRR11024993
Zm00001eb432590--Zm00001eb097590	10:148704314:-	2:177335334:+	0.232	SRR11024993
Zm00001eb432590--Zm00001eb097590	10:148704318:-	2:177335324:+	0.138	SRR11024971
Zm00001eb432590--Zm00001eb097590	10:148704318:-	2:177335324:+	0.465	SRR11024993
Zm00001eb432590--Zm00001eb097590	10:148704318:-	2:177335324:+	0.682	SRR8873368
Zm00001eb432590--Zm00001eb097590	10:148704318:-	2:177335324:+	1.095	SRR8873366
Zm00001eb432590--Zm00001eb097590	10:148704318:-	2:177335324:+	3.097	SRR10387980
Zm00001eb432590--Zm00001eb097590	10:148704318:-	2:177335326:+	0.204	ERR3261695
Zm00001eb432590--Zm00001eb097590	10:148704318:-	2:177335326:+	0.258	SRR10387980
Zm00001eb432590--Zm00001eb097590	10:148704318:-	2:177335326:+	0.619	SRR11024993
Zm00001eb432590--Zm00001eb097590	10:148704318:-	2:177335326:+	1.365	SRR8873368
Zm00001eb432590--Zm00001eb097590	10:148704318:-	2:177335328:+	0.258	SRR10387980
Zm00001eb432590--Zm00001eb097590	10:148704361:-	2:177335383:+	0.108	SRR11025012
Zm00001eb432590--Zm00001eb097590	10:148704361:-	2:177335383:+	0.211	SRR24911629
Zm00001eb432590--Zm00001eb097590	10:148704361:-	2:177335383:+	0.415	SRR11024971
Zm00001eb432590--Zm00001eb097590	10:148704361:-	2:177335383:+	0.5	SRR8873369
Zm00001eb432590--Zm00001eb097590	10:148704361:-	2:177335383:+	0.619	SRR11024993
Zm00001eb432590--Zm00001eb097590	10:148704361:-	2:177335383:+	0.69	SRR8873357
Zm00001eb432590--Zm00001eb097590	10:148704361:-	2:177335383:+	1.095	SRR8873366
Zm00001eb432590--Zm00001eb097590	10:148704361:-	2:177335383:+	2.359	SRR24911636
Zm00001eb432590--Zm00001eb097590	10:148704361:-	2:177335383:+	5.385	SRR8873371
Zm00001eb432590--Zm00001eb097590	10:148704361:-	2:177335383:+	6.055	SRR8873361
Zm00001eb432590--Zm00001eb097590	10:148704361:-	2:177335389:+	0.513	SRR8873371
Zm00001eb432590--Zm00001eb097590	10:148704362:-	2:177335383:+	0.155	SRR11024993
Zm00001eb432590--Zm00001eb097590	10:148704362:-	2:177335383:+	0.201	SRR24911636
Zm00001eb433980--Zm00001eb434010	10:150791753:-	10:150817245:-	1.283	SRR11025052
Zm00001eb433980--Zm00001eb434010	10:150791753:-	10:150817245:-	1.514	SRR24911625
Zm00001eb433980--Zm00001eb434010	10:150791753:-	10:150817245:-	7.232	SRR24911628
Zm00001eb433980--Zm00001eb434010	10:150791753:-	10:150817251:-	0.171	SRR11025052
Zm00001eb433980--Zm00001eb434010	10:150791753:-	10:150817254:-	0.128	SRR11025052
Zm00001eb433980--Zm00001eb434010	10:150791754:-	10:150817245:-	13.274	SRR24911628
Zm00001eb433980--Zm00001eb434010	10:150791754:-	10:150817245:-	1.711	SRR11025052
Zm00001eb433980--Zm00001eb434010	10:150791754:-	10:150817245:-	2.709	SRR24911625
Zm00001eb433980--Zm00001eb434010	10:150791754:-	10:150817250:-	0.214	SRR11025052
Zm00001eb433980--Zm00001eb434010	10:150791754:-	10:150817250:-	0.558	SRR24911625
Zm00001eb433980--Zm00001eb434010	10:150791754:-	10:150817250:-	2.337	SRR24911628
Zm00001eb433980--Zm00001eb434010	10:150791755:-	10:150817245:-	0.257	SRR11025052
Zm00001eb433980--Zm00001eb434010	10:150791755:-	10:150817245:-	0.838	SRR24911628
Zm00001eb433980--Zm00001eb434010	10:150791759:-	10:150817251:-	0.319	SRR24911625
Zm00001eb433980--Zm00001eb434010	10:150791847:-	10:150817245:-	0.257	SRR11025052
Zm00001eb433980--Zm00001eb434010	10:150791847:-	10:150817251:-	0.128	SRR11025052
Zm00001eb433980--Zm00001eb434010	10:150793096:-	10:150816116:-	0.171	SRR11025052
TraesCS1A02G234400--TraesCS1A02G234500	1A:409836876:-	1A:409856149:-	0.751	SRR30835372
TraesCS1A02G234400--TraesCS1A02G234500	1A:409836876:-	1A:409856149:-	1.072	SRR21460474
TraesCS1A02G234400--TraesCS1A02G234500	1A:409836876:-	1A:409856149:-	1.407	ERR9880824
TraesCS1A02G234400--TraesCS1A02G234500	1A:409836876:-	1A:409856149:-	21.112	SRR24111006
TraesCS1A02G234400--TraesCS1A02G234500	1A:409836876:-	1A:409856149:-	4.711	SRR24111036
TraesCS1A02G234400--TraesCS1A02G234500	1A:409836876:-	1A:409856149:-	6.798	SRR24111011
TraesCS1A02G234400--TraesCS1A02G234500	1A:409837105:-	1A:409853555:-	10.046	SRR24111013
TraesCS1A02G234400--TraesCS1A02G234500	1A:409837105:-	1A:409853555:-	10.402	SRR24111001
TraesCS1A02G234400--TraesCS1A02G234500	1A:409837105:-	1A:409853555:-	11.055	ERR9880824
TraesCS1A02G234400--TraesCS1A02G234500	1A:409837105:-	1A:409853555:-	1.127	SRR30835372
TraesCS1A02G234400--TraesCS1A02G234500	1A:409837105:-	1A:409853555:-	12.382	ERR14371153
TraesCS1A02G234400--TraesCS1A02G234500	1A:409837105:-	1A:409853555:-	1.441	SRR21460473
TraesCS1A02G234400--TraesCS1A02G234500	1A:409837105:-	1A:409853555:-	1.608	SRR21460474
TraesCS1A02G234400--TraesCS1A02G234500	1A:409837105:-	1A:409853555:-	1.613	ERR12549944
TraesCS1A02G234400--TraesCS1A02G234500	1A:409837105:-	1A:409853555:-	1.996	SRR24111020
TraesCS1A02G234400--TraesCS1A02G234500	1A:409837105:-	1A:409853555:-	20.866	ERR6022028
TraesCS1A02G234400--TraesCS1A02G234500	1A:409837105:-	1A:409853555:-	2.203	SRR24111022
TraesCS1A02G234400--TraesCS1A02G234500	1A:409837105:-	1A:409853555:-	23.557	SRR24111036
TraesCS1A02G234400--TraesCS1A02G234500	1A:409837105:-	1A:409853555:-	2.882	SRR24111014
TraesCS1A02G234400--TraesCS1A02G234500	1A:409837105:-	1A:409853555:-	3.047	SRR24111037
TraesCS1A02G234400--TraesCS1A02G234500	1A:409837105:-	1A:409853555:-	3.146	ERR14371141
TraesCS1A02G234400--TraesCS1A02G234500	1A:409837105:-	1A:409853555:-	3.378	SRR24111002
TraesCS1A02G234400--TraesCS1A02G234500	1A:409837105:-	1A:409853555:-	3.425	SRR24111018
TraesCS1A02G234400--TraesCS1A02G234500	1A:409837105:-	1A:409853555:-	3.608	ERR14371165
TraesCS1A02G234400--TraesCS1A02G234500	1A:409837105:-	1A:409853555:-	36.464	ERR6022025
TraesCS1A02G234400--TraesCS1A02G234500	1A:409837105:-	1A:409853555:-	3.665	SRR24111004
TraesCS1A02G234400--TraesCS1A02G234500	1A:409837105:-	1A:409853555:-	3.719	SRR24111038
TraesCS1A02G234400--TraesCS1A02G234500	1A:409837105:-	1A:409853555:-	3.859	ERR14371161
TraesCS1A02G234400--TraesCS1A02G234500	1A:409837105:-	1A:409853555:-	5.256	ERR12253794
TraesCS1A02G234400--TraesCS1A02G234500	1A:409837105:-	1A:409853555:-	5.317	ERR14371167
TraesCS1A02G234400--TraesCS1A02G234500	1A:409837105:-	1A:409853555:-	5.678	ERR12253818
TraesCS1A02G234400--TraesCS1A02G234500	1A:409837105:-	1A:409853555:-	6.057	ERR12253814
TraesCS1A02G234400--TraesCS1A02G234500	1A:409837105:-	1A:409853555:-	6.063	SRR24111015
TraesCS1A02G234400--TraesCS1A02G234500	1A:409837105:-	1A:409853555:-	6.798	SRR24111011
TraesCS1A02G234400--TraesCS1A02G234500	1A:409837105:-	1A:409853555:-	68.783	ERR6022024
TraesCS1A02G234400--TraesCS1A02G234500	1A:409837105:-	1A:409853555:-	7.037	SRR24111006
TraesCS1A02G234400--TraesCS1A02G234500	1A:409837105:-	1A:409853555:-	7.644	ERR12253820
TraesCS1A02G234400--TraesCS1A02G234500	1A:409837105:-	1A:409853555:-	7.769	SRR24111016
TraesCS1A02G234400--TraesCS1A02G234500	1A:409837105:-	1A:409853555:-	9.179	SRR24111021
TraesCS1A02G234400--TraesCS1A02G234500	1A:409837105:-	1A:409853569:-	0.603	ERR9880824
TraesCS1A02G234400--TraesCS1A02G234500	1A:409837105:-	1A:409853569:-	1.072	SRR21460474
TraesCS1A02G234400--TraesCS1A02G234500	1A:409837105:-	1A:409853569:-	9.094	SRR24111015
TraesCS2D02G096800--TraesCS2D02G096900	2D:49201761:-	2D:49207169:-	2.694	ERR14371166
TraesCS2D02G096800--TraesCS2D02G096900	2D:49201761:-	2D:49207169:-	5.467	ERR12253819
TraesCS2D02G096800--TraesCS2D02G096900	2D:49201761:-	2D:49207699:-	10.289	ERR14371154
TraesCS2D02G096800--TraesCS2D02G096900	2D:49201761:-	2D:49207699:-	10.933	ERR12253819
TraesCS2D02G096800--TraesCS2D02G096900	2D:49201761:-	2D:49207699:-	3.749	SRR28047148
TraesCS2D02G096800--TraesCS2D02G096900	2D:49201761:-	2D:49207699:-	4.079	ERR14371155
TraesCS2D02G096800--TraesCS2D02G096900	2D:49201761:-	2D:49207699:-	5.388	ERR14371166
Os04g0394300--Os04g0394500	4:19391425:-	4:19401494:-	0.137	SRR32998139
Os04g0394300--Os04g0394500	4:19391425:-	4:19401494:-	0.288	SRR32998146
Os04g0394300--Os04g0394500	4:19391425:-	4:19401494:-	0.332	SRR32998145
Os04g0394300--Os04g0394500	4:19391425:-	4:19401494:-	0.499	SRR15558523
Os04g0394300--Os04g0394500	4:19391425:-	4:19401494:-	0.609	SRR32998137
Os04g0394300--Os04g0394500	4:19391425:-	4:19401494:-	0.648	SRR15558517
Os04g0394300--Os04g0394500	4:19391425:-	4:19401494:-	0.669	SRR15558525
Os04g0394300--Os04g0394500	4:19391425:-	4:19401494:-	0.744	SRR18894082
Os04g0394300--Os04g0394500	4:19391425:-	4:19401494:-	0.792	SRR18894078
Os04g0394300--Os04g0394500	4:19391425:-	4:19401494:-	0.884	SRR15558519
Os04g0394300--Os04g0394500	4:19391425:-	4:19401494:-	12.963	SRR23804244
Os04g0394300--Os04g0394500	4:19391425:-	4:19401494:-	1.376	SRR15371761
Os04g0394300--Os04g0394500	4:19391425:-	4:19401494:-	1.394	SRR18894081
Os04g0394300--Os04g0394500	4:19391425:-	4:19401494:-	1.52	SRR15558520
Os04g0394300--Os04g0394500	4:19391425:-	4:19401494:-	1.783	SRR17226644
Os04g0394300--Os04g0394500	4:19391425:-	4:19401494:-	1.912	SRR17226643
Os04g0394300--Os04g0394500	4:19391425:-	4:19401494:-	2.042	SRR21103391
Os04g0394300--Os04g0394500	4:19391425:-	4:19401494:-	2.474	SRR20046019
Os04g0394300--Os04g0394500	4:19391425:-	4:19401494:-	2.665	SRR15558518
Os04g0394300--Os04g0394500	4:19391425:-	4:19401494:-	2.685	SRR17226645
Os04g0394300--Os04g0394500	4:19391425:-	4:19401494:-	2.742	SRR15558522
Os04g0394300--Os04g0394500	4:19391425:-	4:19401494:-	3.472	SRR21103401
Os04g0394300--Os04g0394500	4:19391425:-	4:19401494:-	3.785	SRR15558521
Os04g0394300--Os04g0394500	4:19391425:-	4:19401494:-	4.069	SRR21103397
Os04g0394300--Os04g0394500	4:19391425:-	4:19401494:-	4.235	SRR30142608
Os04g0394300--Os04g0394500	4:19391425:-	4:19401494:-	5.07	SRR15371758
Os04g0394300--Os04g0394500	4:19391425:-	4:19401494:-	5.342	SRR21103400
Os04g0394300--Os04g0394500	4:19391425:-	4:19401494:-	6.447	SRR21103392
Os04g0394300--Os04g0394500	4:19391425:-	4:19401494:-	6.659	SRR15371759
Os04g0394300--Os04g0394500	4:19391425:-	4:19401494:-	8.409	SRR23804245
Os04g0394300--Os04g0394500	4:19391425:-	4:19401494:-	8.455	SRR21103393
Os04g0394300--Os04g0394500	4:19391508:-	4:19401494:-	0.288	SRR32998146
Os04g0394300--Os04g0394500	4:19391511:-	4:19401493:-	0.365	SRR32998137
Os04g0611800--Os04g0611700	4:31029529:+	4:31022314:+	0.111	SRR15558519
Os04g0611800--Os04g0611700	4:31029529:+	4:31022314:+	0.357	SRR18894075
Os04g0611800--Os04g0611700	4:31029529:+	4:31022314:+	0.93	SRR18894081
Os04g0611800--Os04g0611700	4:31029529:+	4:31022314:+	1.487	SRR18894082
Os04g0611800--Os04g0611700	4:31029529:+	4:31022314:+	1.521	SRR18894077
Os04g0611800--Os04g0611700	4:31029529:+	4:31022314:+	2.265	SRR18894079
Os04g0611800--Os04g0611700	4:31029529:+	4:31022314:+	2.368	SRR18894076
Os04g0611800--Os04g0611700	4:31029529:+	4:31022314:+	2.3	SRR18894080
Os04g0611800--Os04g0611700	4:31029529:+	4:31022314:+	2.879	SRR18894083
Os04g0611800--Os04g0611700	4:31029529:+	4:31022314:+	3.565	SRR18894078
Os05g0595450--Os05g0595300	5:29662016:+	5:29658366:+	0.297	SRR21103400
Os05g0595450--Os05g0595300	5:29662016:+	5:29658366:+	0.302	SRR32998147
Os05g0595450--Os05g0595300	5:29662016:+	5:29659385:+	0.229	SRR15558521
Os05g0595450--Os05g0595300	5:29662016:+	5:29659385:+	0.231	SRR25203456
Os05g0595450--Os05g0595300	5:29662016:+	5:29659385:+	0.316	SRR21103401
Os05g0595450--Os05g0595300	5:29662016:+	5:29659385:+	0.445	SRR21103400
Os05g0595450--Os05g0595300	5:29662016:+	5:29659385:+	0.537	SRR21103392
Os05g0595450--Os05g0595300	5:29662016:+	5:29659385:+	0.594	SRR32998148
Os05g0595450--Os05g0595300	5:29662016:+	5:29659385:+	0.705	SRR21103393
Os05g0595450--Os05g0595300	5:29662016:+	5:29659385:+	0.831	SRR32998145
Os05g0595450--Os05g0595300	5:29662016:+	5:29659385:+	0.919	SRR21103397
Os05g0595450--Os05g0595300	5:29662016:+	5:29659385:+	1.184	SRR18894076
Os05g0595450--Os05g0595300	5:29662016:+	5:29659385:+	1.188	SRR18894078
Os05g0595450--Os05g0595300	5:29662016:+	5:29659393:+	0.792	SRR18894078
Os05g0595450--Os05g0595300	5:29662766:+	5:29657386:+	0.269	SRR21103392
Os06g0147300--Os06g0147200	6:2473201:+	6:2461189:+	0.767	SRR18894080
Os06g0147300--Os06g0147200	6:2473350:+	6:2461189:+	0.3	SRR32998142
Os06g0147300--Os06g0147200	6:2473350:+	6:2461189:+	0.906	SRR18894079
Os06g0147300--Os06g0147200	6:2473350:+	6:2461189:+	1.15	SRR18894080
Os06g0147300--Os06g0147200	6:2473354:+	6:2461189:+	0.767	SRR18894080
Os03g0307500--Os03g0259600	3:10941664:-	3:8413380:+	0.22	SRR15851203
Os03g0307500--Os03g0259600	3:10941664:-	3:8413382:+	0.264	SRR15851203
Os03g0307500--Os03g0259600	3:10941664:-	3:8413382:+	0.321	SRR12057538
Os03g0307500--Os03g0259600	3:10941668:-	3:8413379:+	0.178	SRR12057538
Os03g0307500--Os03g0259600	3:10941780:-	3:8413392:+	0.396	SRR15851203
Os04g0394300--Os04g0394500	4:19391425:-	4:19401494:-	0.273	SRR15851189
Os04g0394300--Os04g0394500	4:19391425:-	4:19401494:-	0.583	SRR12057537
Os04g0394300--Os04g0394500	4:19391425:-	4:19401494:-	15.028	SRR18294823
Os04g0394300--Os04g0394500	4:19391425:-	4:19401494:-	15.443	SRR15851190
Os04g0394300--Os04g0394500	4:19391425:-	4:19401494:-	15.962	SRR15851214
Os04g0394300--Os04g0394500	4:19391425:-	4:19401494:-	18.117	SRR15851215
Os04g0394300--Os04g0394500	4:19391425:-	4:19401494:-	20.654	DRR180003
Os04g0394300--Os04g0394500	4:19391425:-	4:19401494:-	23.64	SRR15851184
Os04g0394300--Os04g0394500	4:19391425:-	4:19401494:-	2.745	SRR12057538
Os04g0394300--Os04g0394500	4:19391425:-	4:19401494:-	3.157	SRR12057535
Os04g0394300--Os04g0394500	4:19391425:-	4:19401494:-	4.815	SRR16502233
Os04g0394300--Os04g0394500	4:19391425:-	4:19401494:-	5.21	SRR12057543
Os04g0394300--Os04g0394500	4:19391425:-	4:19401494:-	60.159	SRR18961263
Os04g0394300--Os04g0394500	4:19391425:-	4:19401494:-	6.313	SRR15851185
Os04g0394300--Os04g0394500	4:19391425:-	4:19401494:-	7.931	SRR15851191
Os04g0394300--Os04g0394500	4:19391425:-	4:19401494:-	8.565	SRR15851183
Os04g0394300--Os04g0394500	4:19391425:-	4:19401494:-	9.102	SRR15851203
Os04g0611800--Os04g0611700	4:31029529:+	4:31022314:+	0.206	SRR12057537
Os04g0611800--Os04g0611700	4:31029529:+	4:31022314:+	1.335	SRR12057543
Os05g0595450--Os05g0595300	5:29662016:+	5:29659385:+	0.321	SRR12057538
Os09g0362500--Os03g0193300	9:11844293:+	3:4873943:-	0.747	SRR15851203
Os09g0362500--Os03g0193300	9:11844293:+	3:4873943:-	1.125	SRR15851215
Os12g0485300--Os06g0226000	12:17950915:+	6:6515742:+	0.431	SRR12057543
AT3G05530--AT3G05520	3:1605816:+	3:1599614:+	2	SRR15613184
AT5G54710--AT5G54720	5:22230102:-	5:22232329:-	7	SRR15498060
AT4G16230--AT4G16233	4:9186563:+	4:9188300:+	5	SRR15498078
AT3G23510--AT3G23530	3:8428245:+	3:8438461:+	2	SRR10611193
AT4G05050--AT4G05320	4:2588531:-	4:2719779:+	2	DRR424731
AT4G02890--AT4G05320	4:1279325:-	4:2718754:+	2	DRR424733
AT3G22120--AT4G05320	3:7796314:-	4:2719656:+	2	SRR10611194
AT3G06430--AT4G05320	3:1958244:-	4:2718845:+	2	SRR10611194
AT3G57530--AT4G05320	3:21297359:-	4:2718943:+	2	SRR17226638
AT4G22690--AT4G22710	4:11930839:+	4:11936142:+	2	DRR424731
AT4G22690--AT4G22710	4:11930240:+	4:11935679:+	2	DRR424733
AT5G54710--AT5G54720	5:22230106:-	5:22232323:-	2	DRR424731
AT5G54710--AT5G54720	5:22230098:-	5:22232323:-	2	SRR10538401
AT5G54710--AT5G54720	5:22230106:-	5:22232323:-	4	SRR10611193
AT5G54710--AT5G54720	5:22230106:-	5:22232326:-	5	SRR10611194
AT5G54710--AT5G54720	5:22230107:-	5:22232324:-	5	SRR10611195
AT2G05070--AT2G05100	2:1799736:-	2:1823792:-	56	DRR424731
AT2G05070--AT3G27690	2:1799783:-	3:10256608:+	22	DRR424731
AT2G05070--AT2G05100	2:1799574:-	2:1823653:-	52	DRR424733
AT2G05070--AT3G27690	2:1800070:-	3:10256282:+	7	DRR424733
AT2G05070--AT3G14420	2:1800384:-	3:4823790:+	4	SRR10611195
AT2G05070--AT3G63160	2:1800041:-	3:23334029:-	3	SRR10611195
AT5G49730--AT5G49740	5:20201383:-	5:20205683:-	2	DRR424733
AT5G49730--AT5G49740	5:20201376:-	5:20205920:-	4	SRR16028277
AT5G49730--AT5G49740	5:20201723:-	5:20205563:-	3	SRR16028278
AT5G54710--AT5G54720	5:22230106:-	5:22232323:-	2	DRR424731
AT5G54710--AT5G54720	5:22230098:-	5:22232323:-	2	SRR10538401
AT5G54710--AT5G54720	5:22230106:-	5:22232323:-	4	SRR10611193
AT5G54710--AT5G54720	5:22230106:-	5:22232326:-	5	SRR10611194
AT5G54710--AT5G54720	5:22230107:-	5:22232324:-	5	SRR10611195
