# Supplementary material for: PFGPred: a stack ensemble classifier for the identification of fusion genes in plants
Source: DNA Res. 2026 Jun 9;33(3):dsag005. doi: 10.1093/dnares/dsag005 (PMC13289814; doi:10.1093/dnares/dsag005)
Supplement: dsag005_Supplementary_Data [file dsag005_supplementary_data.zip › Table S5.xlsx]

## Sheet: Sheet1
Table S5: Fusion genes coding potential predicted through RNASamba
Fusion gene	Transcript 1	Transcript 2	Chromosome 1	Junction 1	Chromosome 2	Junction 2	Coding score	Coding status
AT1G01960--AT1G01980	AT1G01960.1	AT1G01980.1	1	332126	1	341223	0.99959	coding
AT1G04390--AT1G04400	AT1G04390.1	AT1G04400.1	1	1180479	1	1187648	0.99986	coding
AT1G04390--AT1G04400	AT1G04390.1	AT1G04400.1	1	1180479	1	1187697	0.99999	coding
AT1G04390--AT1G04400	AT1G04390.1	AT1G04400.2	1	1180479	1	1187648	0.99995	coding
AT1G04390--AT1G04400	AT1G04390.1	AT1G04400.2	1	1180479	1	1187697	0.99988	coding
AT1G04870--AT1G04880	AT1G04870.1	AT1G04880.1	1	1374248	1	1376525	0.99789	coding
AT1G04870--AT1G04880	AT1G04870.2	AT1G04880.1	1	1374248	1	1376525	0.99954	coding
AT1G05805--AT1G05790	AT1G05805.1	AT1G05790.1	1	1745317	1	1735112	0.99443	coding
AT1G05805--AT1G05790	AT1G05805.1	AT1G05790.2	1	1745317	1	1735112	0.99411	coding
AT1G05805--AT1G05790	AT1G05805.1	AT1G05790.3	1	1745317	1	1735112	0.99425	coding
AT1G05805--AT1G05790	AT1G05805.1	AT1G05790.4	1	1745317	1	1735112	0.84784	non-coding
AT1G08125--AT1G08135	AT1G08125.1	AT1G08135.1	1	2540881	1	2548967	0.48501	non-coding
AT1G08125--AT1G08135	AT1G08125.2	AT1G08135.1	1	2540881	1	2548967	0.83167	non-coding
AT1G09995--AT2G27775	AT1G09995.1	AT2G27775.1	1	3263442	2	11843158	0.00391	non-coding
AT1G09995--AT2G27775	AT1G09995.1	AT2G27775.2	1	3263442	2	11843158	0.01277	non-coding
AT1G09995--AT2G27775	AT1G09995.2	AT2G27775.1	1	3263442	2	11843158	0.00253	non-coding
AT1G09995--AT2G27775	AT1G09995.2	AT2G27775.2	1	3263442	2	11843158	0.00593	non-coding
AT1G09995--AT2G27775	AT1G09995.3	AT2G27775.1	1	3263442	2	11843158	0.00253	non-coding
AT1G09995--AT2G27775	AT1G09995.3	AT2G27775.2	1	3263442	2	11843158	0.00593	non-coding
AT1G09995--AT2G27775	AT1G09995.4	AT2G27775.1	1	3263442	2	11843158	0.00377	non-coding
AT1G09995--AT2G27775	AT1G09995.4	AT2G27775.2	1	3263442	2	11843158	0.0102	non-coding
AT1G09995--AT2G27775	AT1G09995.5	AT2G27775.1	1	3263442	2	11843158	0.00703	non-coding
AT1G09995--AT2G27775	AT1G09995.5	AT2G27775.2	1	3263442	2	11843158	0.01803	non-coding
AT1G13060--AT1G13050	AT1G13060.1	AT1G13050.1	1	4454662	1	4450777	0.99582	coding
AT1G13060--AT1G13050	AT1G13060.1	AT1G13050.2	1	4454662	1	4450777	0.99582	coding
AT1G13060--AT1G13050	AT1G13060.1	AT1G13050.3	1	4454662	1	4450777	0.99582	coding
AT1G13060--AT1G13050	AT1G13060.2	AT1G13050.1	1	4454662	1	4450777	0.99933	coding
AT1G13060--AT1G13050	AT1G13060.2	AT1G13050.2	1	4454662	1	4450777	0.99933	coding
AT1G13060--AT1G13050	AT1G13060.2	AT1G13050.3	1	4454662	1	4450777	0.99933	coding
AT1G13060--AT1G13050	AT1G13060.3	AT1G13050.1	1	4454662	1	4450777	0.99918	coding
AT1G13060--AT1G13050	AT1G13060.3	AT1G13050.2	1	4454662	1	4450777	0.99918	coding
AT1G13060--AT1G13050	AT1G13060.3	AT1G13050.3	1	4454662	1	4450777	0.99918	coding
AT1G14685--AT2G06050	AT1G14685.4	AT2G06050.1	1	5045410	2	2360278	0.99834	coding
AT1G14685--AT2G06050	AT1G14685.4	AT2G06050.2	1	5045410	2	2360278	0.99834	coding
AT1G14685--AT2G06050	AT1G14685.4	AT2G06050.3	1	5045410	2	2360278	0.99867	coding
AT1G15130--AT1G15140	AT1G15130.1	AT1G15140.1	1	5207144	1	5210629	0.99971	coding
AT1G15130--AT1G15140	AT1G15130.1	AT1G15140.2	1	5207144	1	5210629	0.99962	coding
AT1G15130--AT1G15140	AT1G15130.1	AT1G15140.3	1	5207144	1	5210629	0.99966	coding
AT1G15960--AT1G15970	AT1G15960.1	AT1G15970.1	1	5483744	1	5486768	0.78723	non-coding
AT1G15960--AT1G15970	AT1G15960.1	AT1G15970.1	1	5483745	1	5486769	0.78723	non-coding
AT1G15960--AT1G15970	AT1G15960.1	AT1G15970.2	1	5483744	1	5486768	0.78756	non-coding
AT1G15960--AT1G15970	AT1G15960.1	AT1G15970.2	1	5483745	1	5486769	0.78756	non-coding
AT1G16310--AT4G11547	AT1G16310.1	AT4G11547.1	1	5580603	4	6994363	0.99936	coding
AT1G16310--AT4G11547	AT1G16310.1	AT4G11547.2	1	5580603	4	6994363	0.99901	coding
AT1G16310--AT4G11547	AT1G16310.2	AT4G11547.1	1	5580603	4	6994363	0.99692	coding
AT1G16310--AT4G11547	AT1G16310.2	AT4G11547.2	1	5580603	4	6994363	0.99369	coding
AT1G18170--AT1G18160	AT1G18170.1	AT1G18160.1	1	6255558	1	6249560	0.99941	coding
AT1G18170--AT1G18160	AT1G18170.1	AT1G18160.2	1	6255558	1	6249560	0.99968	coding
AT1G18210--AT1G18260	AT1G18210.1	AT1G18260.1	1	6268216	1	6279633	0.96959	coding
AT1G18210--AT1G18260	AT1G18210.2	AT1G18260.1	1	6268216	1	6279633	0.95887	coding
AT1G22570--AT4G12270	AT1G22570.1	AT4G12270.1	1	7978266	4	7298994	0.62714	non-coding
AT1G22570--AT4G12270	AT1G22570.2	AT4G12270.1	1	7978266	4	7298994	0.21164	non-coding
AT1G24100--AT1G24120	AT1G24100.1	AT1G24120.1	1	8526045	1	8531093	0.99995	coding
AT1G27310--AT1G80690	AT1G27310.1	AT1G80690.1	1	9485494	1	30329368	0.61474	non-coding
AT1G27310--AT1G80690	AT1G27310.1	AT1G80690.2	1	9485494	1	30329368	0.61474	non-coding
AT1G30230--AT2G42660	AT1G30230.1	AT2G42660.1	1	10639368	2	17767793	0.95206	coding
AT1G30230--AT2G42660	AT1G30230.2	AT2G42660.1	1	10639368	2	17767793	0.96194	coding
AT1G30580--AT1G30590	AT1G30580.1	AT1G30590.1	1	10832248	1	10837372	0.99961	coding
AT1G30580--AT1G30590	AT1G30580.1	AT1G30590.2	1	10832248	1	10837372	0.99961	coding
AT1G30580--AT1G30590	AT1G30580.1	AT1G30590.3	1	10832248	1	10837372	0.99962	coding
AT1G30590--AT1G30630	AT1G30590.1	AT1G30630.1	1	10836239	1	10859911	0.99973	coding
AT1G30590--AT1G30630	AT1G30590.1	AT1G30630.1	1	10836510	1	10859913	0.99973	coding
AT1G30590--AT1G30630	AT1G30590.2	AT1G30630.1	1	10836239	1	10859911	0.99965	coding
AT1G30590--AT1G30630	AT1G30590.2	AT1G30630.1	1	10836510	1	10859913	0.99965	coding
AT1G30590--AT1G30630	AT1G30590.3	AT1G30630.1	1	10836239	1	10859911	0.99935	coding
AT1G30590--AT1G30630	AT1G30590.3	AT1G30630.1	1	10836510	1	10859913	0.99935	coding
AT1G31540--AT5G46500	AT1G31540.1	AT5G46500.1	1	11290040	5	18856627	0.99983	coding
AT1G31540--AT5G46500	AT1G31540.1	AT5G46500.2	1	11290040	5	18856627	0.9999	coding
AT1G31540--AT5G46500	AT1G31540.1	AT5G46500.3	1	11290040	5	18856627	0.99992	coding
AT1G31540--AT5G46500	AT1G31540.1	AT5G46500.4	1	11290040	5	18856627	0.99985	coding
AT1G31540--AT5G46500	AT1G31540.2	AT5G46500.1	1	11290040	5	18856627	0.99955	coding
AT1G31540--AT5G46500	AT1G31540.2	AT5G46500.2	1	11290040	5	18856627	0.9996	coding
AT1G31540--AT5G46500	AT1G31540.2	AT5G46500.3	1	11290040	5	18856627	0.99975	coding
AT1G31540--AT5G46500	AT1G31540.2	AT5G46500.4	1	11290040	5	18856627	0.99888	coding
AT1G31910--AT1G20400	AT1G31910.1	AT1G20400.1	1	11457626	1	7072983	0.96706	coding
AT1G31910--AT1G20400	AT1G31910.2	AT1G20400.1	1	11457626	1	7072983	0.98334	coding
AT1G31910--AT1G31930	AT1G31910.1	AT1G31930.2	1	11457364	1	11464974	0.99976	coding
AT1G31910--AT1G31930	AT1G31910.2	AT1G31930.2	1	11457364	1	11464974	0.99981	coding
AT1G31930--AT1G31910	AT1G31930.1	AT1G31910.1	1	11465197	1	11458684	0.99827	coding
AT1G31930--AT1G31910	AT1G31930.1	AT1G31910.1	1	11465197	1	11459003	0.99819	coding
AT1G31930--AT1G31910	AT1G31930.1	AT1G31910.2	1	11465197	1	11458684	0.99688	coding
AT1G31930--AT1G31910	AT1G31930.1	AT1G31910.2	1	11465197	1	11459003	0.99762	coding
AT1G31930--AT1G31910	AT1G31930.2	AT1G31910.1	1	11465197	1	11458684	0.9983	coding
AT1G31930--AT1G31910	AT1G31930.2	AT1G31910.1	1	11465197	1	11459003	0.99826	coding
AT1G31930--AT1G31910	AT1G31930.2	AT1G31910.2	1	11465197	1	11458684	0.99894	coding
AT1G31930--AT1G31910	AT1G31930.2	AT1G31910.2	1	11465197	1	11459003	0.99845	coding
AT1G31930--AT1G31910	AT1G31930.3	AT1G31910.1	1	11465197	1	11458684	0.99828	coding
AT1G31930--AT1G31910	AT1G31930.3	AT1G31910.1	1	11465197	1	11459003	0.99823	coding
AT1G31930--AT1G31910	AT1G31930.3	AT1G31910.2	1	11465197	1	11458684	0.99883	coding
AT1G31930--AT1G31910	AT1G31930.3	AT1G31910.2	1	11465197	1	11459003	0.9996	coding
AT1G31930--AT1G31910	AT1G31930.4	AT1G31910.1	1	11465197	1	11458684	0.99827	coding
AT1G31930--AT1G31910	AT1G31930.4	AT1G31910.1	1	11465197	1	11459003	0.99819	coding
AT1G31930--AT1G31910	AT1G31930.4	AT1G31910.2	1	11465197	1	11458684	0.99688	coding
AT1G31930--AT1G31910	AT1G31930.4	AT1G31910.2	1	11465197	1	11459003	0.99762	coding
AT1G31930--AT1G47845	AT1G31930.2	AT1G47845.1	1	11464966	1	17622152	0.00098	non-coding
AT1G32220--AT1G32225	AT1G32220.1	AT1G32225.1	1	11609746	1	11610601	0.99888	coding
AT1G33790--AT3G58420	AT1G33790.1	AT3G58420.1	1	12259335	3	21612172	0.9981	coding
AT1G33790--AT3G58420	AT1G33790.2	AT3G58420.1	1	12259335	3	21612172	0.99986	coding
AT1G33790--AT3G58420	AT1G33790.4	AT3G58420.1	1	12259335	3	21612172	0.99555	coding
AT1G45180--AT1G45190	AT1G45180.1	AT1G45190.1	1	17101886	1	17104802	0.99937	coding
AT1G45180--AT1G45190	AT1G45180.2	AT1G45190.1	1	17101886	1	17104802	0.99966	coding
AT1G45180--AT1G45190	AT1G45180.3	AT1G45190.1	1	17101886	1	17104802	0.99949	coding
AT1G45180--AT1G45190	AT1G45180.4	AT1G45190.1	1	17101886	1	17104802	0.99828	coding
AT1G48310--AT1G48320	AT1G48310.1	AT1G48320.1	1	17849338	1	17855586	0.9997	coding
AT1G48310--AT1G48320	AT1G48310.2	AT1G48320.1	1	17849338	1	17855586	0.9996	coding
AT1G48310--AT1G48320	AT1G48310.3	AT1G48320.1	1	17849338	1	17855586	0.99939	coding
AT1G58025--AT1G58030	AT1G58025.1	AT1G58030.1	1	21460901	1	21467553	0.99966	coding
AT1G58025--AT1G58030	AT1G58025.2	AT1G58030.1	1	21460901	1	21467553	0.99967	coding
AT1G58025--AT1G58030	AT1G58025.3	AT1G58030.1	1	21460901	1	21467553	0.99978	coding
AT1G58025--AT1G58030	AT1G58025.4	AT1G58030.1	1	21460901	1	21467553	0.9997	coding
AT1G58025--AT1G58030	AT1G58025.5	AT1G58030.1	1	21460901	1	21467553	0.99946	coding
AT1G58025--AT1G58030	AT1G58025.6	AT1G58030.1	1	21460901	1	21467553	0.99865	coding
AT1G60560--AT1G60590	AT1G60560.1	AT1G60590.1	1	22309259	1	22314366	0.99972	coding
AT1G60560--AT1G60590	AT1G60560.1	AT1G60590.1	1	22309260	1	22314367	0.99972	coding
AT1G60560--AT1G60590	AT1G60560.1	AT1G60590.1	1	22309261	1	22314368	0.99972	coding
AT1G60560--AT1G60590	AT1G60560.1	AT1G60590.1	1	22309262	1	22314369	0.99972	coding
AT1G60560--AT1G60590	AT1G60560.2	AT1G60590.1	1	22309259	1	22314366	0.99968	coding
AT1G60560--AT1G60590	AT1G60560.2	AT1G60590.1	1	22309260	1	22314367	0.99968	coding
AT1G60560--AT1G60590	AT1G60560.2	AT1G60590.1	1	22309261	1	22314368	0.99968	coding
AT1G60560--AT1G60590	AT1G60560.2	AT1G60590.1	1	22309262	1	22314369	0.99968	coding
AT1G60940--AT1G60960	AT1G60940.1	AT1G60960.1	1	22441777	1	22445865	0.96845	coding
AT1G60940--AT1G60960	AT1G60940.1	AT1G60960.2	1	22441777	1	22445865	0.96578	coding
AT1G60940--AT1G60960	AT1G60940.1	AT1G60960.3	1	22441777	1	22445865	0.96845	coding
AT1G60940--AT1G60960	AT1G60940.2	AT1G60960.1	1	22441777	1	22445865	0.99207	coding
AT1G60940--AT1G60960	AT1G60940.2	AT1G60960.2	1	22441777	1	22445865	0.99064	coding
AT1G60940--AT1G60960	AT1G60940.2	AT1G60960.3	1	22441777	1	22445865	0.99207	coding
AT1G60995--AT1G14685	AT1G60995.1	AT1G14685.1	1	22465660	1	5044214	0.99886	coding
AT1G60995--AT1G14685	AT1G60995.1	AT1G14685.2	1	22465660	1	5044214	0.99886	coding
AT1G60995--AT1G14685	AT1G60995.1	AT1G14685.3	1	22465660	1	5044214	0.99886	coding
AT1G61210--AT1G61190	AT1G61210.1	AT1G61190.1	1	22565232	1	22559538	0.99193	coding
AT1G61210--AT1G61190	AT1G61210.1	AT1G61190.2	1	22565232	1	22559538	0.94414	coding
AT1G61210--AT1G61190	AT1G61210.1	AT1G61190.3	1	22565232	1	22559538	0.94415	coding
AT1G61210--AT1G61190	AT1G61210.1	AT1G61190.4	1	22565232	1	22559538	0.94898	coding
AT1G61210--AT1G61190	AT1G61210.2	AT1G61190.1	1	22565232	1	22559538	0.98189	coding
AT1G61210--AT1G61190	AT1G61210.2	AT1G61190.2	1	22565232	1	22559538	0.8934	non-coding
AT1G61210--AT1G61190	AT1G61210.2	AT1G61190.3	1	22565232	1	22559538	0.89233	non-coding
AT1G61210--AT1G61190	AT1G61210.2	AT1G61190.4	1	22565232	1	22559538	0.90245	coding
AT1G61210--AT1G61190	AT1G61210.3	AT1G61190.1	1	22565232	1	22559538	0.98811	coding
AT1G61210--AT1G61190	AT1G61210.3	AT1G61190.2	1	22565232	1	22559538	0.91811	coding
AT1G61210--AT1G61190	AT1G61210.3	AT1G61190.3	1	22565232	1	22559538	0.91522	coding
AT1G61210--AT1G61190	AT1G61210.3	AT1G61190.4	1	22565232	1	22559538	0.92645	coding
AT1G63640--AT1G51830	AT1G63640.1	AT1G51830.1	1	23589820	1	19244375	0.99925	coding
AT1G63640--AT1G51830	AT1G63640.1	AT1G51830.1	1	23589824	1	19244379	0.99925	coding
AT1G63640--AT1G51830	AT1G63640.1	AT1G51830.2	1	23589820	1	19244375	0.99933	coding
AT1G63640--AT1G51830	AT1G63640.1	AT1G51830.2	1	23589824	1	19244379	0.99931	coding
AT1G63640--AT1G51830	AT1G63640.2	AT1G51830.1	1	23589820	1	19244375	0.9992	coding
AT1G63640--AT1G51830	AT1G63640.2	AT1G51830.1	1	23589824	1	19244379	0.9992	coding
AT1G63640--AT1G51830	AT1G63640.2	AT1G51830.2	1	23589820	1	19244375	0.99976	coding
AT1G63640--AT1G51830	AT1G63640.2	AT1G51830.2	1	23589824	1	19244379	0.99975	coding
AT1G63640--AT1G51830	AT1G63640.3	AT1G51830.1	1	23589820	1	19244375	0.9993	coding
AT1G63640--AT1G51830	AT1G63640.3	AT1G51830.1	1	23589824	1	19244379	0.9993	coding
AT1G63640--AT1G51830	AT1G63640.3	AT1G51830.2	1	23589820	1	19244375	0.99937	coding
AT1G63640--AT1G51830	AT1G63640.3	AT1G51830.2	1	23589824	1	19244379	0.99936	coding
AT1G63640--AT1G51830	AT1G63640.4	AT1G51830.1	1	23589820	1	19244375	0.99924	coding
AT1G63640--AT1G51830	AT1G63640.4	AT1G51830.1	1	23589824	1	19244379	0.99924	coding
AT1G63640--AT1G51830	AT1G63640.4	AT1G51830.2	1	23589820	1	19244375	0.99933	coding
AT1G63640--AT1G51830	AT1G63640.4	AT1G51830.2	1	23589824	1	19244379	0.99932	coding
AT1G63640--AT1G51830	AT1G63640.5	AT1G51830.1	1	23589820	1	19244375	0.99878	coding
AT1G63640--AT1G51830	AT1G63640.5	AT1G51830.1	1	23589824	1	19244379	0.99878	coding
AT1G63640--AT1G51830	AT1G63640.5	AT1G51830.2	1	23589820	1	19244375	0.99892	coding
AT1G63640--AT1G51830	AT1G63640.5	AT1G51830.2	1	23589824	1	19244379	0.99889	coding
AT1G65260--AT1G65190	AT1G65260.2	AT1G65190.1	1	24236567	1	24216031	0.39211	non-coding
AT1G65260--AT1G65250	AT1G65260.1	AT1G65250.1	1	24238354	1	24235342	0.99227	coding
AT1G65260--AT1G65250	AT1G65260.2	AT1G65250.1	1	24238354	1	24235342	0.35383	non-coding
AT1G66920--AT1G66880	AT1G66920.1	AT1G66880.1	1	24967235	1	24951530	0.99981	coding
AT1G66920--AT1G66880	AT1G66920.1	AT1G66880.1	1	24967249	1	24951516	0.99981	coding
AT1G66920--AT1G66880	AT1G66920.1	AT1G66880.1	1	24967267	1	24951498	0.99982	coding
AT1G66920--AT1G66880	AT1G66920.1	AT1G66880.2	1	24967235	1	24951530	0.99985	coding
AT1G66920--AT1G66880	AT1G66920.1	AT1G66880.2	1	24967249	1	24951516	0.99985	coding
AT1G66920--AT1G66880	AT1G66920.1	AT1G66880.2	1	24967267	1	24951498	0.99985	coding
AT1G66920--AT1G66880	AT1G66920.1	AT1G66880.3	1	24967235	1	24951530	0.99986	coding
AT1G66920--AT1G66880	AT1G66920.1	AT1G66880.3	1	24967249	1	24951516	0.99986	coding
AT1G66920--AT1G66880	AT1G66920.1	AT1G66880.3	1	24967267	1	24951498	0.99986	coding
AT1G66920--AT1G66880	AT1G66920.2	AT1G66880.1	1	24967235	1	24951530	0.9998	coding
AT1G66920--AT1G66880	AT1G66920.2	AT1G66880.1	1	24967249	1	24951516	0.9998	coding
AT1G66920--AT1G66880	AT1G66920.2	AT1G66880.1	1	24967267	1	24951498	0.99981	coding
AT1G66920--AT1G66880	AT1G66920.2	AT1G66880.2	1	24967235	1	24951530	0.99984	coding
AT1G66920--AT1G66880	AT1G66920.2	AT1G66880.2	1	24967249	1	24951516	0.99984	coding
AT1G66920--AT1G66880	AT1G66920.2	AT1G66880.2	1	24967267	1	24951498	0.99985	coding
AT1G66920--AT1G66880	AT1G66920.2	AT1G66880.3	1	24967235	1	24951530	0.99961	coding
AT1G66920--AT1G66880	AT1G66920.2	AT1G66880.3	1	24967249	1	24951516	0.99961	coding
AT1G66920--AT1G66880	AT1G66920.2	AT1G66880.3	1	24967267	1	24951498	0.99958	coding
AT1G66920--AT1G66880	AT1G66920.3	AT1G66880.1	1	24967235	1	24951530	0.9998	coding
AT1G66920--AT1G66880	AT1G66920.3	AT1G66880.1	1	24967249	1	24951516	0.9998	coding
AT1G66920--AT1G66880	AT1G66920.3	AT1G66880.1	1	24967267	1	24951498	0.99981	coding
AT1G66920--AT1G66880	AT1G66920.3	AT1G66880.2	1	24967235	1	24951530	0.99984	coding
AT1G66920--AT1G66880	AT1G66920.3	AT1G66880.2	1	24967249	1	24951516	0.99984	coding
AT1G66920--AT1G66880	AT1G66920.3	AT1G66880.2	1	24967267	1	24951498	0.99985	coding
AT1G66920--AT1G66880	AT1G66920.3	AT1G66880.3	1	24967235	1	24951530	0.99961	coding
AT1G66920--AT1G66880	AT1G66920.3	AT1G66880.3	1	24967249	1	24951516	0.99961	coding
AT1G66920--AT1G66880	AT1G66920.3	AT1G66880.3	1	24967267	1	24951498	0.99958	coding
AT1G67300--AT1G67310	AT1G67300.1	AT1G67310.1	1	25195280	1	25200581	0.99994	coding
AT1G67300--AT1G67310	AT1G67300.2	AT1G67310.1	1	25195280	1	25200581	0.99993	coding
AT1G67300--AT1G67310	AT1G67300.3	AT1G67310.1	1	25195280	1	25200581	0.99995	coding
AT1G67300--AT1G67310	AT1G67300.4	AT1G67310.1	1	25195280	1	25200581	0.99995	coding
AT1G67300--AT1G67310	AT1G67300.5	AT1G67310.1	1	25195280	1	25200581	0.99996	coding
AT1G67300--AT1G67310	AT1G67300.6	AT1G67310.1	1	25195280	1	25200581	0.99995	coding
AT1G67300--AT1G67310	AT1G67300.7	AT1G67310.1	1	25195280	1	25200581	0.99996	coding
AT1G69750--AT1G66580	AT1G69750.1	AT1G66580.1	1	26235779	1	24840620	0.00283	non-coding
AT1G69750--AT1G66580	AT1G69750.1	AT1G66580.1	1	26235781	1	24840622	0.00283	non-coding
AT1G69750--AT1G66580	AT1G69750.1	AT1G66580.1	1	26235783	1	24840624	0.00283	non-coding
AT1G69750--AT1G66580	AT1G69750.1	AT1G66580.1	1	26235795	1	24840631	0.00156	non-coding
AT1G69750--AT1G66580	AT1G69750.2	AT1G66580.1	1	26235518	1	24840562	0.00268	non-coding
AT1G69750--AT1G66580	AT1G69750.2	AT1G66580.1	1	26235519	1	24840563	0.00268	non-coding
AT1G69750--AT1G66580	AT1G69750.2	AT1G66580.1	1	26235521	1	24840565	0.00268	non-coding
AT1G69750--AT1G66580	AT1G69750.2	AT1G66580.1	1	26235522	1	24840566	0.00268	non-coding
AT1G69750--AT1G66580	AT1G69750.2	AT1G66580.1	1	26235523	1	24840567	0.00268	non-coding
AT1G69750--AT1G66580	AT1G69750.2	AT1G66580.1	1	26235524	1	24840568	0.00268	non-coding
AT1G69750--AT1G66580	AT1G69750.2	AT1G66580.1	1	26235779	1	24840620	0.00074	non-coding
AT1G69750--AT1G66580	AT1G69750.2	AT1G66580.1	1	26235781	1	24840622	0.00074	non-coding
AT1G69750--AT1G66580	AT1G69750.2	AT1G66580.1	1	26235783	1	24840624	0.00074	non-coding
AT1G69750--AT1G66580	AT1G69750.2	AT1G66580.1	1	26235795	1	24840631	0.00055	non-coding
AT1G69750--AT1G66580	AT1G69750.3	AT1G66580.1	1	26235518	1	24840562	0.00268	non-coding
AT1G69750--AT1G66580	AT1G69750.3	AT1G66580.1	1	26235519	1	24840563	0.00268	non-coding
AT1G69750--AT1G66580	AT1G69750.3	AT1G66580.1	1	26235521	1	24840565	0.00268	non-coding
AT1G69750--AT1G66580	AT1G69750.3	AT1G66580.1	1	26235522	1	24840566	0.00268	non-coding
AT1G69750--AT1G66580	AT1G69750.3	AT1G66580.1	1	26235523	1	24840567	0.00268	non-coding
AT1G69750--AT1G66580	AT1G69750.3	AT1G66580.1	1	26235524	1	24840568	0.00268	non-coding
AT1G69750--AT1G66580	AT1G69750.3	AT1G66580.1	1	26235779	1	24840620	0.00074	non-coding
AT1G69750--AT1G66580	AT1G69750.3	AT1G66580.1	1	26235781	1	24840622	0.00074	non-coding
AT1G69750--AT1G66580	AT1G69750.3	AT1G66580.1	1	26235783	1	24840624	0.00074	non-coding
AT1G69750--AT1G66580	AT1G69750.3	AT1G66580.1	1	26235795	1	24840631	0.00055	non-coding
AT1G69750--AT1G66580	AT1G69750.4	AT1G66580.1	1	26235518	1	24840562	0.00063	non-coding
AT1G69750--AT1G66580	AT1G69750.4	AT1G66580.1	1	26235519	1	24840563	0.00063	non-coding
AT1G69750--AT1G66580	AT1G69750.4	AT1G66580.1	1	26235521	1	24840565	0.00063	non-coding
AT1G69750--AT1G66580	AT1G69750.4	AT1G66580.1	1	26235522	1	24840566	0.00063	non-coding
AT1G69750--AT1G66580	AT1G69750.4	AT1G66580.1	1	26235523	1	24840567	0.00063	non-coding
AT1G69750--AT1G66580	AT1G69750.4	AT1G66580.1	1	26235524	1	24840568	0.00063	non-coding
AT1G69750--AT1G66580	AT1G69750.4	AT1G66580.1	1	26235779	1	24840620	0.00062	non-coding
AT1G69750--AT1G66580	AT1G69750.4	AT1G66580.1	1	26235781	1	24840622	0.00062	non-coding
AT1G69750--AT1G66580	AT1G69750.4	AT1G66580.1	1	26235783	1	24840624	0.00062	non-coding
AT1G69750--AT1G66580	AT1G69750.4	AT1G66580.1	1	26235795	1	24840631	0.00048	non-coding
AT1G69750--AT1G66580	AT1G69750.5	AT1G66580.1	1	26235779	1	24840620	0.00152	non-coding
AT1G69750--AT1G66580	AT1G69750.5	AT1G66580.1	1	26235781	1	24840622	0.00152	non-coding
AT1G69750--AT1G66580	AT1G69750.5	AT1G66580.1	1	26235783	1	24840624	0.00152	non-coding
AT1G69750--AT1G66580	AT1G69750.5	AT1G66580.1	1	26235795	1	24840631	0.00129	non-coding
AT1G72600--AT1G72570	AT1G72600.2	AT1G72570.1	1	27339622	1	27332715	0.82016	non-coding
AT1G73240--AT1G73270	AT1G73240.1	AT1G73270.1	1	27543971	1	27550718	0.87154	non-coding
AT1G73240--AT1G73270	AT1G73240.1	AT1G73270.2	1	27543971	1	27550718	0.84891	non-coding
AT1G74120--AT1G12350	AT1G74120.1	AT1G12350.2	1	27872856	1	4198777	0.99857	coding
AT1G74120--AT1G12350	AT1G74120.1	AT1G12350.2	1	27872859	1	4198774	0.99857	coding
AT1G76720--AT1G76820	AT1G76720.1	AT1G76820.1	1	28797163	1	28839176	0.99674	coding
AT1G76720--AT1G76820	AT1G76720.2	AT1G76820.1	1	28797163	1	28839176	0.99661	coding
AT1G76980--AT2G43200	AT1G76980.1	AT2G43200.1	1	28926858	2	17959986	0.99528	coding
AT1G76980--AT2G43200	AT1G76980.1	AT2G43200.2	1	28926858	2	17959986	0.99522	coding
AT1G76980--AT2G43200	AT1G76980.2	AT2G43200.1	1	28926858	2	17959986	0.99528	coding
AT1G76980--AT2G43200	AT1G76980.2	AT2G43200.2	1	28926858	2	17959986	0.99522	coding
AT1G78010--AT1G78000	AT1G78010.1	AT1G78000.1	1	29334053	1	29331860	0.99032	coding
AT1G78010--AT1G78000	AT1G78010.1	AT1G78000.2	1	29334053	1	29331860	0.99115	coding
AT1G78010--AT1G78000	AT1G78010.1	AT1G78000.3	1	29334053	1	29331860	0.99014	coding
AT1G78010--AT1G78000	AT1G78010.1	AT1G78000.4	1	29334053	1	29331860	0.98569	coding
AT1G78010--AT1G78000	AT1G78010.1	AT1G78000.5	1	29334053	1	29331860	0.98193	coding
AT1G78010--AT1G78000	AT1G78010.1	AT1G78000.6	1	29334053	1	29331860	0.98161	coding
AT1G78010--AT1G78000	AT1G78010.1	AT1G78000.7	1	29334053	1	29331860	0.98569	coding
AT1G79280--AT1G79350	AT1G79280.1	AT1G79350.1	1	29832501	1	29848371	0.99985	coding
AT1G79280--AT1G79350	AT1G79280.2	AT1G79350.1	1	29832501	1	29848371	0.99861	coding
AT1G79280--AT1G79350	AT1G79280.3	AT1G79350.1	1	29832501	1	29848371	0.99861	coding
AT1G79550--AT1G79570	AT1G79550.1	AT1G79570.1	1	29925788	1	29934336	0.99634	coding
AT1G79550--AT1G79570	AT1G79550.1	AT1G79570.2	1	29925788	1	29934336	0.99837	coding
AT1G79550--AT1G79570	AT1G79550.1	AT1G79570.3	1	29925788	1	29934336	0.87081	non-coding
AT1G79550--AT1G79570	AT1G79550.1	AT1G79570.4	1	29925788	1	29934336	0.99579	coding
AT1G79550--AT1G79570	AT1G79550.1	AT1G79570.5	1	29925788	1	29934336	0.99688	coding
AT1G79550--AT1G79570	AT1G79550.2	AT1G79570.1	1	29925788	1	29934336	0.99229	coding
AT1G79550--AT1G79570	AT1G79550.2	AT1G79570.2	1	29925788	1	29934336	0.99559	coding
AT1G79550--AT1G79570	AT1G79550.2	AT1G79570.3	1	29925788	1	29934336	0.78654	non-coding
AT1G79550--AT1G79570	AT1G79550.2	AT1G79570.4	1	29925788	1	29934336	0.99291	coding
AT1G79550--AT1G79570	AT1G79550.2	AT1G79570.5	1	29925788	1	29934336	0.9944	coding
AT2G06025--AT1G12220	AT2G06025.1	AT1G12220.1	2	2348977	1	4145009	0.99997	coding
AT2G06025--AT1G12220	AT2G06025.1	AT1G12220.2	2	2348977	1	4145009	0.99982	coding
AT2G06025--AT1G12220	AT2G06025.1	AT1G12220.3	2	2348977	1	4145009	0.99988	coding
AT2G06025--AT1G12220	AT2G06025.2	AT1G12220.1	2	2348977	1	4145009	0.99997	coding
AT2G06025--AT1G12220	AT2G06025.2	AT1G12220.2	2	2348977	1	4145009	0.99982	coding
AT2G06025--AT1G12220	AT2G06025.2	AT1G12220.3	2	2348977	1	4145009	0.99988	coding
AT2G06025--AT1G12220	AT2G06025.3	AT1G12220.1	2	2348977	1	4145009	0.99997	coding
AT2G06025--AT1G12220	AT2G06025.3	AT1G12220.2	2	2348977	1	4145009	0.99982	coding
AT2G06025--AT1G12220	AT2G06025.3	AT1G12220.3	2	2348977	1	4145009	0.99988	coding
AT2G06025--AT1G12220	AT2G06025.4	AT1G12220.1	2	2348977	1	4145009	0.99996	coding
AT2G06025--AT1G12220	AT2G06025.4	AT1G12220.2	2	2348977	1	4145009	0.99978	coding
AT2G06025--AT1G12220	AT2G06025.4	AT1G12220.3	2	2348977	1	4145009	0.99996	coding
AT2G06050--AT1G14685	AT2G06050.1	AT1G14685.4	2	2361678	1	5045312	0.46129	non-coding
AT2G06050--AT1G14685	AT2G06050.2	AT1G14685.4	2	2361678	1	5045312	0.59076	non-coding
AT2G06050--AT1G14685	AT2G06050.3	AT1G14685.4	2	2361678	1	5045312	0.62815	non-coding
AT2G10930--AT1G52710	AT2G10930.1	AT1G52710.2	2	4303782	1	19640261	0.01261	non-coding
AT2G11520--AT2G11522	AT2G11520.1	AT2G11522.1	2	4621623	2	4622391	0.99968	coding
AT2G13290--AT2G13100	AT2G13290.1	AT2G13100.1	2	5512042	2	5390146	0.99947	coding
AT2G13290--AT2G13100	AT2G13290.1	AT2G13100.1	2	5512043	2	5390147	0.99947	coding
AT2G13290--AT2G13100	AT2G13290.1	AT2G13100.2	2	5512042	2	5390146	0.99741	coding
AT2G13290--AT2G13100	AT2G13290.1	AT2G13100.2	2	5512043	2	5390147	0.99741	coding
AT2G13290--AT2G13100	AT2G13290.1	AT2G13100.3	2	5512042	2	5390146	0.99185	coding
AT2G13290--AT2G13100	AT2G13290.1	AT2G13100.3	2	5512043	2	5390147	0.99185	coding
AT2G13290--AT2G13100	AT2G13290.1	AT2G13100.4	2	5512042	2	5390146	0.99947	coding
AT2G13290--AT2G13100	AT2G13290.1	AT2G13100.4	2	5512043	2	5390147	0.99947	coding
AT2G13290--AT2G13100	AT2G13290.2	AT2G13100.1	2	5512042	2	5390146	0.99794	coding
AT2G13290--AT2G13100	AT2G13290.2	AT2G13100.1	2	5512043	2	5390147	0.99794	coding
AT2G13290--AT2G13100	AT2G13290.2	AT2G13100.2	2	5512042	2	5390146	0.99637	coding
AT2G13290--AT2G13100	AT2G13290.2	AT2G13100.2	2	5512043	2	5390147	0.99637	coding
AT2G13290--AT2G13100	AT2G13290.2	AT2G13100.3	2	5512042	2	5390146	0.98806	coding
AT2G13290--AT2G13100	AT2G13290.2	AT2G13100.3	2	5512043	2	5390147	0.98806	coding
AT2G13290--AT2G13100	AT2G13290.2	AT2G13100.4	2	5512042	2	5390146	0.99794	coding
AT2G13290--AT2G13100	AT2G13290.2	AT2G13100.4	2	5512043	2	5390147	0.99794	coding
AT2G19950--AT4G01130	AT2G19950.2	AT4G01130.1	2	8621741	4	487149	0.06073	non-coding
AT2G19950--AT4G01130	AT2G19950.2	AT4G01130.1	2	8621742	4	487148	0.05745	non-coding
AT2G19950--AT4G01130	AT2G19950.2	AT4G01130.2	2	8621741	4	487149	0.05799	non-coding
AT2G19950--AT4G01130	AT2G19950.2	AT4G01130.2	2	8621742	4	487148	0.05547	non-coding
AT2G19950--AT4G01130	AT2G19950.2	AT4G01130.3	2	8621741	4	487149	0.05736	non-coding
AT2G19950--AT4G01130	AT2G19950.2	AT4G01130.3	2	8621742	4	487148	0.05491	non-coding
AT2G31800--AT3G27550	AT2G31800.1	AT3G27550.1	2	13522254	3	10208897	0.99955	coding
AT2G31800--AT3G27550	AT2G31800.1	AT3G27550.2	2	13522254	3	10208897	0.99957	coding
AT2G31800--AT3G27550	AT2G31800.1	AT3G27550.3	2	13522254	3	10208897	0.99955	coding
AT2G32170--AT2G32660	AT2G32170.1	AT2G32660.1	2	13670988	2	13853795	0.99836	coding
AT2G32170--AT2G32660	AT2G32170.1	AT2G32660.1	2	13670991	2	13853792	0.99836	coding
AT2G32170--AT2G32660	AT2G32170.1	AT2G32660.1	2	13670993	2	13853790	0.99836	coding
AT2G32170--AT2G32660	AT2G32170.1	AT2G32660.2	2	13670988	2	13853795	0.99807	coding
AT2G32170--AT2G32660	AT2G32170.1	AT2G32660.2	2	13670991	2	13853792	0.99807	coding
AT2G32170--AT2G32660	AT2G32170.1	AT2G32660.2	2	13670993	2	13853790	0.99807	coding
AT2G32170--AT2G32660	AT2G32170.2	AT2G32660.1	2	13670988	2	13853795	0.99953	coding
AT2G32170--AT2G32660	AT2G32170.2	AT2G32660.1	2	13670991	2	13853792	0.99953	coding
AT2G32170--AT2G32660	AT2G32170.2	AT2G32660.1	2	13670993	2	13853790	0.99953	coding
AT2G32170--AT2G32660	AT2G32170.2	AT2G32660.2	2	13670988	2	13853795	0.99957	coding
AT2G32170--AT2G32660	AT2G32170.2	AT2G32660.2	2	13670991	2	13853792	0.99957	coding
AT2G32170--AT2G32660	AT2G32170.2	AT2G32660.2	2	13670993	2	13853790	0.99957	coding
AT2G32210--AT2G32220	AT2G32210.1	AT2G32220.1	2	13678519	2	13679371	0.63049	non-coding
AT2G32210--AT2G32220	AT2G32210.2	AT2G32220.1	2	13678519	2	13679371	0.08081	non-coding
AT2G32210--AT2G32220	AT2G32210.3	AT2G32220.1	2	13678519	2	13679371	0.11047	non-coding
AT2G32295--AT5G01170	AT2G32295.1	AT5G01170.1	2	13719793	5	58810	0.99783	coding
AT2G32295--AT5G01170	AT2G32295.2	AT5G01170.1	2	13719793	5	58810	0.99799	coding
AT2G35380--AT2G35370	AT2G35380.1	AT2G35370.1	2	14893118	2	14891215	0.97538	coding
AT2G35380--AT2G35370	AT2G35380.2	AT2G35370.1	2	14893118	2	14891215	0.98118	coding
AT2G36720--AT4G01590	AT2G36720.1	AT4G01590.1	2	15393308	4	690251	0.99679	coding
AT2G36720--AT4G01590	AT2G36720.1	AT4G01590.1	2	15393309	4	690250	0.99679	coding
AT2G36720--AT4G01590	AT2G36720.1	AT4G01590.1	2	15393310	4	690249	0.99679	coding
AT2G36720--AT4G01590	AT2G36720.1	AT4G01590.2	2	15393308	4	690251	0.99739	coding
AT2G36720--AT4G01590	AT2G36720.1	AT4G01590.2	2	15393309	4	690250	0.99739	coding
AT2G36720--AT4G01590	AT2G36720.1	AT4G01590.2	2	15393310	4	690249	0.99739	coding
AT2G38700--AT2G38710	AT2G38700.1	AT2G38710.1	2	16183221	2	16185273	0.98091	coding
AT2G38700--AT2G38710	AT2G38700.1	AT2G38710.2	2	16183221	2	16185273	0.98735	coding
AT2G38700--AT2G38710	AT2G38700.1	AT2G38710.3	2	16183221	2	16185273	0.98091	coding
AT2G38700--AT2G38710	AT2G38700.1	AT2G38710.4	2	16183221	2	16185273	0.98091	coding
AT2G38950--AT2G38680	AT2G38950.1	AT2G38680.1	2	16263699	2	16174672	0.99402	coding
AT2G40955--AT2G40960	AT2G40955.1	AT2G40960.1	2	17092688	2	17095528	0.99791	coding
AT2G42270--AT1G02070	AT2G42270.1	AT1G02070.1	2	17610618	1	370475	0.99973	coding
AT2G43350--AT2G43360	AT2G43350.1	AT2G43360.1	2	18009814	2	18012173	0.99784	coding
AT2G43350--AT2G43360	AT2G43350.2	AT2G43360.1	2	18009814	2	18012173	0.99571	coding
AT2G43810--AT1G79440	AT2G43810.1	AT1G79440.1	2	18149839	1	29883500	0.52122	non-coding
AT2G43810--AT1G79440	AT2G43810.2	AT1G79440.1	2	18149839	1	29883500	0.65571	non-coding
AT2G43810--AT1G79440	AT2G43810.3	AT1G79440.1	2	18149839	1	29883500	0.57278	non-coding
AT2G43970--AT2G43980	AT2G43970.1	AT2G43980.1	2	18208094	2	18211075	0.9966	coding
AT2G43970--AT2G43980	AT2G43970.1	AT2G43980.1	2	18208117	2	18211075	0.99669	coding
AT2G43970--AT2G43980	AT2G43970.2	AT2G43980.1	2	18208094	2	18211075	0.9966	coding
AT2G43970--AT2G43980	AT2G43970.2	AT2G43980.1	2	18208117	2	18211075	0.99669	coding
AT2G47640--AT4G18230	AT2G47640.1	AT4G18230.1	2	19537529	4	10081731	0.99576	coding
AT2G47640--AT4G18230	AT2G47640.1	AT4G18230.2	2	19537529	4	10081731	0.98946	coding
AT2G47640--AT4G18230	AT2G47640.1	AT4G18230.3	2	19537529	4	10081731	0.99576	coding
AT2G47640--AT4G18230	AT2G47640.1	AT4G18230.4	2	19537529	4	10081731	0.99674	coding
AT2G47640--AT4G18230	AT2G47640.2	AT4G18230.1	2	19537529	4	10081731	0.99576	coding
AT2G47640--AT4G18230	AT2G47640.2	AT4G18230.2	2	19537529	4	10081731	0.98946	coding
AT2G47640--AT4G18230	AT2G47640.2	AT4G18230.3	2	19537529	4	10081731	0.99576	coding
AT2G47640--AT4G18230	AT2G47640.2	AT4G18230.4	2	19537529	4	10081731	0.99674	coding
AT2G47640--AT4G18230	AT2G47640.3	AT4G18230.1	2	19537529	4	10081731	0.9981	coding
AT2G47640--AT4G18230	AT2G47640.3	AT4G18230.2	2	19537529	4	10081731	0.99453	coding
AT2G47640--AT4G18230	AT2G47640.3	AT4G18230.3	2	19537529	4	10081731	0.9981	coding
AT2G47640--AT4G18230	AT2G47640.3	AT4G18230.4	2	19537529	4	10081731	0.99835	coding
AT2G47640--AT4G18230	AT2G47640.4	AT4G18230.1	2	19537529	4	10081731	0.99384	coding
AT2G47640--AT4G18230	AT2G47640.4	AT4G18230.2	2	19537529	4	10081731	0.98416	coding
AT2G47640--AT4G18230	AT2G47640.4	AT4G18230.3	2	19537529	4	10081731	0.99384	coding
AT2G47640--AT4G18230	AT2G47640.4	AT4G18230.4	2	19537529	4	10081731	0.99426	coding
AT3G01100--AT3G01120	AT3G01100.1	AT3G01120.1	3	35474	3	41338	0.99984	coding
AT3G01100--AT3G01120	AT3G01100.1	AT3G01120.1	3	35476	3	41340	0.99984	coding
AT3G01100--AT3G01120	AT3G01100.2	AT3G01120.1	3	35474	3	41338	0.99982	coding
AT3G01100--AT3G01120	AT3G01100.2	AT3G01120.1	3	35476	3	41340	0.99982	coding
AT3G01100--AT3G01120	AT3G01100.3	AT3G01120.1	3	35474	3	41338	0.9997	coding
AT3G01100--AT3G01120	AT3G01100.3	AT3G01120.1	3	35476	3	41340	0.9997	coding
AT3G01100--AT3G01120	AT3G01100.4	AT3G01120.1	3	35474	3	41338	0.99983	coding
AT3G01100--AT3G01120	AT3G01100.4	AT3G01120.1	3	35476	3	41340	0.99983	coding
AT3G05345--AT3G05365	AT3G05345.1	AT3G05365.1	3	1522702	3	1534733	0.98917	coding
AT3G05345--AT3G05365	AT3G05345.1	AT3G05365.2	3	1522702	3	1534733	0.98917	coding
AT3G05345--AT3G05365	AT3G05345.1	AT3G05365.4	3	1522702	3	1534733	0.99017	coding
AT3G05370--AT3G05350	AT3G05370.1	AT3G05350.1	3	1536096	3	1529704	0.99935	coding
AT3G05530--AT3G05520	AT3G05530.1	AT3G05520.1	3	1605589	3	1599614	0.99979	coding
AT3G05530--AT3G05520	AT3G05530.1	AT3G05520.1	3	1605816	3	1599614	0.99973	coding
AT3G05530--AT3G05520	AT3G05530.1	AT3G05520.2	3	1605589	3	1599614	0.99979	coding
AT3G05530--AT3G05520	AT3G05530.1	AT3G05520.2	3	1605816	3	1599614	0.99975	coding
AT3G05530--AT3G05520	AT3G05530.1	AT3G05520.3	3	1605589	3	1599614	0.99962	coding
AT3G05530--AT3G05520	AT3G05530.1	AT3G05520.3	3	1605816	3	1599614	0.99975	coding
AT3G06440--AT3G06480	AT3G06440.1	AT3G06480.1	3	1973763	3	1988685	0.99965	coding
AT3G06440--AT3G06480	AT3G06440.1	AT3G06480.2	3	1973763	3	1988685	0.99984	coding
AT3G06440--AT3G06480	AT3G06440.2	AT3G06480.1	3	1973763	3	1988685	0.99957	coding
AT3G06440--AT3G06480	AT3G06440.2	AT3G06480.2	3	1973763	3	1988685	0.99991	coding
AT3G11080--AT3G11030	AT3G11080.1	AT3G11030.1	3	3470714	3	3458654	0.99685	coding
AT3G11080--AT3G11030	AT3G11080.2	AT3G11030.1	3	3470714	3	3458654	0.99498	coding
AT3G11165--AT5G12420	AT3G11165.1	AT5G12420.1	3	3497954	5	4024473	0.92884	coding
AT3G11165--AT5G12420	AT3G11165.1	AT5G12420.2	3	3497954	5	4024473	0.92884	coding
AT3G11165--AT5G12420	AT3G11165.2	AT5G12420.1	3	3497954	5	4024473	0.34397	non-coding
AT3G11165--AT5G12420	AT3G11165.2	AT5G12420.2	3	3497954	5	4024473	0.34397	non-coding
AT3G13580--AT3G13440	AT3G13580.1	AT3G13440.1	3	4434127	3	4378400	0.99955	coding
AT3G13580--AT3G13440	AT3G13580.1	AT3G13440.1	3	4434128	3	4378401	0.99955	coding
AT3G13580--AT3G13440	AT3G13580.1	AT3G13440.1	3	4434130	3	4378409	0.99978	coding
AT3G13580--AT3G13440	AT3G13580.1	AT3G13440.2	3	4434127	3	4378400	0.99955	coding
AT3G13580--AT3G13440	AT3G13580.1	AT3G13440.2	3	4434128	3	4378401	0.99955	coding
AT3G13580--AT3G13440	AT3G13580.1	AT3G13440.2	3	4434130	3	4378409	0.99978	coding
AT3G13580--AT3G13440	AT3G13580.2	AT3G13440.1	3	4434127	3	4378400	0.9986	coding
AT3G13580--AT3G13440	AT3G13580.2	AT3G13440.1	3	4434128	3	4378401	0.9986	coding
AT3G13580--AT3G13440	AT3G13580.2	AT3G13440.1	3	4434130	3	4378409	0.99879	coding
AT3G13580--AT3G13440	AT3G13580.2	AT3G13440.2	3	4434127	3	4378400	0.9986	coding
AT3G13580--AT3G13440	AT3G13580.2	AT3G13440.2	3	4434128	3	4378401	0.9986	coding
AT3G13580--AT3G13440	AT3G13580.2	AT3G13440.2	3	4434130	3	4378409	0.99879	coding
AT3G13580--AT3G13440	AT3G13580.3	AT3G13440.1	3	4434127	3	4378400	0.99968	coding
AT3G13580--AT3G13440	AT3G13580.3	AT3G13440.1	3	4434128	3	4378401	0.99968	coding
AT3G13580--AT3G13440	AT3G13580.3	AT3G13440.1	3	4434130	3	4378409	0.99961	coding
AT3G13580--AT3G13440	AT3G13580.3	AT3G13440.2	3	4434127	3	4378400	0.99968	coding
AT3G13580--AT3G13440	AT3G13580.3	AT3G13440.2	3	4434128	3	4378401	0.99968	coding
AT3G13580--AT3G13440	AT3G13580.3	AT3G13440.2	3	4434130	3	4378409	0.99961	coding
AT3G13580--AT3G13440	AT3G13580.4	AT3G13440.1	3	4434127	3	4378400	0.99971	coding
AT3G13580--AT3G13440	AT3G13580.4	AT3G13440.1	3	4434128	3	4378401	0.99971	coding
AT3G13580--AT3G13440	AT3G13580.4	AT3G13440.1	3	4434130	3	4378409	0.99984	coding
AT3G13580--AT3G13440	AT3G13580.4	AT3G13440.2	3	4434127	3	4378400	0.99971	coding
AT3G13580--AT3G13440	AT3G13580.4	AT3G13440.2	3	4434128	3	4378401	0.99971	coding
AT3G13580--AT3G13440	AT3G13580.4	AT3G13440.2	3	4434130	3	4378409	0.99984	coding
AT3G13580--AT3G13440	AT3G13580.5	AT3G13440.1	3	4434127	3	4378400	0.99826	coding
AT3G13580--AT3G13440	AT3G13580.5	AT3G13440.1	3	4434128	3	4378401	0.99826	coding
AT3G13580--AT3G13440	AT3G13580.5	AT3G13440.1	3	4434130	3	4378409	0.99916	coding
AT3G13580--AT3G13440	AT3G13580.5	AT3G13440.2	3	4434127	3	4378400	0.99826	coding
AT3G13580--AT3G13440	AT3G13580.5	AT3G13440.2	3	4434128	3	4378401	0.99826	coding
AT3G13580--AT3G13440	AT3G13580.5	AT3G13440.2	3	4434130	3	4378409	0.99916	coding
AT3G13580--AT3G13440	AT3G13580.6	AT3G13440.1	3	4434127	3	4378400	0.99918	coding
AT3G13580--AT3G13440	AT3G13580.6	AT3G13440.1	3	4434128	3	4378401	0.99918	coding
AT3G13580--AT3G13440	AT3G13580.6	AT3G13440.1	3	4434130	3	4378409	0.99962	coding
AT3G13580--AT3G13440	AT3G13580.6	AT3G13440.2	3	4434127	3	4378400	0.99918	coding
AT3G13580--AT3G13440	AT3G13580.6	AT3G13440.2	3	4434128	3	4378401	0.99918	coding
AT3G13580--AT3G13440	AT3G13580.6	AT3G13440.2	3	4434130	3	4378409	0.99962	coding
AT3G13580--AT3G13440	AT3G13580.7	AT3G13440.1	3	4434127	3	4378400	0.99935	coding
AT3G13580--AT3G13440	AT3G13580.7	AT3G13440.1	3	4434128	3	4378401	0.99935	coding
AT3G13580--AT3G13440	AT3G13580.7	AT3G13440.1	3	4434130	3	4378409	0.99959	coding
AT3G13580--AT3G13440	AT3G13580.7	AT3G13440.2	3	4434127	3	4378400	0.99935	coding
AT3G13580--AT3G13440	AT3G13580.7	AT3G13440.2	3	4434128	3	4378401	0.99935	coding
AT3G13580--AT3G13440	AT3G13580.7	AT3G13440.2	3	4434130	3	4378409	0.99959	coding
AT3G13580--AT3G13440	AT3G13580.8	AT3G13440.1	3	4434127	3	4378400	0.99964	coding
AT3G13580--AT3G13440	AT3G13580.8	AT3G13440.1	3	4434128	3	4378401	0.99964	coding
AT3G13580--AT3G13440	AT3G13580.8	AT3G13440.1	3	4434130	3	4378409	0.99976	coding
AT3G13580--AT3G13440	AT3G13580.8	AT3G13440.2	3	4434127	3	4378400	0.99964	coding
AT3G13580--AT3G13440	AT3G13580.8	AT3G13440.2	3	4434128	3	4378401	0.99964	coding
AT3G13580--AT3G13440	AT3G13580.8	AT3G13440.2	3	4434130	3	4378409	0.99976	coding
AT3G13580--AT3G13440	AT3G13580.9	AT3G13440.1	3	4434127	3	4378400	0.99935	coding
AT3G13580--AT3G13440	AT3G13580.9	AT3G13440.1	3	4434128	3	4378401	0.99935	coding
AT3G13580--AT3G13440	AT3G13580.9	AT3G13440.1	3	4434130	3	4378409	0.99966	coding
AT3G13580--AT3G13440	AT3G13580.9	AT3G13440.2	3	4434127	3	4378400	0.99935	coding
AT3G13580--AT3G13440	AT3G13580.9	AT3G13440.2	3	4434128	3	4378401	0.99935	coding
AT3G13580--AT3G13440	AT3G13580.9	AT3G13440.2	3	4434130	3	4378409	0.99966	coding
AT3G24890--AT3G24840	AT3G24890.1	AT3G24840.1	3	9098477	3	9069753	0.15508	non-coding
AT3G24890--AT3G24840	AT3G24890.1	AT3G24840.2	3	9098477	3	9069753	0.19214	non-coding
AT3G24890--AT3G24840	AT3G24890.1	AT3G24840.3	3	9098477	3	9069753	0.15508	non-coding
AT3G24890--AT3G24840	AT3G24890.1	AT3G24840.4	3	9098477	3	9069753	0.15508	non-coding
AT3G24890--AT3G24840	AT3G24890.1	AT3G24840.5	3	9098477	3	9069753	0.15508	non-coding
AT3G24890--AT3G24840	AT3G24890.1	AT3G24840.6	3	9098477	3	9069753	0.19214	non-coding
AT3G24890--AT3G24840	AT3G24890.1	AT3G24840.7	3	9098477	3	9069753	0.19122	non-coding
AT3G24890--AT3G24840	AT3G24890.2	AT3G24840.1	3	9098477	3	9069753	0.29505	non-coding
AT3G24890--AT3G24840	AT3G24890.2	AT3G24840.2	3	9098477	3	9069753	0.28643	non-coding
AT3G24890--AT3G24840	AT3G24890.2	AT3G24840.3	3	9098477	3	9069753	0.29505	non-coding
AT3G24890--AT3G24840	AT3G24890.2	AT3G24840.4	3	9098477	3	9069753	0.29505	non-coding
AT3G24890--AT3G24840	AT3G24890.2	AT3G24840.5	3	9098477	3	9069753	0.29505	non-coding
AT3G24890--AT3G24840	AT3G24890.2	AT3G24840.6	3	9098477	3	9069753	0.28643	non-coding
AT3G24890--AT3G24840	AT3G24890.2	AT3G24840.7	3	9098477	3	9069753	0.28412	non-coding
AT3G24890--AT3G24840	AT3G24890.3	AT3G24840.1	3	9098477	3	9069753	0.1581	non-coding
AT3G24890--AT3G24840	AT3G24890.3	AT3G24840.2	3	9098477	3	9069753	0.16583	non-coding
AT3G24890--AT3G24840	AT3G24890.3	AT3G24840.3	3	9098477	3	9069753	0.1581	non-coding
AT3G24890--AT3G24840	AT3G24890.3	AT3G24840.4	3	9098477	3	9069753	0.1581	non-coding
AT3G24890--AT3G24840	AT3G24890.3	AT3G24840.5	3	9098477	3	9069753	0.1581	non-coding
AT3G24890--AT3G24840	AT3G24890.3	AT3G24840.6	3	9098477	3	9069753	0.16583	non-coding
AT3G24890--AT3G24840	AT3G24890.3	AT3G24840.7	3	9098477	3	9069753	0.1665	non-coding
AT3G24890--AT3G24840	AT3G24890.4	AT3G24840.1	3	9098477	3	9069753	0.2114	non-coding
AT3G24890--AT3G24840	AT3G24890.4	AT3G24840.2	3	9098477	3	9069753	0.26392	non-coding
AT3G24890--AT3G24840	AT3G24890.4	AT3G24840.3	3	9098477	3	9069753	0.2114	non-coding
AT3G24890--AT3G24840	AT3G24890.4	AT3G24840.4	3	9098477	3	9069753	0.2114	non-coding
AT3G24890--AT3G24840	AT3G24890.4	AT3G24840.5	3	9098477	3	9069753	0.2114	non-coding
AT3G24890--AT3G24840	AT3G24890.4	AT3G24840.6	3	9098477	3	9069753	0.26392	non-coding
AT3G24890--AT3G24840	AT3G24890.4	AT3G24840.7	3	9098477	3	9069753	0.26019	non-coding
AT3G24890--AT3G24840	AT3G24890.5	AT3G24840.1	3	9098477	3	9069753	0.2528	non-coding
AT3G24890--AT3G24840	AT3G24890.5	AT3G24840.2	3	9098477	3	9069753	0.27123	non-coding
AT3G24890--AT3G24840	AT3G24890.5	AT3G24840.3	3	9098477	3	9069753	0.2528	non-coding
AT3G24890--AT3G24840	AT3G24890.5	AT3G24840.4	3	9098477	3	9069753	0.2528	non-coding
AT3G24890--AT3G24840	AT3G24890.5	AT3G24840.5	3	9098477	3	9069753	0.2528	non-coding
AT3G24890--AT3G24840	AT3G24890.5	AT3G24840.6	3	9098477	3	9069753	0.27123	non-coding
AT3G24890--AT3G24840	AT3G24890.5	AT3G24840.7	3	9098477	3	9069753	0.26694	non-coding
AT3G25740--AT3G25730	AT3G25740.1	AT3G25730.1	3	9399571	3	9397121	0.99794	coding
AT3G25740--AT3G25730	AT3G25740.2	AT3G25730.1	3	9399571	3	9397121	0.9758	coding
AT3G27190--AT3G27210	AT3G27190.1	AT3G27210.1	3	10042722	3	10046017	0.98695	coding
AT3G43415--AT2G05635	AT3G43415.1	AT2G05635.1	3	15343055	2	2089718	0.30567	non-coding
AT3G43415--AT2G05635	AT3G43415.1	AT2G05635.2	3	15343055	2	2089718	0.65339	non-coding
AT3G44230--AT3G44220	AT3G44230.1	AT3G44220.1	3	15932580	3	15929504	0.90962	coding
AT3G44400--AT2G26140	AT3G44400.1	AT2G26140.1	3	16047242	2	11132865	0.99982	coding
AT3G44400--AT2G26140	AT3G44400.2	AT2G26140.1	3	16047242	2	11132865	0.99981	coding
AT3G44400--AT2G26140	AT3G44400.3	AT2G26140.1	3	16047242	2	11132865	0.99982	coding
AT3G44400--AT2G26140	AT3G44400.4	AT2G26140.1	3	16047242	2	11132865	0.99982	coding
AT3G44400--AT2G26140	AT3G44400.5	AT2G26140.1	3	16047242	2	11132865	0.99983	coding
AT3G45850--AT3G45890	AT3G45850.1	AT3G45890.1	3	16860569	3	16873544	0.9674	coding
AT3G45850--AT3G45890	AT3G45850.2	AT3G45890.1	3	16860569	3	16873544	0.91972	coding
AT3G46490--ATCG01110	AT3G46490.1	ATCG01110.1	3	17118707	Pt	122945	0.97845	coding
AT3G46490--ATCG01110	AT3G46490.2	ATCG01110.1	3	17118707	Pt	122945	0.9851	coding
AT3G47350--AT3G50020	AT3G47350.1	AT3G50020.1	3	17449747	3	18542373	0.99896	coding
AT3G47350--AT3G50020	AT3G47350.1	AT3G50020.1	3	17450167	3	18542373	0.99882	coding
AT3G47990--AT3G48000	AT3G47990.2	AT3G48000.1	3	17715663	3	17719071	0.99771	coding
AT3G47990--AT3G48000	AT3G47990.3	AT3G48000.1	3	17715663	3	17719071	0.99918	coding
AT3G50810--AT3G50840	AT3G50810.1	AT3G50840.1	3	18889067	3	18896838	0.90785	coding
AT3G50810--AT3G50840	AT3G50810.1	AT3G50840.2	3	18889067	3	18896838	0.91524	coding
AT3G50810--AT3G50840	AT3G50810.1	AT3G50840.3	3	18889067	3	18896838	0.91816	coding
AT3G50810--AT3G50840	AT3G50810.2	AT3G50840.1	3	18889067	3	18896838	0.96453	coding
AT3G50810--AT3G50840	AT3G50810.2	AT3G50840.2	3	18889067	3	18896838	0.96353	coding
AT3G50810--AT3G50840	AT3G50810.2	AT3G50840.3	3	18889067	3	18896838	0.96739	coding
AT3G50810--AT3G50840	AT3G50810.3	AT3G50840.1	3	18889067	3	18896838	0.91632	coding
AT3G50810--AT3G50840	AT3G50810.3	AT3G50840.2	3	18889067	3	18896838	0.9115	coding
AT3G50810--AT3G50840	AT3G50810.3	AT3G50840.3	3	18889067	3	18896838	0.927	coding
AT3G53270--AT1G34570	AT3G53270.1	AT1G34570.1	3	19752428	1	12655818	0.40906	non-coding
AT3G53270--AT1G34570	AT3G53270.2	AT1G34570.1	3	19752428	1	12655818	0.41623	non-coding
AT3G53270--AT1G34570	AT3G53270.3	AT1G34570.1	3	19752428	1	12655818	0.60252	non-coding
AT3G53270--AT1G34570	AT3G53270.4	AT1G34570.1	3	19752428	1	12655818	0.20807	non-coding
AT3G53270--AT1G34570	AT3G53270.5	AT1G34570.1	3	19752428	1	12655818	0.35838	non-coding
AT3G53270--AT1G34570	AT3G53270.6	AT1G34570.1	3	19752428	1	12655818	0.22456	non-coding
AT3G53270--AT1G34570	AT3G53270.8	AT1G34570.1	3	19752428	1	12655818	0.39583	non-coding
AT3G53270--AT1G34570	AT3G53270.9	AT1G34570.1	3	19752428	1	12655818	0.47565	non-coding
AT3G54110--AT3G54090	AT3G54110.1	AT3G54090.1	3	20038967	3	20029143	0.99701	coding
AT3G57465--AT3G57470	AT3G57465.1	AT3G57470.1	3	21268380	3	21270720	0.98785	coding
AT3G57465--AT3G57470	AT3G57465.1	AT3G57470.2	3	21268380	3	21270720	0.99373	coding
AT3G57465--AT3G57470	AT3G57465.1	AT3G57470.3	3	21268380	3	21270720	0.9981	coding
AT3G57465--AT3G57470	AT3G57465.1	AT3G57470.4	3	21268380	3	21270720	0.99373	coding
AT3G57465--AT3G57470	AT3G57465.1	AT3G57470.5	3	21268380	3	21270720	0.97826	coding
AT3G57465--AT3G57470	AT3G57465.1	AT3G57470.6	3	21268380	3	21270720	0.98313	coding
AT3G57470--AT3G57465	AT3G57470.1	AT3G57465.1	3	21269379	3	21268452	0.99961	coding
AT3G57470--AT3G57465	AT3G57470.2	AT3G57465.1	3	21269379	3	21268452	0.99886	coding
AT3G57470--AT3G57465	AT3G57470.3	AT3G57465.1	3	21269379	3	21268452	0.99968	coding
AT3G57470--AT3G57465	AT3G57470.4	AT3G57465.1	3	21269379	3	21268452	0.99933	coding
AT3G57470--AT3G57465	AT3G57470.5	AT3G57465.1	3	21269379	3	21268452	0.99968	coding
AT3G57470--AT3G57465	AT3G57470.6	AT3G57465.1	3	21269379	3	21268452	0.99998	coding
AT3G60040--AT3G60050	AT3G60040.2	AT3G60050.1	3	22175900	3	22180193	0.99965	coding
AT3G60040--AT3G60050	AT3G60040.2	AT3G60050.2	3	22175900	3	22180193	0.99991	coding
AT3G63490--AT3G63470	AT3G63490.1	AT3G63470.1	3	23445599	3	23439653	0.99655	coding
AT3G63490--AT3G63470	AT3G63490.2	AT3G63470.1	3	23445599	3	23439653	0.99655	coding
AT4G00420--AT4G32760	AT4G00420.1	AT4G32760.1	4	184070	4	15799884	0.99901	coding
AT4G00420--AT4G32760	AT4G00420.1	AT4G32760.2	4	184070	4	15799884	0.99928	coding
AT4G00420--AT4G32760	AT4G00420.1	AT4G32760.3	4	184070	4	15799884	0.99952	coding
AT4G00420--AT4G32760	AT4G00420.4	AT4G32760.1	4	184070	4	15799884	0.99963	coding
AT4G00420--AT4G32760	AT4G00420.4	AT4G32760.2	4	184070	4	15799884	0.99969	coding
AT4G00420--AT4G32760	AT4G00420.4	AT4G32760.3	4	184070	4	15799884	0.99969	coding
AT4G00420--AT4G32760	AT4G00420.5	AT4G32760.1	4	184070	4	15799884	0.99981	coding
AT4G00420--AT4G32760	AT4G00420.5	AT4G32760.2	4	184070	4	15799884	0.99984	coding
AT4G00420--AT4G32760	AT4G00420.5	AT4G32760.3	4	184070	4	15799884	0.9997	coding
AT4G01270--AT4G01245	AT4G01270.1	AT4G01245.1	4	534074	4	528043	0.99912	coding
AT4G03940--AT4G12040	AT4G03940.1	AT4G12040.1	4	1874829	4	7216619	0.99382	coding
AT4G11550--AT4G11380	AT4G11550.1	AT4G11380.1	4	6999344	4	6921870	0.99996	coding
AT4G11550--AT4G11380	AT4G11550.1	AT4G11380.2	4	6999344	4	6921870	0.99989	coding
AT4G12020--AT4G11260	AT4G12020.10	AT4G11260.1	4	7207089	4	6853232	0.99997	coding
AT4G12020--AT4G11260	AT4G12020.10	AT4G11260.1	4	7207229	4	6853232	0.99919	coding
AT4G12020--AT4G11260	AT4G12020.10	AT4G11260.1	4	7207352	4	6853002	0.99976	coding
AT4G12020--AT4G11260	AT4G12020.1	AT4G11260.1	4	7207089	4	6853232	0.99941	coding
AT4G12020--AT4G11260	AT4G12020.1	AT4G11260.1	4	7207229	4	6853232	0.99906	coding
AT4G12020--AT4G11260	AT4G12020.1	AT4G11260.1	4	7207352	4	6853002	0.99959	coding
AT4G12020--AT4G11260	AT4G12020.2	AT4G11260.1	4	7207089	4	6853232	0.99941	coding
AT4G12020--AT4G11260	AT4G12020.2	AT4G11260.1	4	7207229	4	6853232	0.99906	coding
AT4G12020--AT4G11260	AT4G12020.2	AT4G11260.1	4	7207352	4	6853002	0.99959	coding
AT4G12020--AT4G11260	AT4G12020.3	AT4G11260.1	4	7207089	4	6853232	0.99941	coding
AT4G12020--AT4G11260	AT4G12020.3	AT4G11260.1	4	7207229	4	6853232	0.99906	coding
AT4G12020--AT4G11260	AT4G12020.3	AT4G11260.1	4	7207352	4	6853002	0.99959	coding
AT4G12020--AT4G11260	AT4G12020.4	AT4G11260.1	4	7207089	4	6853232	0.99997	coding
AT4G12020--AT4G11260	AT4G12020.4	AT4G11260.1	4	7207229	4	6853232	0.99921	coding
AT4G12020--AT4G11260	AT4G12020.4	AT4G11260.1	4	7207352	4	6853002	0.99976	coding
AT4G12020--AT4G11260	AT4G12020.5	AT4G11260.1	4	7207089	4	6853232	0.99995	coding
AT4G12020--AT4G11260	AT4G12020.5	AT4G11260.1	4	7207229	4	6853232	0.99927	coding
AT4G12020--AT4G11260	AT4G12020.5	AT4G11260.1	4	7207352	4	6853002	0.99974	coding
AT4G12020--AT4G11260	AT4G12020.6	AT4G11260.1	4	7207089	4	6853232	0.99997	coding
AT4G12020--AT4G11260	AT4G12020.6	AT4G11260.1	4	7207229	4	6853232	0.99923	coding
AT4G12020--AT4G11260	AT4G12020.6	AT4G11260.1	4	7207352	4	6853002	0.99977	coding
AT4G12020--AT4G11260	AT4G12020.7	AT4G11260.1	4	7207089	4	6853232	0.99997	coding
AT4G12020--AT4G11260	AT4G12020.7	AT4G11260.1	4	7207229	4	6853232	0.99923	coding
AT4G12020--AT4G11260	AT4G12020.7	AT4G11260.1	4	7207352	4	6853002	0.99977	coding
AT4G12020--AT4G11260	AT4G12020.8	AT4G11260.1	4	7207089	4	6853232	0.99997	coding
AT4G12020--AT4G11260	AT4G12020.8	AT4G11260.1	4	7207229	4	6853232	0.99923	coding
AT4G12020--AT4G11260	AT4G12020.8	AT4G11260.1	4	7207352	4	6853002	0.99977	coding
AT4G12020--AT4G11260	AT4G12020.9	AT4G11260.1	4	7207089	4	6853232	0.99944	coding
AT4G12020--AT4G11260	AT4G12020.9	AT4G11260.1	4	7207229	4	6853232	0.99914	coding
AT4G12020--AT4G11260	AT4G12020.9	AT4G11260.1	4	7207352	4	6853002	0.99961	coding
AT4G13970--AT2G22910	AT4G13970.1	AT2G22910.1	4	8075411	2	9750573	0.99951	coding
AT4G14370--AT4G14400	AT4G14370.1	AT4G14400.1	4	8280461	4	8297204	0.99974	coding
AT4G14370--AT4G14400	AT4G14370.1	AT4G14400.2	4	8280461	4	8297204	0.99973	coding
AT4G14370--AT4G14400	AT4G14370.1	AT4G14400.3	4	8280461	4	8297204	0.99973	coding
AT4G14370--AT4G14400	AT4G14370.2	AT4G14400.1	4	8280461	4	8297204	0.99969	coding
AT4G14370--AT4G14400	AT4G14370.2	AT4G14400.2	4	8280461	4	8297204	0.99966	coding
AT4G14370--AT4G14400	AT4G14370.2	AT4G14400.3	4	8280461	4	8297204	0.99966	coding
AT4G14370--AT4G14400	AT4G14370.3	AT4G14400.1	4	8280461	4	8297204	0.99967	coding
AT4G14370--AT4G14400	AT4G14370.3	AT4G14400.2	4	8280461	4	8297204	0.99965	coding
AT4G14370--AT4G14400	AT4G14370.3	AT4G14400.3	4	8280461	4	8297204	0.99965	coding
AT4G16190--AT4G16150	AT4G16190.1	AT4G16150.1	4	9171926	4	9150270	0.99801	coding
AT4G16857--AT4G16920	AT4G16857.1	AT4G16920.2	4	9483542	4	9519718	0.88225	non-coding
AT4G16857--AT4G16920	AT4G16857.1	AT4G16920.3	4	9483542	4	9519718	0.922	coding
AT4G16857--AT4G16920	AT4G16857.1	AT4G16920.5	4	9483542	4	9519718	0.91688	coding
AT4G16857--AT4G16920	AT4G16857.1	AT4G16920.8	4	9483542	4	9519718	0.91156	coding
AT4G16857--AT4G16920	AT4G16857.2	AT4G16920.2	4	9483542	4	9519718	0.88225	non-coding
AT4G16857--AT4G16920	AT4G16857.2	AT4G16920.3	4	9483542	4	9519718	0.922	coding
AT4G16857--AT4G16920	AT4G16857.2	AT4G16920.5	4	9483542	4	9519718	0.91688	coding
AT4G16857--AT4G16920	AT4G16857.2	AT4G16920.8	4	9483542	4	9519718	0.91156	coding
AT4G16857--AT4G16950	AT4G16857.1	AT4G16950.1	4	9482691	4	9538889	0.94889	coding
AT4G16857--AT4G16950	AT4G16857.1	AT4G16950.2	4	9482691	4	9538889	0.96531	coding
AT4G16857--AT4G16950	AT4G16857.1	AT4G16950.3	4	9482691	4	9538889	0.95872	coding
AT4G16857--AT4G16950	AT4G16857.1	AT4G16950.4	4	9482691	4	9538889	0.95872	coding
AT4G16857--AT4G16950	AT4G16857.1	AT4G16950.5	4	9482691	4	9538889	0.96531	coding
AT4G16857--AT4G16950	AT4G16857.1	AT4G16950.6	4	9482691	4	9538889	0.96531	coding
AT4G16857--AT4G16950	AT4G16857.2	AT4G16950.1	4	9482691	4	9538889	0.9854	coding
AT4G16857--AT4G16950	AT4G16857.2	AT4G16950.2	4	9482691	4	9538889	0.99334	coding
AT4G16857--AT4G16950	AT4G16857.2	AT4G16950.3	4	9482691	4	9538889	0.98928	coding
AT4G16857--AT4G16950	AT4G16857.2	AT4G16950.4	4	9482691	4	9538889	0.98928	coding
AT4G16857--AT4G16950	AT4G16857.2	AT4G16950.5	4	9482691	4	9538889	0.99334	coding
AT4G16857--AT4G16950	AT4G16857.2	AT4G16950.6	4	9482691	4	9538889	0.99334	coding
AT4G16860--AT4G16970	AT4G16860.1	AT4G16970.1	4	9495231	4	9554680	0.9995	coding
AT4G16880--AT4G16900	AT4G16880.1	AT4G16900.1	4	9496577	4	9513581	0.99866	coding
AT4G16880--AT4G16900	AT4G16880.1	AT4G16900.2	4	9496577	4	9513581	0.9956	coding
AT4G16890--AT4G16970	AT4G16890.1	AT4G16970.1	4	9505696	4	9551099	0.00638	non-coding
AT4G16890--AT4G16970	AT4G16890.2	AT4G16970.1	4	9505696	4	9551099	0.00105	non-coding
AT4G16890--AT4G16970	AT4G16890.4	AT4G16970.1	4	9505696	4	9551099	0.10236	non-coding
AT4G16920--AT4G16957	AT4G16920.1	AT4G16957.1	4	9520035	4	9547296	0.99851	coding
AT4G16920--AT4G16957	AT4G16920.2	AT4G16957.1	4	9520035	4	9547296	0.99851	coding
AT4G16920--AT4G16957	AT4G16920.3	AT4G16957.1	4	9520035	4	9547296	0.99851	coding
AT4G16920--AT4G16957	AT4G16920.4	AT4G16957.1	4	9520035	4	9547296	0.99866	coding
AT4G16920--AT4G16957	AT4G16920.5	AT4G16957.1	4	9520035	4	9547296	0.99851	coding
AT4G16920--AT4G16957	AT4G16920.6	AT4G16957.1	4	9520035	4	9547296	0.99851	coding
AT4G16920--AT4G16957	AT4G16920.7	AT4G16957.1	4	9520035	4	9547296	0.99866	coding
AT4G16920--AT4G16957	AT4G16920.8	AT4G16957.1	4	9520035	4	9547296	0.99851	coding
AT4G16920--AT4G16957	AT4G16920.9	AT4G16957.1	4	9520035	4	9547296	0.99851	coding
AT4G16950--AT4G16857	AT4G16950.1	AT4G16857.1	4	9539342	4	9483125	0.99935	coding
AT4G16950--AT4G16857	AT4G16950.1	AT4G16857.2	4	9539342	4	9483125	0.99935	coding
AT4G16950--AT4G16857	AT4G16950.2	AT4G16857.1	4	9539342	4	9483125	0.99925	coding
AT4G16950--AT4G16857	AT4G16950.2	AT4G16857.2	4	9539342	4	9483125	0.99925	coding
AT4G16950--AT4G16857	AT4G16950.3	AT4G16857.1	4	9539342	4	9483125	0.99937	coding
AT4G16950--AT4G16857	AT4G16950.3	AT4G16857.2	4	9539342	4	9483125	0.99937	coding
AT4G16950--AT4G16857	AT4G16950.4	AT4G16857.1	4	9539342	4	9483125	0.99931	coding
AT4G16950--AT4G16857	AT4G16950.4	AT4G16857.2	4	9539342	4	9483125	0.99931	coding
AT4G16950--AT4G16857	AT4G16950.5	AT4G16857.1	4	9539342	4	9483125	0.99993	coding
AT4G16950--AT4G16857	AT4G16950.5	AT4G16857.2	4	9539342	4	9483125	0.99993	coding
AT4G16950--AT4G16857	AT4G16950.6	AT4G16857.1	4	9539342	4	9483125	0.99993	coding
AT4G16950--AT4G16857	AT4G16950.6	AT4G16857.2	4	9539342	4	9483125	0.99993	coding
AT4G19530--AT4G19510	AT4G19530.1	AT4G19510.10	4	10653957	4	10633836	0.99916	coding
AT4G19530--AT4G19510	AT4G19530.1	AT4G19510.1	4	10653957	4	10633836	0.99991	coding
AT4G19530--AT4G19510	AT4G19530.1	AT4G19510.2	4	10653957	4	10633836	0.9998	coding
AT4G19530--AT4G19510	AT4G19530.1	AT4G19510.3	4	10653957	4	10633836	0.99869	coding
AT4G19530--AT4G19510	AT4G19530.1	AT4G19510.4	4	10653957	4	10633836	0.99979	coding
AT4G19530--AT4G19510	AT4G19530.1	AT4G19510.5	4	10653957	4	10633836	0.9992	coding
AT4G19530--AT4G19510	AT4G19530.1	AT4G19510.6	4	10653957	4	10633836	0.99898	coding
AT4G19530--AT4G19510	AT4G19530.1	AT4G19510.7	4	10653957	4	10633836	0.99949	coding
AT4G19530--AT4G19510	AT4G19530.1	AT4G19510.8	4	10653957	4	10633836	0.99904	coding
AT4G19530--AT4G19510	AT4G19530.1	AT4G19510.9	4	10653957	4	10633836	0.99987	coding
AT4G19530--AT4G19510	AT4G19530.2	AT4G19510.10	4	10653957	4	10633836	0.99916	coding
AT4G19530--AT4G19510	AT4G19530.2	AT4G19510.1	4	10653957	4	10633836	0.99991	coding
AT4G19530--AT4G19510	AT4G19530.2	AT4G19510.2	4	10653957	4	10633836	0.9998	coding
AT4G19530--AT4G19510	AT4G19530.2	AT4G19510.3	4	10653957	4	10633836	0.99869	coding
AT4G19530--AT4G19510	AT4G19530.2	AT4G19510.4	4	10653957	4	10633836	0.99979	coding
AT4G19530--AT4G19510	AT4G19530.2	AT4G19510.5	4	10653957	4	10633836	0.9992	coding
AT4G19530--AT4G19510	AT4G19530.2	AT4G19510.6	4	10653957	4	10633836	0.99898	coding
AT4G19530--AT4G19510	AT4G19530.2	AT4G19510.7	4	10653957	4	10633836	0.99949	coding
AT4G19530--AT4G19510	AT4G19530.2	AT4G19510.8	4	10653957	4	10633836	0.99904	coding
AT4G19530--AT4G19510	AT4G19530.2	AT4G19510.9	4	10653957	4	10633836	0.99987	coding
AT4G23760--AT4G23770	AT4G23760.1	AT4G23770.1	4	12382117	4	12383605	0.8941	non-coding
AT4G23760--AT4G23770	AT4G23760.1	AT4G23770.2	4	12382117	4	12383605	0.8941	non-coding
AT4G27040--AT4G27080	AT4G27040.1	AT4G27080.1	4	13573491	4	13589638	0.99949	coding
AT4G27040--AT4G27080	AT4G27040.1	AT4G27080.1	4	13573491	4	13591228	0.99962	coding
AT4G27040--AT4G27080	AT4G27040.1	AT4G27080.1	4	13574031	4	13590501	0.9996	coding
AT4G27040--AT4G27080	AT4G27040.1	AT4G27080.2	4	13573491	4	13589638	0.99951	coding
AT4G27040--AT4G27080	AT4G27040.1	AT4G27080.2	4	13573491	4	13591228	0.99962	coding
AT4G27040--AT4G27080	AT4G27040.1	AT4G27080.2	4	13574031	4	13590501	0.99962	coding
AT4G27040--AT4G27080	AT4G27040.2	AT4G27080.1	4	13573491	4	13589638	0.99941	coding
AT4G27040--AT4G27080	AT4G27040.2	AT4G27080.1	4	13573491	4	13591228	0.99965	coding
AT4G27040--AT4G27080	AT4G27040.2	AT4G27080.1	4	13574031	4	13590501	0.99921	coding
AT4G27040--AT4G27080	AT4G27040.2	AT4G27080.2	4	13573491	4	13589638	0.99931	coding
AT4G27040--AT4G27080	AT4G27040.2	AT4G27080.2	4	13573491	4	13591228	0.99966	coding
AT4G27040--AT4G27080	AT4G27040.2	AT4G27080.2	4	13574031	4	13590501	0.99924	coding
AT4G27040--AT4G27080	AT4G27040.3	AT4G27080.1	4	13573491	4	13589638	0.99938	coding
AT4G27040--AT4G27080	AT4G27040.3	AT4G27080.1	4	13573491	4	13591228	0.99958	coding
AT4G27040--AT4G27080	AT4G27040.3	AT4G27080.1	4	13574031	4	13590501	0.99901	coding
AT4G27040--AT4G27080	AT4G27040.3	AT4G27080.2	4	13573491	4	13589638	0.99935	coding
AT4G27040--AT4G27080	AT4G27040.3	AT4G27080.2	4	13573491	4	13591228	0.99968	coding
AT4G27040--AT4G27080	AT4G27040.3	AT4G27080.2	4	13574031	4	13590501	0.99908	coding
AT4G27040--AT4G27080	AT4G27040.4	AT4G27080.1	4	13573491	4	13589638	0.99963	coding
AT4G27040--AT4G27080	AT4G27040.4	AT4G27080.1	4	13573491	4	13591228	0.99975	coding
AT4G27040--AT4G27080	AT4G27040.4	AT4G27080.1	4	13574031	4	13590501	0.99939	coding
AT4G27040--AT4G27080	AT4G27040.4	AT4G27080.2	4	13573491	4	13589638	0.99965	coding
AT4G27040--AT4G27080	AT4G27040.4	AT4G27080.2	4	13573491	4	13591228	0.99974	coding
AT4G27040--AT4G27080	AT4G27040.4	AT4G27080.2	4	13574031	4	13590501	0.99939	coding
AT4G27040--AT4G27080	AT4G27040.5	AT4G27080.1	4	13573491	4	13589638	0.9993	coding
AT4G27040--AT4G27080	AT4G27040.5	AT4G27080.1	4	13573491	4	13591228	0.99932	coding
AT4G27040--AT4G27080	AT4G27040.5	AT4G27080.1	4	13574031	4	13590501	0.99927	coding
AT4G27040--AT4G27080	AT4G27040.5	AT4G27080.2	4	13573491	4	13589638	0.99942	coding
AT4G27040--AT4G27080	AT4G27040.5	AT4G27080.2	4	13573491	4	13591228	0.99909	coding
AT4G27040--AT4G27080	AT4G27040.5	AT4G27080.2	4	13574031	4	13590501	0.99902	coding
AT4G27040--AT4G27080	AT4G27040.6	AT4G27080.1	4	13573491	4	13589638	0.99942	coding
AT4G27040--AT4G27080	AT4G27040.6	AT4G27080.1	4	13573491	4	13591228	0.99967	coding
AT4G27040--AT4G27080	AT4G27040.6	AT4G27080.1	4	13574031	4	13590501	0.99932	coding
AT4G27040--AT4G27080	AT4G27040.6	AT4G27080.2	4	13573491	4	13589638	0.99935	coding
AT4G27040--AT4G27080	AT4G27040.6	AT4G27080.2	4	13573491	4	13591228	0.99958	coding
AT4G27040--AT4G27080	AT4G27040.6	AT4G27080.2	4	13574031	4	13590501	0.99922	coding
AT4G27050--AT4G27080	AT4G27050.1	AT4G27080.1	4	13576992	4	13592582	0.99703	coding
AT4G27050--AT4G27080	AT4G27050.1	AT4G27080.2	4	13576992	4	13592582	0.9971	coding
AT4G27050--AT4G27080	AT4G27050.2	AT4G27080.1	4	13576992	4	13592582	0.99821	coding
AT4G27050--AT4G27080	AT4G27050.2	AT4G27080.2	4	13576992	4	13592582	0.99836	coding
AT4G27050--AT4G27080	AT4G27050.3	AT4G27080.1	4	13576992	4	13592582	0.994	coding
AT4G27050--AT4G27080	AT4G27050.3	AT4G27080.2	4	13576992	4	13592582	0.99482	coding
AT4G27050--AT4G27080	AT4G27050.4	AT4G27080.1	4	13576992	4	13592582	0.99726	coding
AT4G27050--AT4G27080	AT4G27050.4	AT4G27080.2	4	13576992	4	13592582	0.99709	coding
AT4G27050--AT4G27080	AT4G27050.5	AT4G27080.1	4	13576992	4	13592582	0.99084	coding
AT4G27050--AT4G27080	AT4G27050.5	AT4G27080.2	4	13576992	4	13592582	0.99257	coding
AT4G27880--AT5G53360	AT4G27880.1	AT5G53360.1	4	13884184	5	21648530	0.99922	coding
AT4G27880--AT5G53360	AT4G27880.1	AT5G53360.1	4	13884188	5	21648534	0.99922	coding
AT4G27880--AT5G53360	AT4G27880.1	AT5G53360.1	4	13884189	5	21648535	0.99922	coding
AT4G27880--AT5G53360	AT4G27880.1	AT5G53360.1	4	13884190	5	21648536	0.99922	coding
AT4G27880--AT5G53360	AT4G27880.1	AT5G53360.1	4	13884191	5	21648537	0.99922	coding
AT4G27880--AT5G53360	AT4G27880.1	AT5G53360.1	4	13884192	5	21648538	0.99922	coding
AT4G27880--AT5G53360	AT4G27880.1	AT5G53360.1	4	13884193	5	21648539	0.99922	coding
AT4G27880--AT5G53360	AT4G27880.1	AT5G53360.1	4	13884194	5	21648540	0.99922	coding
AT4G27880--AT5G53360	AT4G27880.1	AT5G53360.3	4	13884184	5	21648530	0.99941	coding
AT4G27880--AT5G53360	AT4G27880.1	AT5G53360.3	4	13884188	5	21648534	0.99941	coding
AT4G27880--AT5G53360	AT4G27880.1	AT5G53360.3	4	13884189	5	21648535	0.99941	coding
AT4G27880--AT5G53360	AT4G27880.1	AT5G53360.3	4	13884190	5	21648536	0.99941	coding
AT4G27880--AT5G53360	AT4G27880.1	AT5G53360.3	4	13884191	5	21648537	0.99941	coding
AT4G27880--AT5G53360	AT4G27880.1	AT5G53360.3	4	13884192	5	21648538	0.99941	coding
AT4G27880--AT5G53360	AT4G27880.1	AT5G53360.3	4	13884193	5	21648539	0.99941	coding
AT4G27880--AT5G53360	AT4G27880.1	AT5G53360.3	4	13884194	5	21648540	0.99941	coding
AT4G30825--AT4G30820	AT4G30825.1	AT4G30820.10	4	15010926	4	15006933	0.99959	coding
AT4G30825--AT4G30820	AT4G30825.1	AT4G30820.11	4	15010926	4	15006933	0.99952	coding
AT4G30825--AT4G30820	AT4G30825.1	AT4G30820.12	4	15010926	4	15006933	0.9995	coding
AT4G30825--AT4G30820	AT4G30825.1	AT4G30820.13	4	15010926	4	15006933	0.99961	coding
AT4G30825--AT4G30820	AT4G30825.1	AT4G30820.14	4	15010926	4	15006933	0.99955	coding
AT4G30825--AT4G30820	AT4G30825.1	AT4G30820.15	4	15010926	4	15006933	0.99924	coding
AT4G30825--AT4G30820	AT4G30825.1	AT4G30820.16	4	15010926	4	15006933	0.99929	coding
AT4G30825--AT4G30820	AT4G30825.1	AT4G30820.17	4	15010926	4	15006933	0.99924	coding
AT4G30825--AT4G30820	AT4G30825.1	AT4G30820.20	4	15010926	4	15006933	0.99915	coding
AT4G30825--AT4G30820	AT4G30825.1	AT4G30820.4	4	15010926	4	15006933	0.99939	coding
AT4G30825--AT4G30820	AT4G30825.1	AT4G30820.5	4	15010926	4	15006933	0.99947	coding
AT4G30825--AT4G30820	AT4G30825.1	AT4G30820.6	4	15010926	4	15006933	0.999	coding
AT4G30993--ATCG00730	AT4G30993.1	ATCG00730.1	4	15100060	Pt	77251	0.98419	coding
AT4G30993--ATCG00730	AT4G30993.1	ATCG00730.1	4	15100061	Pt	77252	0.98481	coding
AT4G30993--ATCG00730	AT4G30993.2	ATCG00730.1	4	15100060	Pt	77251	0.99436	coding
AT4G30993--ATCG00730	AT4G30993.2	ATCG00730.1	4	15100061	Pt	77252	0.99439	coding
AT4G30993--ATCG00730	AT4G30993.3	ATCG00730.1	4	15100060	Pt	77251	0.98835	coding
AT4G30993--ATCG00730	AT4G30993.3	ATCG00730.1	4	15100061	Pt	77252	0.98899	coding
AT4G32850--AT4G32830	AT4G32850.11	AT4G32830.1	4	15853960	4	15843177	0.99957	coding
AT4G32850--AT4G32830	AT4G32850.12	AT4G32830.1	4	15853960	4	15843177	0.99957	coding
AT4G32850--AT4G32830	AT4G32850.13	AT4G32830.1	4	15853960	4	15843177	0.99957	coding
AT4G32850--AT4G32830	AT4G32850.14	AT4G32830.1	4	15853960	4	15843177	0.99957	coding
AT4G32850--AT4G32830	AT4G32850.15	AT4G32830.1	4	15853960	4	15843177	0.99957	coding
AT4G32850--AT4G32830	AT4G32850.16	AT4G32830.1	4	15853960	4	15843177	0.99957	coding
AT4G32850--AT4G32830	AT4G32850.17	AT4G32830.1	4	15853960	4	15843177	0.99958	coding
AT4G32850--AT4G32830	AT4G32850.4	AT4G32830.1	4	15853960	4	15843177	0.99957	coding
AT4G32850--AT4G32830	AT4G32850.7	AT4G32830.1	4	15853960	4	15843177	0.99979	coding
AT4G33160--AT4G33140	AT4G33160.1	AT4G33140.1	4	15994426	4	15982683	0.96885	coding
AT4G33160--AT4G33140	AT4G33160.2	AT4G33140.1	4	15994426	4	15982683	0.95227	coding
AT4G34140--AT4G34120	AT4G34140.10	AT4G34120.1	4	16353162	4	16342422	0.99842	coding
AT4G34140--AT4G34120	AT4G34140.1	AT4G34120.1	4	16353162	4	16342422	0.99052	coding
AT4G34140--AT4G34120	AT4G34140.2	AT4G34120.1	4	16353162	4	16342422	0.99727	coding
AT4G34140--AT4G34120	AT4G34140.3	AT4G34120.1	4	16353162	4	16342422	0.99918	coding
AT4G34140--AT4G34120	AT4G34140.4	AT4G34120.1	4	16353162	4	16342422	0.99677	coding
AT4G34140--AT4G34120	AT4G34140.5	AT4G34120.1	4	16353162	4	16342422	0.99414	coding
AT4G34140--AT4G34120	AT4G34140.6	AT4G34120.1	4	16353162	4	16342422	0.99832	coding
AT4G34140--AT4G34120	AT4G34140.7	AT4G34120.1	4	16353162	4	16342422	0.99398	coding
AT4G34140--AT4G34120	AT4G34140.8	AT4G34120.1	4	16353162	4	16342422	0.99224	coding
AT4G34140--AT4G34120	AT4G34140.9	AT4G34120.1	4	16353162	4	16342422	0.99742	coding
AT4G35890--AT4G35880	AT4G35890.1	AT4G35880.1	4	17000761	4	16994182	0.99928	coding
AT4G35890--AT4G35880	AT4G35890.1	AT4G35880.2	4	17000761	4	16994182	0.99934	coding
AT4G35890--AT4G35880	AT4G35890.2	AT4G35880.1	4	17000761	4	16994182	0.99867	coding
AT4G35890--AT4G35880	AT4G35890.2	AT4G35880.2	4	17000761	4	16994182	0.99868	coding
AT4G36050--AT4G36080	AT4G36050.1	AT4G36080.1	4	17054425	4	17068057	0.99849	coding
AT4G36050--AT4G36080	AT4G36050.1	AT4G36080.2	4	17054425	4	17068057	0.9993	coding
AT4G36050--AT4G36080	AT4G36050.1	AT4G36080.3	4	17054425	4	17068057	0.9993	coding
AT4G36050--AT4G36080	AT4G36050.2	AT4G36080.1	4	17054425	4	17068057	0.99847	coding
AT4G36050--AT4G36080	AT4G36050.2	AT4G36080.2	4	17054425	4	17068057	0.99931	coding
AT4G36050--AT4G36080	AT4G36050.2	AT4G36080.3	4	17054425	4	17068057	0.99931	coding
AT4G36050--AT4G36080	AT4G36050.3	AT4G36080.1	4	17054425	4	17068057	0.99851	coding
AT4G36050--AT4G36080	AT4G36050.3	AT4G36080.2	4	17054425	4	17068057	0.9993	coding
AT4G36050--AT4G36080	AT4G36050.3	AT4G36080.3	4	17054425	4	17068057	0.9993	coding
AT4G36050--AT4G36080	AT4G36050.4	AT4G36080.1	4	17054425	4	17068057	0.99849	coding
AT4G36050--AT4G36080	AT4G36050.4	AT4G36080.2	4	17054425	4	17068057	0.99929	coding
AT4G36050--AT4G36080	AT4G36050.4	AT4G36080.3	4	17054425	4	17068057	0.99929	coding
AT4G36050--AT4G36080	AT4G36050.5	AT4G36080.1	4	17054425	4	17068057	0.99847	coding
AT4G36050--AT4G36080	AT4G36050.5	AT4G36080.2	4	17054425	4	17068057	0.99931	coding
AT4G36050--AT4G36080	AT4G36050.5	AT4G36080.3	4	17054425	4	17068057	0.99931	coding
AT4G36420--AT1G24240	AT4G36420.1	AT1G24240.1	4	17203708	1	8587556	0.99371	coding
AT4G36420--AT1G24240	AT4G36420.1	AT1G24240.2	4	17203708	1	8587556	0.99404	coding
AT4G36520--AT4G36515	AT4G36520.1	AT4G36515.1	4	17231739	4	17230332	0.99799	coding
AT4G37900--AT2G31800	AT4G37900.1	AT2G31800.1	4	17823396	2	13522970	0.99853	coding
AT4G37900--AT2G31800	AT4G37900.2	AT2G31800.1	4	17823396	2	13522970	0.99811	coding
AT5G05100--AT1G55290	AT5G05100.1	AT1G55290.1	5	1505326	1	20626081	0.976	coding
AT5G06220--AT5G06240	AT5G06220.1	AT5G06240.1	5	1880605	5	1889797	0.98085	coding
AT5G06220--AT5G06240	AT5G06220.2	AT5G06240.1	5	1880605	5	1889797	0.97733	coding
AT5G06220--AT5G06240	AT5G06220.3	AT5G06240.1	5	1880605	5	1889797	0.98085	coding
AT5G06550--AT5G06560	AT5G06550.1	AT5G06560.1	5	2002208	5	2004599	0.99885	coding
AT5G09900--AT5G09950	AT5G09900.1	AT5G09950.1	5	3089911	5	3102467	0.99908	coding
AT5G09900--AT5G09950	AT5G09900.2	AT5G09950.1	5	3089911	5	3102467	0.99933	coding
AT5G09900--AT5G09950	AT5G09900.3	AT5G09950.1	5	3089911	5	3102467	0.99916	coding
AT5G11960--AT4G14150	AT5G11960.1	AT4G14150.1	5	3861352	4	8164018	0.99925	coding
AT5G16840--AT5G24670	AT5G16840.1	AT5G24670.1	5	5536047	5	8447612	0.99958	coding
AT5G16840--AT5G24670	AT5G16840.1	AT5G24670.1	5	5536047	5	8448855	0.99624	coding
AT5G16840--AT5G24670	AT5G16840.1	AT5G24670.2	5	5536047	5	8448855	0.98874	coding
AT5G16840--AT5G24670	AT5G16840.1	AT5G24670.3	5	5536047	5	8447612	0.99958	coding
AT5G16840--AT5G24670	AT5G16840.1	AT5G24670.3	5	5536047	5	8448855	0.99624	coding
AT5G16840--AT5G24670	AT5G16840.1	AT5G24670.4	5	5536047	5	8448855	0.99363	coding
AT5G16840--AT5G24670	AT5G16840.1	AT5G24670.5	5	5536047	5	8448855	0.98669	coding
AT5G16840--AT5G24670	AT5G16840.2	AT5G24670.1	5	5536047	5	8447612	0.99976	coding
AT5G16840--AT5G24670	AT5G16840.2	AT5G24670.1	5	5536047	5	8448855	0.99801	coding
AT5G16840--AT5G24670	AT5G16840.2	AT5G24670.2	5	5536047	5	8448855	0.99569	coding
AT5G16840--AT5G24670	AT5G16840.2	AT5G24670.3	5	5536047	5	8447612	0.99976	coding
AT5G16840--AT5G24670	AT5G16840.2	AT5G24670.3	5	5536047	5	8448855	0.99801	coding
AT5G16840--AT5G24670	AT5G16840.2	AT5G24670.4	5	5536047	5	8448855	0.99682	coding
AT5G16840--AT5G24670	AT5G16840.2	AT5G24670.5	5	5536047	5	8448855	0.99631	coding
AT5G16840--AT5G24670	AT5G16840.3	AT5G24670.1	5	5536047	5	8447612	0.99952	coding
AT5G16840--AT5G24670	AT5G16840.3	AT5G24670.1	5	5536047	5	8448855	0.99579	coding
AT5G16840--AT5G24670	AT5G16840.3	AT5G24670.2	5	5536047	5	8448855	0.9934	coding
AT5G16840--AT5G24670	AT5G16840.3	AT5G24670.3	5	5536047	5	8447612	0.99952	coding
AT5G16840--AT5G24670	AT5G16840.3	AT5G24670.3	5	5536047	5	8448855	0.99579	coding
AT5G16840--AT5G24670	AT5G16840.3	AT5G24670.4	5	5536047	5	8448855	0.99385	coding
AT5G16840--AT5G24670	AT5G16840.3	AT5G24670.5	5	5536047	5	8448855	0.99496	coding
AT5G17900--AT1G31910	AT5G17900.1	AT1G31910.1	5	5924560	1	11457323	0.99851	coding
AT5G17900--AT1G31910	AT5G17900.1	AT1G31910.2	5	5924560	1	11457323	0.99888	coding
AT5G18080--AT4G11547	AT5G18080.1	AT4G11547.1	5	5984167	4	6994363	0.95811	coding
AT5G18080--AT4G11547	AT5G18080.1	AT4G11547.2	5	5984167	4	6994363	0.91541	coding
AT5G19500--AT5G19480	AT5G19500.1	AT5G19480.1	5	6580271	5	6572891	0.99018	coding
AT5G19500--AT5G19480	AT5G19500.1	AT5G19480.2	5	6580271	5	6572891	0.99139	coding
AT5G19500--AT5G19480	AT5G19500.1	AT5G19480.3	5	6580271	5	6572891	0.98557	coding
AT5G19500--AT5G19480	AT5G19500.1	AT5G19480.4	5	6580271	5	6572891	0.98557	coding
AT5G19970--AT5G45370	AT5G19970.1	AT5G45370.2	5	6747109	5	18387137	0.99781	coding
AT5G19970--AT5G45370	AT5G19970.1	AT5G45370.4	5	6747109	5	18387137	0.9985	coding
AT5G19970--AT5G45370	AT5G19970.2	AT5G45370.2	5	6747109	5	18387137	0.99759	coding
AT5G19970--AT5G45370	AT5G19970.2	AT5G45370.4	5	6747109	5	18387137	0.99892	coding
AT5G20480--AT1G58235	AT5G20480.1	AT1G58235.1	5	6921983	1	21580670	0.01232	non-coding
AT5G20480--AT1G58235	AT5G20480.1	AT1G58235.2	5	6921983	1	21580670	0.01349	non-coding
AT5G20480--AT1G58235	AT5G20480.2	AT1G58235.1	5	6921983	1	21580670	0.01232	non-coding
AT5G20480--AT1G58235	AT5G20480.2	AT1G58235.2	5	6921983	1	21580670	0.01349	non-coding
AT5G22650--AT5G22545	AT5G22650.1	AT5G22545.1	5	7535404	5	7483288	0.9911	coding
AT5G22650--AT5G22545	AT5G22650.1	AT5G22545.1	5	7535613	5	7483445	0.99308	coding
AT5G22650--AT5G22545	AT5G22650.1	AT5G22545.1	5	7535798	5	7483471	0.98578	coding
AT5G22650--AT5G22545	AT5G22650.2	AT5G22545.1	5	7535404	5	7483288	0.99249	coding
AT5G22650--AT5G22545	AT5G22650.2	AT5G22545.1	5	7535613	5	7483445	0.99291	coding
AT5G22650--AT5G22545	AT5G22650.2	AT5G22545.1	5	7535798	5	7483471	0.9928	coding
AT5G23850--AT5G23820	AT5G23850.1	AT5G23820.1	5	8040261	5	8031736	0.99974	coding
AT5G25990--AT1G03760	AT5G25990.1	AT1G03760.1	5	9077254	1	943032	0.99874	coding
AT5G25990--AT1G03760	AT5G25990.1	AT1G03760.1	5	9077254	1	943039	0.99927	coding
AT5G35220--AT5G35210	AT5G35220.1	AT5G35210.1	5	13484507	5	13474255	0.99955	coding
AT5G35220--AT5G35210	AT5G35220.1	AT5G35210.2	5	13484507	5	13474255	0.99955	coding
AT5G38040--AT5G38050	AT5G38040.1	AT5G38050.1	5	15186109	5	15188335	0.99947	coding
AT5G40580--AT2G31060	AT5G40580.1	AT2G31060.1	5	16248979	2	13217973	0.99973	coding
AT5G40580--AT2G31060	AT5G40580.1	AT2G31060.2	5	16248979	2	13217973	0.99989	coding
AT5G40580--AT2G31060	AT5G40580.1	AT2G31060.3	5	16248979	2	13217973	0.9999	coding
AT5G40580--AT2G31060	AT5G40580.2	AT2G31060.1	5	16248979	2	13217973	0.99937	coding
AT5G40580--AT2G31060	AT5G40580.2	AT2G31060.2	5	16248979	2	13217973	0.99982	coding
AT5G40580--AT2G31060	AT5G40580.2	AT2G31060.3	5	16248979	2	13217973	0.99978	coding
AT5G40580--AT2G31060	AT5G40580.3	AT2G31060.1	5	16248979	2	13217973	0.99937	coding
AT5G40580--AT2G31060	AT5G40580.3	AT2G31060.2	5	16248979	2	13217973	0.99979	coding
AT5G40580--AT2G31060	AT5G40580.3	AT2G31060.3	5	16248979	2	13217973	0.99979	coding
AT5G40580--AT2G31060	AT5G40580.4	AT2G31060.1	5	16248979	2	13217973	0.99975	coding
AT5G40580--AT2G31060	AT5G40580.4	AT2G31060.2	5	16248979	2	13217973	0.9999	coding
AT5G40580--AT2G31060	AT5G40580.4	AT2G31060.3	5	16248979	2	13217973	0.99989	coding
AT5G40820--AT3G44160	AT5G40820.1	AT3G44160.1	5	16353052	3	15890850	0.99916	coding
AT5G40820--AT3G44160	AT5G40820.2	AT3G44160.1	5	16353052	3	15890850	0.99916	coding
AT5G40820--AT3G44160	AT5G40820.3	AT3G44160.1	5	16353052	3	15890850	0.99916	coding
AT5G40820--AT3G44160	AT5G40820.4	AT3G44160.1	5	16353052	3	15890850	0.99916	coding
AT5G43460--AT5G48630	AT5G43460.1	AT5G48630.1	5	17462367	5	19721656	0.97213	coding
AT5G43460--AT5G48630	AT5G43460.1	AT5G48630.1	5	17462368	5	19721655	0.97244	coding
AT5G43460--AT5G48630	AT5G43460.1	AT5G48630.1	5	17462369	5	19721654	0.97371	coding
AT5G43460--AT5G48630	AT5G43460.1	AT5G48630.2	5	17462367	5	19721656	0.97354	coding
AT5G43460--AT5G48630	AT5G43460.1	AT5G48630.2	5	17462368	5	19721655	0.97383	coding
AT5G43460--AT5G48630	AT5G43460.1	AT5G48630.2	5	17462369	5	19721654	0.9752	coding
AT5G46260--AT5G46500	AT5G46260.1	AT5G46500.1	5	18759404	5	18857289	0.99979	coding
AT5G46260--AT5G46500	AT5G46260.1	AT5G46500.2	5	18759404	5	18857289	0.99953	coding
AT5G46260--AT5G46500	AT5G46260.1	AT5G46500.3	5	18759404	5	18857289	0.99986	coding
AT5G46260--AT5G46500	AT5G46260.1	AT5G46500.4	5	18759404	5	18857289	0.99984	coding
AT5G46470--AT5G18400	AT5G46470.1	AT5G18400.1	5	18848095	5	6094099	0.99937	coding
AT5G46470--AT5G18400	AT5G46470.1	AT5G18400.2	5	18848095	5	6094099	0.99937	coding
AT5G46470--AT5G18400	AT5G46470.1	AT5G18400.3	5	18848095	5	6094099	0.99933	coding
AT5G46500--AT5G46260	AT5G46500.1	AT5G46260.1	5	18857285	5	18759406	0.99888	coding
AT5G46500--AT5G46260	AT5G46500.1	AT5G46260.1	5	18857322	5	18759369	0.99895	coding
AT5G46500--AT5G46260	AT5G46500.2	AT5G46260.1	5	18857285	5	18759406	0.9885	coding
AT5G46500--AT5G46260	AT5G46500.2	AT5G46260.1	5	18857322	5	18759369	0.98942	coding
AT5G46500--AT5G46260	AT5G46500.3	AT5G46260.1	5	18857285	5	18759406	0.99888	coding
AT5G46500--AT5G46260	AT5G46500.3	AT5G46260.1	5	18857322	5	18759369	0.99895	coding
AT5G46500--AT5G46260	AT5G46500.4	AT5G46260.1	5	18857285	5	18759406	0.99888	coding
AT5G46500--AT5G46260	AT5G46500.4	AT5G46260.1	5	18857322	5	18759369	0.99895	coding
AT5G51200--AT5G51180	AT5G51200.1	AT5G51180.1	5	20809459	5	20798908	0.99971	coding
AT5G51200--AT5G51180	AT5G51200.1	AT5G51180.2	5	20809459	5	20798908	0.99971	coding
AT5G51200--AT5G51180	AT5G51200.2	AT5G51180.1	5	20809459	5	20798908	0.9998	coding
AT5G51200--AT5G51180	AT5G51200.2	AT5G51180.2	5	20809459	5	20798908	0.9998	coding
AT5G51200--AT5G51180	AT5G51200.3	AT5G51180.1	5	20809459	5	20798908	0.99971	coding
AT5G51200--AT5G51180	AT5G51200.3	AT5G51180.2	5	20809459	5	20798908	0.99971	coding
AT5G51730--AT1G68060	AT5G51730.1	AT1G68060.1	5	21011774	1	25510951	0.09928	non-coding
AT5G53420--AT5G53400	AT5G53420.1	AT5G53400.1	5	21674622	5	21662972	0.92886	coding
AT5G53420--AT5G53400	AT5G53420.2	AT5G53400.1	5	21674622	5	21662972	0.00607	non-coding
AT5G53420--AT5G53400	AT5G53420.3	AT5G53400.1	5	21674622	5	21662972	0.9595	coding
AT5G53420--AT5G53400	AT5G53420.4	AT5G53400.1	5	21674622	5	21662972	0.03638	non-coding
AT5G53420--AT5G53400	AT5G53420.5	AT5G53400.1	5	21674622	5	21662972	0.03182	non-coding
AT5G54710--AT5G54720	AT5G54710.2	AT5G54720.1	5	22230526	5	22232490	0.10116	non-coding
AT5G54720--AT5G54710	AT5G54720.1	AT5G54710.1	5	22232742	5	22230094	0.99309	coding
AT5G54720--AT5G54710	AT5G54720.1	AT5G54710.2	5	22232742	5	22230094	0.99232	coding
AT5G55390--AT5G55470	AT5G55390.1	AT5G55470.1	5	22447977	5	22471573	0.99976	coding
AT5G55390--AT5G55470	AT5G55390.2	AT5G55470.1	5	22447977	5	22471573	0.99975	coding
AT5G55390--AT5G55470	AT5G55390.3	AT5G55470.1	5	22447977	5	22471573	0.9998	coding
AT5G60430--AT1G33612	AT5G60430.1	AT1G33612.1	5	24302958	1	12191428	0.99926	coding
AT5G60430--AT1G33612	AT5G60430.2	AT1G33612.1	5	24302958	1	12191428	0.99844	coding
AT5G60430--AT1G33612	AT5G60430.3	AT1G33612.1	5	24302958	1	12191428	0.99893	coding
AT5G60430--AT1G33612	AT5G60430.4	AT1G33612.1	5	24302958	1	12191428	0.99849	coding
AT5G61190--AT3G57630	AT5G61190.10	AT3G57630.1	5	24615723	3	21342660	0.99984	coding
AT5G61190--AT3G57630	AT5G61190.10	AT3G57630.1	5	24615723	3	21342827	0.99946	coding
AT5G61190--AT3G57630	AT5G61190.10	AT3G57630.2	5	24615723	3	21342660	0.9999	coding
AT5G61190--AT3G57630	AT5G61190.10	AT3G57630.2	5	24615723	3	21342827	0.99954	coding
AT5G61190--AT3G57630	AT5G61190.10	AT3G57630.3	5	24615723	3	21342660	0.99981	coding
AT5G61190--AT3G57630	AT5G61190.10	AT3G57630.3	5	24615723	3	21342827	0.99947	coding
AT5G61190--AT3G57630	AT5G61190.11	AT3G57630.1	5	24615723	3	21342660	0.99992	coding
AT5G61190--AT3G57630	AT5G61190.11	AT3G57630.1	5	24615723	3	21342827	0.99976	coding
AT5G61190--AT3G57630	AT5G61190.11	AT3G57630.2	5	24615723	3	21342660	0.99973	coding
AT5G61190--AT3G57630	AT5G61190.11	AT3G57630.2	5	24615723	3	21342827	0.99909	coding
AT5G61190--AT3G57630	AT5G61190.11	AT3G57630.3	5	24615723	3	21342660	0.99991	coding
AT5G61190--AT3G57630	AT5G61190.11	AT3G57630.3	5	24615723	3	21342827	0.99975	coding
AT5G61190--AT3G57630	AT5G61190.1	AT3G57630.1	5	24615723	3	21342660	0.99991	coding
AT5G61190--AT3G57630	AT5G61190.1	AT3G57630.1	5	24615723	3	21342827	0.99973	coding
AT5G61190--AT3G57630	AT5G61190.1	AT3G57630.2	5	24615723	3	21342660	0.99922	coding
AT5G61190--AT3G57630	AT5G61190.1	AT3G57630.2	5	24615723	3	21342827	0.99944	coding
AT5G61190--AT3G57630	AT5G61190.1	AT3G57630.3	5	24615723	3	21342660	0.99989	coding
AT5G61190--AT3G57630	AT5G61190.1	AT3G57630.3	5	24615723	3	21342827	0.9997	coding
AT5G61190--AT3G57630	AT5G61190.2	AT3G57630.1	5	24615723	3	21342660	0.99998	coding
AT5G61190--AT3G57630	AT5G61190.2	AT3G57630.1	5	24615723	3	21342827	0.99994	coding
AT5G61190--AT3G57630	AT5G61190.2	AT3G57630.2	5	24615723	3	21342660	0.99994	coding
AT5G61190--AT3G57630	AT5G61190.2	AT3G57630.2	5	24615723	3	21342827	0.99976	coding
AT5G61190--AT3G57630	AT5G61190.2	AT3G57630.3	5	24615723	3	21342660	0.99998	coding
AT5G61190--AT3G57630	AT5G61190.2	AT3G57630.3	5	24615723	3	21342827	0.99993	coding
AT5G61190--AT3G57630	AT5G61190.3	AT3G57630.1	5	24615723	3	21342660	0.99994	coding
AT5G61190--AT3G57630	AT5G61190.3	AT3G57630.1	5	24615723	3	21342827	0.99984	coding
AT5G61190--AT3G57630	AT5G61190.3	AT3G57630.2	5	24615723	3	21342660	0.99979	coding
AT5G61190--AT3G57630	AT5G61190.3	AT3G57630.2	5	24615723	3	21342827	0.99927	coding
AT5G61190--AT3G57630	AT5G61190.3	AT3G57630.3	5	24615723	3	21342660	0.99993	coding
AT5G61190--AT3G57630	AT5G61190.3	AT3G57630.3	5	24615723	3	21342827	0.99982	coding
AT5G61190--AT3G57630	AT5G61190.4	AT3G57630.1	5	24615723	3	21342660	0.99994	coding
AT5G61190--AT3G57630	AT5G61190.4	AT3G57630.1	5	24615723	3	21342827	0.99984	coding
AT5G61190--AT3G57630	AT5G61190.4	AT3G57630.2	5	24615723	3	21342660	0.99979	coding
AT5G61190--AT3G57630	AT5G61190.4	AT3G57630.2	5	24615723	3	21342827	0.99927	coding
AT5G61190--AT3G57630	AT5G61190.4	AT3G57630.3	5	24615723	3	21342660	0.99993	coding
AT5G61190--AT3G57630	AT5G61190.4	AT3G57630.3	5	24615723	3	21342827	0.99982	coding
AT5G61190--AT3G57630	AT5G61190.5	AT3G57630.1	5	24615723	3	21342660	0.99994	coding
AT5G61190--AT3G57630	AT5G61190.5	AT3G57630.1	5	24615723	3	21342827	0.99984	coding
AT5G61190--AT3G57630	AT5G61190.5	AT3G57630.2	5	24615723	3	21342660	0.99979	coding
AT5G61190--AT3G57630	AT5G61190.5	AT3G57630.2	5	24615723	3	21342827	0.99927	coding
AT5G61190--AT3G57630	AT5G61190.5	AT3G57630.3	5	24615723	3	21342660	0.99993	coding
AT5G61190--AT3G57630	AT5G61190.5	AT3G57630.3	5	24615723	3	21342827	0.99982	coding
AT5G61190--AT3G57630	AT5G61190.6	AT3G57630.1	5	24615723	3	21342660	0.99994	coding
AT5G61190--AT3G57630	AT5G61190.6	AT3G57630.1	5	24615723	3	21342827	0.99984	coding
AT5G61190--AT3G57630	AT5G61190.6	AT3G57630.2	5	24615723	3	21342660	0.99979	coding
AT5G61190--AT3G57630	AT5G61190.6	AT3G57630.2	5	24615723	3	21342827	0.99927	coding
AT5G61190--AT3G57630	AT5G61190.6	AT3G57630.3	5	24615723	3	21342660	0.99993	coding
AT5G61190--AT3G57630	AT5G61190.6	AT3G57630.3	5	24615723	3	21342827	0.99982	coding
AT5G61190--AT3G57630	AT5G61190.7	AT3G57630.1	5	24615723	3	21342660	0.99991	coding
AT5G61190--AT3G57630	AT5G61190.7	AT3G57630.1	5	24615723	3	21342827	0.99968	coding
AT5G61190--AT3G57630	AT5G61190.7	AT3G57630.2	5	24615723	3	21342660	0.99901	coding
AT5G61190--AT3G57630	AT5G61190.7	AT3G57630.2	5	24615723	3	21342827	0.99788	coding
AT5G61190--AT3G57630	AT5G61190.7	AT3G57630.3	5	24615723	3	21342660	0.99991	coding
AT5G61190--AT3G57630	AT5G61190.7	AT3G57630.3	5	24615723	3	21342827	0.99966	coding
AT5G61190--AT3G57630	AT5G61190.8	AT3G57630.1	5	24615723	3	21342660	0.99984	coding
AT5G61190--AT3G57630	AT5G61190.8	AT3G57630.1	5	24615723	3	21342827	0.99946	coding
AT5G61190--AT3G57630	AT5G61190.8	AT3G57630.2	5	24615723	3	21342660	0.9999	coding
AT5G61190--AT3G57630	AT5G61190.8	AT3G57630.2	5	24615723	3	21342827	0.99954	coding
AT5G61190--AT3G57630	AT5G61190.8	AT3G57630.3	5	24615723	3	21342660	0.99981	coding
AT5G61190--AT3G57630	AT5G61190.8	AT3G57630.3	5	24615723	3	21342827	0.99947	coding
AT5G61190--AT3G57630	AT5G61190.9	AT3G57630.1	5	24615723	3	21342660	0.99984	coding
AT5G61190--AT3G57630	AT5G61190.9	AT3G57630.1	5	24615723	3	21342827	0.99946	coding
AT5G61190--AT3G57630	AT5G61190.9	AT3G57630.2	5	24615723	3	21342660	0.9999	coding
AT5G61190--AT3G57630	AT5G61190.9	AT3G57630.2	5	24615723	3	21342827	0.99954	coding
AT5G61190--AT3G57630	AT5G61190.9	AT3G57630.3	5	24615723	3	21342660	0.99981	coding
AT5G61190--AT3G57630	AT5G61190.9	AT3G57630.3	5	24615723	3	21342827	0.99947	coding
AT5G62640--AT5G62650	AT5G62640.1	AT5G62650.1	5	25152271	5	25154032	0.99499	coding
AT5G62640--AT5G62650	AT5G62640.2	AT5G62650.1	5	25152271	5	25154032	0.99227	coding
AT5G62640--AT5G62650	AT5G62640.3	AT5G62650.1	5	25152271	5	25154032	0.99227	coding
AT5G64010--AT5G62410	AT5G64010.1	AT5G62410.1	5	25619156	5	25059179	0.9999	coding
AT5G66380--AT4G27070	AT5G66380.1	AT4G27070.1	5	26513676	4	13587506	0.99767	coding
AT5G66380--AT4G27080	AT5G66380.1	AT4G27080.1	5	26513669	4	13591983	0.99726	coding
AT5G66380--AT4G27080	AT5G66380.1	AT4G27080.1	5	26513726	4	13589638	0.99963	coding
AT5G66380--AT4G27080	AT5G66380.1	AT4G27080.2	5	26513669	4	13591983	0.99702	coding
AT5G66380--AT4G27080	AT5G66380.1	AT4G27080.2	5	26513726	4	13589638	0.99962	coding
AT5G66600--AT3G19760	AT5G66600.10	AT3G19760.1	5	26577856	3	6865020	0.99855	coding
AT5G66600--AT3G19760	AT5G66600.10	AT3G19760.1	5	26577857	3	6865019	0.99855	coding
AT5G66600--AT3G19760	AT5G66600.11	AT3G19760.1	5	26577856	3	6865020	0.99863	coding
AT5G66600--AT3G19760	AT5G66600.11	AT3G19760.1	5	26577857	3	6865019	0.99863	coding
AT5G66600--AT3G19760	AT5G66600.12	AT3G19760.1	5	26577856	3	6865020	0.99892	coding
AT5G66600--AT3G19760	AT5G66600.12	AT3G19760.1	5	26577857	3	6865019	0.99892	coding
AT5G66600--AT3G19760	AT5G66600.13	AT3G19760.1	5	26577856	3	6865020	0.99895	coding
AT5G66600--AT3G19760	AT5G66600.13	AT3G19760.1	5	26577857	3	6865019	0.99895	coding
AT5G66600--AT3G19760	AT5G66600.14	AT3G19760.1	5	26577856	3	6865020	0.99895	coding
AT5G66600--AT3G19760	AT5G66600.14	AT3G19760.1	5	26577857	3	6865019	0.99895	coding
AT5G66600--AT3G19760	AT5G66600.1	AT3G19760.1	5	26577856	3	6865020	0.99946	coding
AT5G66600--AT3G19760	AT5G66600.1	AT3G19760.1	5	26577857	3	6865019	0.99946	coding
AT5G66600--AT3G19760	AT5G66600.2	AT3G19760.1	5	26577856	3	6865020	0.98812	coding
AT5G66600--AT3G19760	AT5G66600.2	AT3G19760.1	5	26577857	3	6865019	0.98812	coding
AT5G66600--AT3G19760	AT5G66600.3	AT3G19760.1	5	26577856	3	6865020	0.99921	coding
AT5G66600--AT3G19760	AT5G66600.3	AT3G19760.1	5	26577857	3	6865019	0.99921	coding
AT5G66600--AT3G19760	AT5G66600.4	AT3G19760.1	5	26577856	3	6865020	0.99888	coding
AT5G66600--AT3G19760	AT5G66600.4	AT3G19760.1	5	26577857	3	6865019	0.99888	coding
AT5G66600--AT3G19760	AT5G66600.5	AT3G19760.1	5	26577856	3	6865020	0.99919	coding
AT5G66600--AT3G19760	AT5G66600.5	AT3G19760.1	5	26577857	3	6865019	0.99919	coding
AT5G66600--AT3G19760	AT5G66600.6	AT3G19760.1	5	26577856	3	6865020	0.99946	coding
AT5G66600--AT3G19760	AT5G66600.6	AT3G19760.1	5	26577857	3	6865019	0.99946	coding
AT5G66600--AT3G19760	AT5G66600.8	AT3G19760.1	5	26577856	3	6865020	0.99886	coding
AT5G66600--AT3G19760	AT5G66600.8	AT3G19760.1	5	26577857	3	6865019	0.99886	coding
AT5G66600--AT3G19760	AT5G66600.9	AT3G19760.1	5	26577856	3	6865020	0.99845	coding
AT5G66600--AT3G19760	AT5G66600.9	AT3G19760.1	5	26577857	3	6865019	0.99845	coding
AT5G66658--AT5G67245	AT5G66658.1	AT5G67245.1	5	26608625	5	26829326	0.18582	non-coding
AT5G67245--AT5G66658	AT5G67245.1	AT5G66658.1	5	26829411	5	26608543	0.01109	non-coding
AT5G67245--AT5G66658	AT5G67245.1	AT5G66658.1	5	26829412	5	26608542	0.01109	non-coding
ATCG00680--AT2G26540	ATCG00680.1	AT2G26540.1	Pt	72683	2	11288204	0.90851	coding
ATCG00680--AT2G26540	ATCG00680.1	AT2G26540.2	Pt	72683	2	11288204	0.91011	coding
ATCG00680--AT2G26540	ATCG00680.1	AT2G26540.3	Pt	72683	2	11288204	0.93996	coding
ATCG00730--AT4G30993	ATCG00730.1	AT4G30993.1	Pt	77422	4	15100063	0.7235	non-coding
ATCG00730--AT4G30993	ATCG00730.1	AT4G30993.2	Pt	77422	4	15100063	0.7235	non-coding
ATCG00730--AT4G30993	ATCG00730.1	AT4G30993.3	Pt	77422	4	15100063	0.65753	non-coding
Os01g0124000--Os01g0124200	Os01t0124000-01	Os01t0124200-02	1	1341773	1	1348147	0.98202	coding
Os01g0653800--Os05g0297001	Os01t0653800-01	Os05t0297001-01	1	26462091	5	13234074	0.99823	coding
Os01g0653800--Os05g0297001	Os01t0653800-02	Os05t0297001-01	1	26462091	5	13234074	0.99823	coding
Os01g0728400--Os07g0228000	Os01t0728400-01	Os07t0228000-01	1	30382588	7	7168997	0.98714	coding
Os01g0728400--Os07g0228000	Os01t0728400-01	Os07t0228000-02	1	30382588	7	7168997	0.67184	non-coding
Os01g0728400--Os07g0228000	Os01t0728400-01	Os07t0228000-03	1	30382588	7	7168997	0.79539	non-coding
Os01g0728400--Os07g0228000	Os01t0728400-01	Os07t0228000-04	1	30382588	7	7168997	0.81106	non-coding
Os01g0819700--Os01g0819233	Os01t0819700-01	Os01t0819233-01	1	34944795	1	34907868	0.81598	non-coding
Os01g0839100--Os09g0483800	Os01t0839100-01	Os09t0483800-00	1	36001411	9	18675698	0.45238	non-coding
Os02g0451501--Os06g0340301	Os02t0451501-00	Os06t0340200-02	2	14835352	6	13585733	0.73118	non-coding
Os02g0451501--Os06g0340301	Os02t0451501-00	Os06t0340301-01	2	14835352	6	13585733	0.68707	non-coding
Os02g0603700--Os02g0608801	Os02t0603700-00	Os02t0608800-00	2	23653116	2	23893437	0.78513	non-coding
Os02g0603700--Os02g0608801	Os02t0603700-00	Os02t0608801-00	2	23653116	2	23893437	0.87453	non-coding
Os03g0108000--Os04g0459600	Os03t0108000-01	Os04t0459600-01	3	484387	4	22941710	0.99757	coding
Os03g0307500--Os03g0259600	Os03t0307500-01	Os03t0259600-01	3	10941777	3	8413392	0.94584	coding
Os03g0769800--Os10g0147300	Os03t0769800-01	Os10t0147300-01	3	31869179	10	2843316	0.9563	coding
Os03g0769800--Os10g0147300	Os03t0769800-01	Os10t0147300-02	3	31870118	10	2844120	0.96879	coding
Os04g0340800--Os05g0202500	Os04t0340800-02	Os05t0202500-01	4	16099874	5	6361702	0.44374	non-coding
Os04g0423400--Os11g0167800	Os04t0423400-01	Os11t0167800-01	4	20935530	11	3279139	0.9794	coding
Os04g0423400--Os11g0167800	Os04t0423400-02	Os11t0167800-01	4	20935530	11	3279139	0.9794	coding
Os04g0431300--Os04g0431800	Os04t0431300-01	Os04t0431800-01	4	21387210	4	21402971	0.8061	non-coding
Os04g0626450--Os04g0626500	Os04t0626450-01	Os04t0626500-01	4	31858292	4	31858692	0.99661	coding
Os04g0685600--Os03g0586400	Os04t0685600-01	Os03t0586400-01	4	35026231	3	21632400	0.98288	coding
Os05g0158200--Os05g0157500	Os05t0158200-01	Os05t0157500-01	5	3427975	5	3364452	0.99831	coding
Os05g0208500--Os01g0147600	Os05t0208500-03	Os01t0147600-00	5	6721766	1	2577394	0.99206	coding
Os05g0326700--Os05g0325400	Os05t0326700-01	Os05t0325400-01	5	15157709	5	15092320	0.7461	non-coding
Os05g0595450--Os05g0595300	Os05t0595400-01	Os05t0595300-01	5	29662014	5	29658449	0.93881	coding
Os05g0595450--Os05g0595300	Os05t0595400-01	Os05t0595300-02	5	29662014	5	29658449	0.96791	coding
Os05g0595450--Os05g0595300	Os05t0595400-02	Os05t0595300-01	5	29662014	5	29658449	0.9792	coding
Os05g0595450--Os05g0595300	Os05t0595400-02	Os05t0595300-02	5	29662014	5	29658449	0.98937	coding
Os05g0595450--Os05g0595300	Os05t0595450-00	Os05t0595300-01	5	29662014	5	29658449	0.96902	coding
Os05g0595450--Os05g0595300	Os05t0595450-00	Os05t0595300-02	5	29662014	5	29658449	0.98891	coding
Os06g0147300--Os06g0147200	Os06t0147300-01	Os06t0147200-01	6	2473201	6	2461189	0.87948	non-coding
Os06g0479200--Os08g0288050	Os06t0479200-01	Os08t0288050-01	6	16224419	8	11438406	0.13802	non-coding
Os06g0479200--Os08g0288050	Os06t0479200-01	Os08t0288050-01	6	16224421	8	11438408	0.13802	non-coding
Os06g0479200--Os08g0288050	Os06t0479200-02	Os08t0288050-01	6	16224419	8	11438406	0.11433	non-coding
Os06g0479200--Os08g0288050	Os06t0479200-02	Os08t0288050-01	6	16224421	8	11438408	0.11433	non-coding
Os07g0100500--Os07g0100600	Os07t0100500-01	Os07t0100600-01	7	41838	7	44130	0.9973	coding
Os07g0100500--Os07g0100600	Os07t0100500-02	Os07t0100600-01	7	41838	7	44130	0.99854	coding
Os07g0231900--Os07g0440700	Os07t0231900-01	Os07t0440700-01	7	7328345	7	14864342	0.83561	non-coding
Os07g0542232--Os07g0542067	Os07t0542232-00	Os07t0541900-01	7	21431259	7	21419055	0.99658	coding
Os07g0542232--Os07g0542067	Os07t0542232-00	Os07t0542067-00	7	21431259	7	21419055	0.92926	coding
Os08g0128200--Os01g0226700	Os08t0128200-01	Os01t0226666-00	8	1606387	1	7009936	0.57099	non-coding
Os08g0128200--Os01g0226700	Os08t0128200-01	Os01t0226700-01	8	1606387	1	7009936	0.95897	coding
Os08g0384500--Os04g0185100	Os08t0384500-01	Os04t0185100-01	8	18130260	4	5788225	0.99999	coding
Os08g0520700--Os08g0520850	Os08t0520700-02	Os08t0520850-00	8	25891490	8	25892952	0.95419	coding
Os09g0354100--Os09g0353400	Os09t0354100-00	Os09t0353400-00	9	11322584	9	11291058	0.95964	coding
Os09g0362500--Os03g0193300	Os09t0362500-01	Os03t0193300-02	9	11844293	3	4873943	0.82663	non-coding
Os09g0400000--Os09g0400200	Os09t0400000-00	Os09t0400200-01	9	13987815	9	13995607	0.96208	coding
Os09g0400000--Os09g0400200	Os09t0400000-00	Os09t0400300-01	9	13987815	9	13995607	0.99947	coding
Os09g0400000--Os09g0400200	Os09t0400100-01	Os09t0400200-01	9	13987815	9	13995607	0.31148	non-coding
Os09g0400000--Os09g0400200	Os09t0400100-01	Os09t0400300-01	9	13987815	9	13995607	0.95461	coding
Os10g0147300--Os03g0769800	Os10t0147300-02	Os03t0769800-01	10	2844108	3	31870073	0.98138	coding
Os10g0163310--Os10g0163370	Os10t0163310-01	Os10t0163370-01	10	4340104	10	4348088	0.96409	coding
Os10g0433700--Os08g0246100	Os10t0433700-01	Os08t0246100-01	10	15452987	8	8924479	0.99869	coding
Os10g0551900--Os10g0552300	Os10t0551900-01	Os10t0552300-01	10	21663040	10	21675160	0.98828	coding
Os10g0571100--Os03g0590700	Os10t0571100-01	Os03t0590700-01	10	22638673	3	21884699	0.98496	coding
Os10g0578000--Os10g0578050	Os10t0578000-01	Os10t0578050-01	10	23054934	10	23060707	0.9832	coding
Os11g0167800--Os04g0423400	Os11t0167800-01	Os04t0423400-01	11	3279101	4	20935494	0.99678	coding
Os11g0167800--Os04g0423400	Os11t0167800-01	Os04t0423400-02	11	3279101	4	20935494	0.97095	coding
Os11g0497000--Os08g0384500	Os11t0497000-01	Os08t0384500-01	11	17674936	8	18131019	0.99964	coding
Os11g0533000--Os11g0531800	Os11t0533000-00	Os11t0531700-01	11	19415122	11	19355578	0.86534	non-coding
Os11g0533000--Os11g0531800	Os11t0533000-00	Os11t0531700-02	11	19415122	11	19355578	0.71021	non-coding
Os11g0533000--Os11g0531800	Os11t0533000-00	Os11t0531800-01	11	19415122	11	19355578	0.5318	non-coding
Os11g0545650--Os11g0546150	Os11t0545650-00	Os11t0546100-01	11	20107197	11	20136434	0.99995	coding
Os11g0545650--Os11g0546150	Os11t0545650-00	Os11t0546150-00	11	20107197	11	20136434	0.96871	coding
Os12g0105800--Os11g0106200	Os12t0105800-01	Os11t0106200-01	12	306944	11	291687	0.97816	coding
Os12g0105800--Os11g0106200	Os12t0105850-01	Os11t0106200-01	12	306944	11	291687	0.99958	coding
TraesCS1A02G234400--TraesCS1A02G234500	TraesCS1A02G234400.1	TraesCS1A02G234500.2	1A	409837105	1A	409853555	0.99935	coding
TraesCS1A02G234400--TraesCS1A02G234500	TraesCS1A02G234400.1	TraesCS1A02G234500.3	1A	409837105	1A	409853555	0.99935	coding
TraesCS1A02G234400--TraesCS1A02G234500	TraesCS1A02G234400.2	TraesCS1A02G234500.2	1A	409837105	1A	409853555	0.99935	coding
TraesCS1A02G234400--TraesCS1A02G234500	TraesCS1A02G234400.2	TraesCS1A02G234500.3	1A	409837105	1A	409853555	0.99935	coding
TraesCS1B02G024500--TraesCS1D02G020000	TraesCS1B02G024500.1	TraesCS1D02G020000.1	1B	11858777	1D	8713592	0.99894	coding
TraesCS1B02G024500--TraesCS1D02G020000	TraesCS1B02G024500.1	TraesCS1D02G020000.1	1B	11859640	1D	8714300	0.99887	coding
TraesCS2A02G142800--TraesCS2B02G167900	TraesCS2A02G142800.1	TraesCS2B02G167900.1	2A	88011563	2B	140844529	0.9999	coding
TraesCS2A02G361200--TraesCS2A02G360600	TraesCS2A02G361200.1	TraesCS2A02G360600.1	2A	605165607	2A	605035361	0.99641	coding
TraesCS2A02G466800--TraesCS2D02G466800	TraesCS2A02G466800.1	TraesCS2D02G466800.1	2A	711079196	2D	572082310	0.99981	coding
TraesCS2A02G466800--TraesCS2D02G466800	TraesCS2A02G466800.1	TraesCS2D02G466800.2	2A	711079196	2D	572082310	0.99985	coding
TraesCS2A02G500400--TraesCS2D02G500600	TraesCS2A02G500400.1	TraesCS2D02G500600.1	2A	729293887	2D	595162705	0.99673	coding
TraesCS2A02G500400--TraesCS2D02G500600	TraesCS2A02G500400.2	TraesCS2D02G500600.1	2A	729293887	2D	595162705	0.99673	coding
TraesCS2A02G558000--TraesCS2D02G571600	TraesCS2A02G558000.1	TraesCS2D02G571600.1	2A	761487649	2D	637837429	0.96771	coding
TraesCS2D02G095800--TraesCS2B02G112800	TraesCS2D02G095800.1	TraesCS2B02G112800.1	2D	48027483	2B	75991491	0.98271	coding
TraesCS2D02G096800--TraesCS2D02G096900	TraesCS2D02G096800.2	TraesCS2D02G096900.1	2D	49201761	2D	49207169	0.97789	coding
TraesCS2D02G096800--TraesCS2D02G096900	TraesCS2D02G096800.2	TraesCS2D02G096900.1	2D	49201761	2D	49207699	0.98329	coding
TraesCS2D02G096800--TraesCS2D02G096900	TraesCS2D02G096800.2	TraesCS2D02G096900.2	2D	49201761	2D	49207169	0.95783	coding
TraesCS2D02G096800--TraesCS2D02G096900	TraesCS2D02G096800.2	TraesCS2D02G096900.2	2D	49201761	2D	49207699	0.96021	coding
TraesCS2D02G214700--TraesCS2B02G234500	TraesCS2D02G214700.1	TraesCS2B02G234500.1	2D	176163718	2B	233268474	0.90149	coding
TraesCS2D02G489700--TraesCS2A02G489500	TraesCS2D02G489700.1	TraesCS2A02G489500.1	2D	588677619	2A	723360079	0.90956	coding
TraesCS2D02G500600--TraesCS2A02G500400	TraesCS2D02G500600.1	TraesCS2A02G500400.1	2D	595162220	2A	729294374	0.98291	coding
TraesCS2D02G500600--TraesCS2A02G500400	TraesCS2D02G500600.1	TraesCS2A02G500400.2	2D	595162220	2A	729294374	0.98526	coding
TraesCS2D02G517200--TraesCS2B02G544200	TraesCS2D02G517200.1	TraesCS2B02G544200.1	2D	608199889	2B	741446765	0.99867	coding
TraesCS3A02G020300--TraesCS3D02G026400	TraesCS3A02G020300.1	TraesCS3D02G026400.1	3A	11940480	3D	8972315	0.99971	coding
TraesCS3A02G022600--TraesCS3B02G022900	TraesCS3A02G022600.1	TraesCS3B02G022900.1	3A	12813587	3B	9916211	0.99953	coding
TraesCS3A02G022600--TraesCS3B02G022900	TraesCS3A02G022600.1	TraesCS3B02G022900.1	3A	12815092	3B	9914560	0.99934	coding
TraesCS3A02G022600--TraesCS3B02G022900	TraesCS3A02G022600.1	TraesCS3B02G022900.2	3A	12813587	3B	9916211	0.99953	coding
TraesCS3A02G022600--TraesCS3B02G022900	TraesCS3A02G022600.1	TraesCS3B02G022900.2	3A	12815092	3B	9914560	0.99934	coding
TraesCS3A02G022600--TraesCS3B02G022900	TraesCS3A02G022600.2	TraesCS3B02G022900.1	3A	12813587	3B	9916211	0.99953	coding
TraesCS3A02G022600--TraesCS3B02G022900	TraesCS3A02G022600.2	TraesCS3B02G022900.1	3A	12815092	3B	9914560	0.99934	coding
TraesCS3A02G022600--TraesCS3B02G022900	TraesCS3A02G022600.2	TraesCS3B02G022900.2	3A	12813587	3B	9916211	0.99953	coding
TraesCS3A02G022600--TraesCS3B02G022900	TraesCS3A02G022600.2	TraesCS3B02G022900.2	3A	12815092	3B	9914560	0.99934	coding
TraesCS3A02G022600--TraesCS3B02G022900	TraesCS3A02G022600.3	TraesCS3B02G022900.1	3A	12813587	3B	9916211	0.99989	coding
TraesCS3A02G022600--TraesCS3B02G022900	TraesCS3A02G022600.3	TraesCS3B02G022900.2	3A	12813587	3B	9916211	0.99989	coding
TraesCS3A02G463500--TraesCS3B02G506700	TraesCS3A02G463500.1	TraesCS3B02G506700.1	3A	697741731	3B	750140256	0.99722	coding
TraesCS3A02G463500--TraesCS3B02G506700	TraesCS3A02G463500.1	TraesCS3B02G506700.2	3A	697741731	3B	750140256	0.99468	coding
TraesCS3A02G521500--TraesCS3D02G527800	TraesCS3A02G521500.1	TraesCS3D02G527800.1	3A	738131473	3D	606082225	0.95814	coding
TraesCS3B02G506700--TraesCS3A02G463500	TraesCS3B02G506700.1	TraesCS3A02G463500.1	3B	750140812	3A	697742110	0.99014	coding
TraesCS3B02G506700--TraesCS3A02G463500	TraesCS3B02G506700.2	TraesCS3A02G463500.1	3B	750140812	3A	697742110	0.99014	coding
TraesCS3B02G506700--TraesCS3A02G463500	TraesCS3B02G506700.3	TraesCS3A02G463500.1	3B	750140812	3A	697742110	0.99014	coding
TraesCS3D02G023900--TraesCS3B02G022900	TraesCS3D02G023900.1	TraesCS3B02G022900.1	3D	7590868	3B	9915905	0.99852	coding
TraesCS3D02G023900--TraesCS3B02G022900	TraesCS3D02G023900.1	TraesCS3B02G022900.2	3D	7590868	3B	9915905	0.99852	coding
TraesCS3D02G023900--TraesCS3B02G022900	TraesCS3D02G023900.2	TraesCS3B02G022900.1	3D	7590868	3B	9915905	0.99957	coding
TraesCS3D02G023900--TraesCS3B02G022900	TraesCS3D02G023900.2	TraesCS3B02G022900.2	3D	7590868	3B	9915905	0.99957	coding
TraesCS4D02G243700--TraesCS4A02G058900	TraesCS4D02G243700.1	TraesCS4A02G058900.1	4D	407117063	4A	52616602	0.99549	coding
TraesCS4D02G243700--TraesCS4A02G058900	TraesCS4D02G243700.2	TraesCS4A02G058900.1	4D	407117063	4A	52616602	0.99549	coding
TraesCS4D02G301100--TraesCS4B02G302600	TraesCS4D02G301100.1	TraesCS4B02G302600.1	4D	469319480	4B	589190061	0.95997	coding
TraesCS4D02G301100--TraesCS4B02G302600	TraesCS4D02G301100.1	TraesCS4B02G302600.2	4D	469319480	4B	589190061	0.95832	coding
TraesCS4D02G301100--TraesCS4B02G302600	TraesCS4D02G301100.1	TraesCS4B02G302600.3	4D	469319480	4B	589190061	0.91586	coding
TraesCS5A02G494400--TraesCS4B02G322100	TraesCS5A02G494400.1	TraesCS4B02G322100.1	5A	663172363	4B	612856660	0.99927	coding
TraesCS5B02G486900--TraesCS5D02G486600	TraesCS5B02G486900.1	TraesCS5D02G486600.1	5B	658095170	5D	521716009	0.9651	coding
TraesCS5B02G486900--TraesCS5D02G486600	TraesCS5B02G486900.1	TraesCS5D02G486600.2	5B	658095170	5D	521716009	0.97458	coding
TraesCS5D02G465100--TraesCS5B02G464500	TraesCS5D02G465100.1	TraesCS5B02G464500.1	5D	507894204	5B	639143535	0.98748	coding
TraesCS5D02G465100--TraesCS5B02G464500	TraesCS5D02G465100.1	TraesCS5B02G464500.2	5D	507894204	5B	639143535	0.99553	coding
TraesCS6A02G011400--TraesCS6B02G017700	TraesCS6A02G011400.1	TraesCS6B02G017700.1	6A	5319233	6B	11286401	0.99774	coding
TraesCS6B02G188300--TraesCS6D02G149300	TraesCS6B02G188300.1	TraesCS6D02G149300.1	6B	216690635	6D	123057540	0.96322	coding
TraesCS7A02G361000--TraesCS7B02G266800	TraesCS7A02G361000.1	TraesCS7B02G266800.1	7A	534444884	7B	489827793	0.99805	coding
TraesCS7A02G361000--TraesCS7B02G266800	TraesCS7A02G361000.1	TraesCS7B02G266800.2	7A	534444884	7B	489827793	0.99845	coding
TraesCS7B02G472500--TraesCS7A02G549100	TraesCS7B02G472500.1	TraesCS7A02G549100.1	7B	728692317	7A	723262174	0.99996	coding
TraesCS7B02G472500--TraesCS7A02G549100	TraesCS7B02G472500.1	TraesCS7A02G549100.2	7B	728692317	7A	723262174	0.99996	coding
TraesCS7B02G472500--TraesCS7A02G549100	TraesCS7B02G472500.1	TraesCS7A02G549100.3	7B	728692317	7A	723262174	0.99996	coding
TraesCS7B02G472500--TraesCS7A02G549100	TraesCS7B02G472500.1	TraesCS7A02G549100.4	7B	728692317	7A	723262174	0.99996	coding
TraesCS7B02G472500--TraesCS7A02G549100	TraesCS7B02G472500.1	TraesCS7A02G549100.5	7B	728692317	7A	723262174	0.99996	coding
TraesCS7B02G472500--TraesCS7A02G549100	TraesCS7B02G472500.2	TraesCS7A02G549100.1	7B	728692317	7A	723262174	0.99998	coding
TraesCS7B02G472500--TraesCS7A02G549100	TraesCS7B02G472500.2	TraesCS7A02G549100.2	7B	728692317	7A	723262174	0.99999	coding
TraesCS7B02G472500--TraesCS7A02G549100	TraesCS7B02G472500.2	TraesCS7A02G549100.3	7B	728692317	7A	723262174	0.99998	coding
TraesCS7B02G472500--TraesCS7A02G549100	TraesCS7B02G472500.2	TraesCS7A02G549100.4	7B	728692317	7A	723262174	0.99998	coding
TraesCS7B02G472500--TraesCS7A02G549100	TraesCS7B02G472500.2	TraesCS7A02G549100.5	7B	728692317	7A	723262174	0.99998	coding
TraesCS7D02G000200--TraesCS7A02G000300	TraesCS7D02G000200.1	TraesCS7A02G000300.1	7D	244216	7A	252567	0.99933	coding
TraesCS7D02G142600--TraesCS7B02G042600	TraesCS7D02G142600.1	TraesCS7B02G042600.1	7D	90852755	7B	42031604	0.99978	coding
TraesCS7D02G142600--TraesCS7B02G042600	TraesCS7D02G142600.1	TraesCS7B02G042600.2	7D	90852755	7B	42031604	0.99978	coding
TraesCS7D02G142600--TraesCS7B02G042600	TraesCS7D02G142600.2	TraesCS7B02G042600.1	7D	90852755	7B	42031604	1	coding
TraesCS7D02G142600--TraesCS7B02G042600	TraesCS7D02G142600.2	TraesCS7B02G042600.2	7D	90852755	7B	42031604	1	coding
TraesCS7D02G142600--TraesCS7B02G042600	TraesCS7D02G142600.3	TraesCS7B02G042600.1	7D	90852755	7B	42031604	0.9999	coding
TraesCS7D02G142600--TraesCS7B02G042600	TraesCS7D02G142600.3	TraesCS7B02G042600.2	7D	90852755	7B	42031604	0.9999	coding
TraesCS7D02G208100--TraesCS7A02G205200	TraesCS7D02G208100.1	TraesCS7A02G205200.1	7D	165654710	7A	167259529	0.99945	coding
TraesCS7D02G208100--TraesCS7A02G205200	TraesCS7D02G208100.1	TraesCS7A02G205200.2	7D	165654710	7A	167259529	0.99945	coding
TraesCS7D02G397700--TraesCS7A02G404300	TraesCS7D02G397700.1	TraesCS7A02G404300.1	7D	512282792	7A	585067304	0.9602	coding
TraesCS7D02G553300--TraesCS7A02G557300	TraesCS7D02G553300.1	TraesCS7A02G557300.2	7D	636767132	7A	729399988	0.99901	coding
Zm00001eb001350--Zm00001eb001340	Zm00001eb001350_T001	Zm00001eb001340_T001	1	4085675	1	4082408	0.99941	coding
Zm00001eb001350--Zm00001eb001340	Zm00001eb001350_T001	Zm00001eb001340_T002	1	4085675	1	4082408	0.99941	coding
Zm00001eb001350--Zm00001eb001340	Zm00001eb001350_T001	Zm00001eb001340_T003	1	4085675	1	4082408	0.99941	coding
Zm00001eb001350--Zm00001eb001340	Zm00001eb001350_T001	Zm00001eb001340_T004	1	4085675	1	4082408	0.99946	coding
Zm00001eb001350--Zm00001eb001340	Zm00001eb001350_T001	Zm00001eb001340_T005	1	4085675	1	4082408	0.99846	coding
Zm00001eb001350--Zm00001eb001340	Zm00001eb001350_T001	Zm00001eb001340_T006	1	4085675	1	4082408	0.99946	coding
Zm00001eb001470--Zm00001eb396570	Zm00001eb001470_T001	Zm00001eb396570_T001	1	4356699	9	142892047	0.98722	coding
Zm00001eb001470--Zm00001eb396570	Zm00001eb001470_T002	Zm00001eb396570_T001	1	4356699	9	142892047	0.88075	non-coding
Zm00001eb002430--Zm00001eb186970	Zm00001eb002430_T001	Zm00001eb186970_T001	1	6793559	4	159409915	0.99919	coding
Zm00001eb002430--Zm00001eb186970	Zm00001eb002430_T001	Zm00001eb186970_T002	1	6793559	4	159409915	0.9997	coding
Zm00001eb002430--Zm00001eb186970	Zm00001eb002430_T001	Zm00001eb186970_T003	1	6793559	4	159409915	0.99989	coding
Zm00001eb002430--Zm00001eb186970	Zm00001eb002430_T001	Zm00001eb186970_T004	1	6793559	4	159409915	0.99963	coding
Zm00001eb002430--Zm00001eb186970	Zm00001eb002430_T002	Zm00001eb186970_T001	1	6793559	4	159409915	0.99919	coding
Zm00001eb002430--Zm00001eb186970	Zm00001eb002430_T002	Zm00001eb186970_T002	1	6793559	4	159409915	0.9997	coding
Zm00001eb002430--Zm00001eb186970	Zm00001eb002430_T002	Zm00001eb186970_T003	1	6793559	4	159409915	0.99989	coding
Zm00001eb002430--Zm00001eb186970	Zm00001eb002430_T002	Zm00001eb186970_T004	1	6793559	4	159409915	0.99963	coding
Zm00001eb002430--Zm00001eb186970	Zm00001eb002430_T003	Zm00001eb186970_T001	1	6793559	4	159409915	0.99919	coding
Zm00001eb002430--Zm00001eb186970	Zm00001eb002430_T003	Zm00001eb186970_T002	1	6793559	4	159409915	0.9997	coding
Zm00001eb002430--Zm00001eb186970	Zm00001eb002430_T003	Zm00001eb186970_T003	1	6793559	4	159409915	0.99989	coding
Zm00001eb002430--Zm00001eb186970	Zm00001eb002430_T003	Zm00001eb186970_T004	1	6793559	4	159409915	0.99963	coding
Zm00001eb002430--Zm00001eb186970	Zm00001eb002430_T004	Zm00001eb186970_T001	1	6793559	4	159409915	0.99855	coding
Zm00001eb002430--Zm00001eb186970	Zm00001eb002430_T004	Zm00001eb186970_T002	1	6793559	4	159409915	0.99918	coding
Zm00001eb002430--Zm00001eb186970	Zm00001eb002430_T004	Zm00001eb186970_T003	1	6793559	4	159409915	0.99972	coding
Zm00001eb002430--Zm00001eb186970	Zm00001eb002430_T004	Zm00001eb186970_T004	1	6793559	4	159409915	0.99964	coding
Zm00001eb002430--Zm00001eb186970	Zm00001eb002430_T005	Zm00001eb186970_T001	1	6793559	4	159409915	0.99941	coding
Zm00001eb002430--Zm00001eb186970	Zm00001eb002430_T005	Zm00001eb186970_T002	1	6793559	4	159409915	0.99973	coding
Zm00001eb002430--Zm00001eb186970	Zm00001eb002430_T005	Zm00001eb186970_T003	1	6793559	4	159409915	0.99992	coding
Zm00001eb002430--Zm00001eb186970	Zm00001eb002430_T005	Zm00001eb186970_T004	1	6793559	4	159409915	0.99964	coding
Zm00001eb005820--Zm00001eb050350	Zm00001eb005820_T001	Zm00001eb050350_T001	1	16602799	1	256719298	0.99985	coding
Zm00001eb005820--Zm00001eb050350	Zm00001eb005820_T001	Zm00001eb050350_T002	1	16602799	1	256719298	0.99977	coding
Zm00001eb005820--Zm00001eb050350	Zm00001eb005820_T001	Zm00001eb050350_T003	1	16602799	1	256719298	0.99925	coding
Zm00001eb005820--Zm00001eb050350	Zm00001eb005820_T001	Zm00001eb050350_T004	1	16602799	1	256719298	0.99925	coding
Zm00001eb005820--Zm00001eb050350	Zm00001eb005820_T001	Zm00001eb050350_T005	1	16602799	1	256719298	0.99861	coding
Zm00001eb005820--Zm00001eb050350	Zm00001eb005820_T002	Zm00001eb050350_T001	1	16602799	1	256719298	0.9997	coding
Zm00001eb005820--Zm00001eb050350	Zm00001eb005820_T002	Zm00001eb050350_T002	1	16602799	1	256719298	0.99953	coding
Zm00001eb005820--Zm00001eb050350	Zm00001eb005820_T002	Zm00001eb050350_T003	1	16602799	1	256719298	0.99869	coding
Zm00001eb005820--Zm00001eb050350	Zm00001eb005820_T002	Zm00001eb050350_T004	1	16602799	1	256719298	0.99869	coding
Zm00001eb005820--Zm00001eb050350	Zm00001eb005820_T002	Zm00001eb050350_T005	1	16602799	1	256719298	0.99782	coding
Zm00001eb005820--Zm00001eb050350	Zm00001eb005820_T003	Zm00001eb050350_T001	1	16602799	1	256719298	0.99989	coding
Zm00001eb005820--Zm00001eb050350	Zm00001eb005820_T003	Zm00001eb050350_T002	1	16602799	1	256719298	0.99985	coding
Zm00001eb005820--Zm00001eb050350	Zm00001eb005820_T003	Zm00001eb050350_T003	1	16602799	1	256719298	0.99933	coding
Zm00001eb005820--Zm00001eb050350	Zm00001eb005820_T003	Zm00001eb050350_T004	1	16602799	1	256719298	0.99933	coding
Zm00001eb005820--Zm00001eb050350	Zm00001eb005820_T003	Zm00001eb050350_T005	1	16602799	1	256719298	0.99857	coding
Zm00001eb005820--Zm00001eb050350	Zm00001eb005820_T004	Zm00001eb050350_T001	1	16602799	1	256719298	0.99984	coding
Zm00001eb005820--Zm00001eb050350	Zm00001eb005820_T004	Zm00001eb050350_T002	1	16602799	1	256719298	0.99978	coding
Zm00001eb005820--Zm00001eb050350	Zm00001eb005820_T004	Zm00001eb050350_T003	1	16602799	1	256719298	0.99902	coding
Zm00001eb005820--Zm00001eb050350	Zm00001eb005820_T004	Zm00001eb050350_T004	1	16602799	1	256719298	0.99902	coding
Zm00001eb005820--Zm00001eb050350	Zm00001eb005820_T004	Zm00001eb050350_T005	1	16602799	1	256719298	0.99797	coding
Zm00001eb005820--Zm00001eb050350	Zm00001eb005820_T005	Zm00001eb050350_T001	1	16602799	1	256719298	0.9998	coding
Zm00001eb005820--Zm00001eb050350	Zm00001eb005820_T005	Zm00001eb050350_T002	1	16602799	1	256719298	0.99971	coding
Zm00001eb005820--Zm00001eb050350	Zm00001eb005820_T005	Zm00001eb050350_T003	1	16602799	1	256719298	0.99892	coding
Zm00001eb005820--Zm00001eb050350	Zm00001eb005820_T005	Zm00001eb050350_T004	1	16602799	1	256719298	0.99892	coding
Zm00001eb005820--Zm00001eb050350	Zm00001eb005820_T005	Zm00001eb050350_T005	1	16602799	1	256719298	0.99801	coding
Zm00001eb005830--Zm00001eb401900	Zm00001eb005830_T001	Zm00001eb401900_T001	1	16617170	9	157174738	0.40689	non-coding
Zm00001eb005830--Zm00001eb401900	Zm00001eb005830_T001	Zm00001eb401900_T002	1	16617170	9	157174738	0.40689	non-coding
Zm00001eb005830--Zm00001eb401900	Zm00001eb005830_T001	Zm00001eb401900_T003	1	16617170	9	157174738	0.40689	non-coding
Zm00001eb005830--Zm00001eb401900	Zm00001eb005830_T001	Zm00001eb401900_T004	1	16617170	9	157174738	0.27162	non-coding
Zm00001eb012330--Zm00001eb059080	Zm00001eb012330_T001	Zm00001eb059080_T001	1	40359321	1	289357927	0.77435	non-coding
Zm00001eb012330--Zm00001eb059080	Zm00001eb012330_T001	Zm00001eb059080_T001	1	40359344	1	289357782	0.8708	non-coding
Zm00001eb012330--Zm00001eb059080	Zm00001eb012330_T001	Zm00001eb059080_T002	1	40359321	1	289357927	0.7126	non-coding
Zm00001eb012330--Zm00001eb059080	Zm00001eb012330_T001	Zm00001eb059080_T002	1	40359344	1	289357782	0.87501	non-coding
Zm00001eb012330--Zm00001eb059080	Zm00001eb012330_T002	Zm00001eb059080_T001	1	40359321	1	289357927	0.56135	non-coding
Zm00001eb012330--Zm00001eb059080	Zm00001eb012330_T002	Zm00001eb059080_T001	1	40359344	1	289357782	0.75012	non-coding
Zm00001eb012330--Zm00001eb059080	Zm00001eb012330_T002	Zm00001eb059080_T002	1	40359321	1	289357927	0.46355	non-coding
Zm00001eb012330--Zm00001eb059080	Zm00001eb012330_T002	Zm00001eb059080_T002	1	40359344	1	289357782	0.58795	non-coding
Zm00001eb014820--Zm00001eb014830	Zm00001eb014820_T001	Zm00001eb014830_T001	1	49646738	1	49668741	0.99916	coding
Zm00001eb014820--Zm00001eb014830	Zm00001eb014820_T001	Zm00001eb014830_T002	1	49646738	1	49668741	0.99916	coding
Zm00001eb014820--Zm00001eb014830	Zm00001eb014820_T002	Zm00001eb014830_T001	1	49646738	1	49668741	0.99985	coding
Zm00001eb014820--Zm00001eb014830	Zm00001eb014820_T002	Zm00001eb014830_T002	1	49646738	1	49668741	0.99985	coding
Zm00001eb019650--Zm00001eb431280	Zm00001eb019650_T001	Zm00001eb431280_T001	1	71608608	10	145335659	0.36205	non-coding
Zm00001eb030540--Zm00001eb000540	Zm00001eb030540_T001	Zm00001eb000540_T002	1	169119384	1	2226709	0.04597	non-coding
Zm00001eb040250--Zm00001eb090170	Zm00001eb040250_T001	Zm00001eb090170_T001	1	212265317	2	122078048	0.31673	non-coding
Zm00001eb040250--Zm00001eb090170	Zm00001eb040250_T001	Zm00001eb090170_T002	1	212265317	2	122078048	0.32112	non-coding
Zm00001eb040250--Zm00001eb090170	Zm00001eb040250_T001	Zm00001eb090170_T003	1	212265317	2	122078048	0.31738	non-coding
Zm00001eb040250--Zm00001eb090170	Zm00001eb040250_T002	Zm00001eb090170_T001	1	212265317	2	122078048	0.31753	non-coding
Zm00001eb040250--Zm00001eb090170	Zm00001eb040250_T002	Zm00001eb090170_T002	1	212265317	2	122078048	0.31862	non-coding
Zm00001eb040250--Zm00001eb090170	Zm00001eb040250_T002	Zm00001eb090170_T003	1	212265317	2	122078048	0.31964	non-coding
Zm00001eb044380--Zm00001eb044390	Zm00001eb044380_T001	Zm00001eb044390_T001	1	232048074	1	232050895	0.27548	non-coding
Zm00001eb044380--Zm00001eb044390	Zm00001eb044380_T001	Zm00001eb044390_T002	1	232048074	1	232050895	0.27548	non-coding
Zm00001eb044380--Zm00001eb044390	Zm00001eb044380_T001	Zm00001eb044390_T003	1	232048074	1	232050895	0.27548	non-coding
Zm00001eb044380--Zm00001eb044390	Zm00001eb044380_T001	Zm00001eb044390_T004	1	232048074	1	232050895	0.27548	non-coding
Zm00001eb044380--Zm00001eb044390	Zm00001eb044380_T001	Zm00001eb044390_T005	1	232048074	1	232050895	0.27548	non-coding
Zm00001eb048330--Zm00001eb048320	Zm00001eb048330_T001	Zm00001eb048320_T001	1	248175953	1	248168550	0.9409	coding
Zm00001eb048330--Zm00001eb048320	Zm00001eb048330_T002	Zm00001eb048320_T001	1	248175953	1	248168550	0.92554	coding
Zm00001eb050930--Zm00001eb052290	Zm00001eb050930_T001	Zm00001eb052290_T001	1	259402006	1	264535504	0.99861	coding
Zm00001eb050930--Zm00001eb052290	Zm00001eb050930_T001	Zm00001eb052290_T002	1	259402006	1	264535504	0.99811	coding
Zm00001eb050930--Zm00001eb052290	Zm00001eb050930_T002	Zm00001eb052290_T001	1	259402006	1	264535504	0.99857	coding
Zm00001eb050930--Zm00001eb052290	Zm00001eb050930_T002	Zm00001eb052290_T002	1	259402006	1	264535504	0.99799	coding
Zm00001eb050930--Zm00001eb052290	Zm00001eb050930_T003	Zm00001eb052290_T001	1	259402006	1	264535504	0.99873	coding
Zm00001eb050930--Zm00001eb052290	Zm00001eb050930_T003	Zm00001eb052290_T002	1	259402006	1	264535504	0.99852	coding
Zm00001eb051160--Zm00001eb433160	Zm00001eb051160_T001	Zm00001eb433160_T002	1	260178025	10	149504117	0.83998	non-coding
Zm00001eb051160--Zm00001eb433160	Zm00001eb051160_T001	Zm00001eb433160_T003	1	260178025	10	149504117	0.83998	non-coding
Zm00001eb051160--Zm00001eb433160	Zm00001eb051160_T001	Zm00001eb433160_T004	1	260178025	10	149504117	0.83998	non-coding
Zm00001eb051160--Zm00001eb433160	Zm00001eb051160_T001	Zm00001eb433160_T005	1	260178025	10	149504117	0.83998	non-coding
Zm00001eb054840--Zm00001eb054850	Zm00001eb054840_T001	Zm00001eb054850_T001	1	274135017	1	274136620	0.77654	non-coding
Zm00001eb054840--Zm00001eb054850	Zm00001eb054840_T002	Zm00001eb054850_T001	1	274135017	1	274136620	0.75434	non-coding
Zm00001eb054840--Zm00001eb054850	Zm00001eb054840_T003	Zm00001eb054850_T001	1	274135017	1	274136620	0.75434	non-coding
Zm00001eb054940--Zm00001eb308290	Zm00001eb054940_T001	Zm00001eb308290_T003	1	274384166	7	72738221	0.80312	non-coding
Zm00001eb054940--Zm00001eb308290	Zm00001eb054940_T002	Zm00001eb308290_T003	1	274384166	7	72738221	0.80312	non-coding
Zm00001eb054940--Zm00001eb308290	Zm00001eb054940_T003	Zm00001eb308290_T003	1	274384166	7	72738221	0.80312	non-coding
Zm00001eb063830--Zm00001eb400540	Zm00001eb063830_T001	Zm00001eb400540_T001	1	303194318	9	153873539	0.99144	coding
Zm00001eb063830--Zm00001eb400540	Zm00001eb063830_T001	Zm00001eb400540_T002	1	303194318	9	153873539	0.95692	coding
Zm00001eb065950--Zm00001eb364590	Zm00001eb065950_T001	Zm00001eb364590_T001	2	1591400	8	168184217	0.9999	coding
Zm00001eb065950--Zm00001eb364590	Zm00001eb065950_T001	Zm00001eb364590_T002	2	1591400	8	168184217	0.99984	coding
Zm00001eb065950--Zm00001eb364590	Zm00001eb065950_T001	Zm00001eb364590_T003	2	1591400	8	168184217	0.99997	coding
Zm00001eb065950--Zm00001eb364590	Zm00001eb065950_T001	Zm00001eb364590_T004	2	1591400	8	168184217	0.99998	coding
Zm00001eb065950--Zm00001eb364590	Zm00001eb065950_T002	Zm00001eb364590_T001	2	1591400	8	168184217	0.9999	coding
Zm00001eb065950--Zm00001eb364590	Zm00001eb065950_T002	Zm00001eb364590_T002	2	1591400	8	168184217	0.99984	coding
Zm00001eb065950--Zm00001eb364590	Zm00001eb065950_T002	Zm00001eb364590_T003	2	1591400	8	168184217	0.99997	coding
Zm00001eb065950--Zm00001eb364590	Zm00001eb065950_T002	Zm00001eb364590_T004	2	1591400	8	168184217	0.99998	coding
Zm00001eb069010--Zm00001eb003830	Zm00001eb069010_T001	Zm00001eb003830_T001	2	6678220	1	10550702	0.99978	coding
Zm00001eb069010--Zm00001eb003830	Zm00001eb069010_T001	Zm00001eb003830_T002	2	6678220	1	10550702	0.99978	coding
Zm00001eb069010--Zm00001eb003830	Zm00001eb069010_T001	Zm00001eb003830_T003	2	6678220	1	10550702	0.99978	coding
Zm00001eb069010--Zm00001eb003830	Zm00001eb069010_T001	Zm00001eb003830_T004	2	6678220	1	10550702	0.99978	coding
Zm00001eb069010--Zm00001eb003830	Zm00001eb069010_T001	Zm00001eb003830_T005	2	6678220	1	10550702	0.99978	coding
Zm00001eb069010--Zm00001eb003830	Zm00001eb069010_T001	Zm00001eb003830_T006	2	6678220	1	10550702	0.99978	coding
Zm00001eb069010--Zm00001eb003830	Zm00001eb069010_T001	Zm00001eb003830_T007	2	6678220	1	10550702	0.99978	coding
Zm00001eb069010--Zm00001eb003830	Zm00001eb069010_T001	Zm00001eb003830_T008	2	6678220	1	10550702	0.99978	coding
Zm00001eb069010--Zm00001eb003830	Zm00001eb069010_T001	Zm00001eb003830_T009	2	6678220	1	10550702	0.99978	coding
Zm00001eb069010--Zm00001eb003830	Zm00001eb069010_T002	Zm00001eb003830_T001	2	6678220	1	10550702	0.99988	coding
Zm00001eb069010--Zm00001eb003830	Zm00001eb069010_T002	Zm00001eb003830_T002	2	6678220	1	10550702	0.99988	coding
Zm00001eb069010--Zm00001eb003830	Zm00001eb069010_T002	Zm00001eb003830_T003	2	6678220	1	10550702	0.99988	coding
Zm00001eb069010--Zm00001eb003830	Zm00001eb069010_T002	Zm00001eb003830_T004	2	6678220	1	10550702	0.99988	coding
Zm00001eb069010--Zm00001eb003830	Zm00001eb069010_T002	Zm00001eb003830_T005	2	6678220	1	10550702	0.99988	coding
Zm00001eb069010--Zm00001eb003830	Zm00001eb069010_T002	Zm00001eb003830_T006	2	6678220	1	10550702	0.99988	coding
Zm00001eb069010--Zm00001eb003830	Zm00001eb069010_T002	Zm00001eb003830_T007	2	6678220	1	10550702	0.99988	coding
Zm00001eb069010--Zm00001eb003830	Zm00001eb069010_T002	Zm00001eb003830_T008	2	6678220	1	10550702	0.99988	coding
Zm00001eb069010--Zm00001eb003830	Zm00001eb069010_T002	Zm00001eb003830_T009	2	6678220	1	10550702	0.99988	coding
Zm00001eb069010--Zm00001eb003830	Zm00001eb069010_T003	Zm00001eb003830_T001	2	6678220	1	10550702	0.99989	coding
Zm00001eb069010--Zm00001eb003830	Zm00001eb069010_T003	Zm00001eb003830_T002	2	6678220	1	10550702	0.99989	coding
Zm00001eb069010--Zm00001eb003830	Zm00001eb069010_T003	Zm00001eb003830_T003	2	6678220	1	10550702	0.99989	coding
Zm00001eb069010--Zm00001eb003830	Zm00001eb069010_T003	Zm00001eb003830_T004	2	6678220	1	10550702	0.99989	coding
Zm00001eb069010--Zm00001eb003830	Zm00001eb069010_T003	Zm00001eb003830_T005	2	6678220	1	10550702	0.99989	coding
Zm00001eb069010--Zm00001eb003830	Zm00001eb069010_T003	Zm00001eb003830_T006	2	6678220	1	10550702	0.99989	coding
Zm00001eb069010--Zm00001eb003830	Zm00001eb069010_T003	Zm00001eb003830_T007	2	6678220	1	10550702	0.99989	coding
Zm00001eb069010--Zm00001eb003830	Zm00001eb069010_T003	Zm00001eb003830_T008	2	6678220	1	10550702	0.99989	coding
Zm00001eb069010--Zm00001eb003830	Zm00001eb069010_T003	Zm00001eb003830_T009	2	6678220	1	10550702	0.99989	coding
Zm00001eb069010--Zm00001eb003830	Zm00001eb069010_T004	Zm00001eb003830_T001	2	6678220	1	10550702	0.99565	coding
Zm00001eb069010--Zm00001eb003830	Zm00001eb069010_T004	Zm00001eb003830_T002	2	6678220	1	10550702	0.99565	coding
Zm00001eb069010--Zm00001eb003830	Zm00001eb069010_T004	Zm00001eb003830_T003	2	6678220	1	10550702	0.99565	coding
Zm00001eb069010--Zm00001eb003830	Zm00001eb069010_T004	Zm00001eb003830_T004	2	6678220	1	10550702	0.99565	coding
Zm00001eb069010--Zm00001eb003830	Zm00001eb069010_T004	Zm00001eb003830_T005	2	6678220	1	10550702	0.99565	coding
Zm00001eb069010--Zm00001eb003830	Zm00001eb069010_T004	Zm00001eb003830_T006	2	6678220	1	10550702	0.99565	coding
Zm00001eb069010--Zm00001eb003830	Zm00001eb069010_T004	Zm00001eb003830_T007	2	6678220	1	10550702	0.99565	coding
Zm00001eb069010--Zm00001eb003830	Zm00001eb069010_T004	Zm00001eb003830_T008	2	6678220	1	10550702	0.99565	coding
Zm00001eb069010--Zm00001eb003830	Zm00001eb069010_T004	Zm00001eb003830_T009	2	6678220	1	10550702	0.99565	coding
Zm00001eb070340--Zm00001eb320090	Zm00001eb070340_T001	Zm00001eb320090_T001	2	9446615	7	150740490	0.99984	coding
Zm00001eb070340--Zm00001eb320090	Zm00001eb070340_T001	Zm00001eb320090_T002	2	9446615	7	150740490	0.99978	coding
Zm00001eb071280--Zm00001eb071210	Zm00001eb071280_T001	Zm00001eb071210_T001	2	11564038	2	11242269	0.57511	non-coding
Zm00001eb071280--Zm00001eb071210	Zm00001eb071280_T001	Zm00001eb071210_T002	2	11564038	2	11242269	0.67284	non-coding
Zm00001eb071280--Zm00001eb071210	Zm00001eb071280_T002	Zm00001eb071210_T001	2	11564038	2	11242269	0.57511	non-coding
Zm00001eb071280--Zm00001eb071210	Zm00001eb071280_T002	Zm00001eb071210_T002	2	11564038	2	11242269	0.67284	non-coding
Zm00001eb072110--Zm00001eb210940	Zm00001eb072110_T001	Zm00001eb210940_T001	2	13551651	5	1631603	0.99827	coding
Zm00001eb072110--Zm00001eb210940	Zm00001eb072110_T002	Zm00001eb210940_T001	2	13551651	5	1631603	0.99827	coding
Zm00001eb076810--Zm00001eb059900	Zm00001eb076810_T001	Zm00001eb059900_T001	2	28390579	1	292002188	0.99881	coding
Zm00001eb076810--Zm00001eb059900	Zm00001eb076810_T001	Zm00001eb059900_T002	2	28390579	1	292002188	0.99881	coding
Zm00001eb076810--Zm00001eb059900	Zm00001eb076810_T001	Zm00001eb059900_T003	2	28390579	1	292002188	0.99875	coding
Zm00001eb076810--Zm00001eb059900	Zm00001eb076810_T001	Zm00001eb059900_T004	2	28390579	1	292002188	0.99896	coding
Zm00001eb076810--Zm00001eb059900	Zm00001eb076810_T002	Zm00001eb059900_T001	2	28390579	1	292002188	0.99945	coding
Zm00001eb076810--Zm00001eb059900	Zm00001eb076810_T002	Zm00001eb059900_T002	2	28390579	1	292002188	0.99945	coding
Zm00001eb076810--Zm00001eb059900	Zm00001eb076810_T002	Zm00001eb059900_T003	2	28390579	1	292002188	0.99946	coding
Zm00001eb076810--Zm00001eb059900	Zm00001eb076810_T002	Zm00001eb059900_T004	2	28390579	1	292002188	0.99933	coding
Zm00001eb091130--Zm00001eb110810	Zm00001eb091130_T001	Zm00001eb110810_T001	2	133773152	2	222088326	0.99922	coding
Zm00001eb091130--Zm00001eb110810	Zm00001eb091130_T001	Zm00001eb110810_T002	2	133773152	2	222088326	0.99922	coding
Zm00001eb091130--Zm00001eb110810	Zm00001eb091130_T001	Zm00001eb110810_T003	2	133773152	2	222088326	0.99922	coding
Zm00001eb099780--Zm00001eb099740	Zm00001eb099780_T001	Zm00001eb099740_T001	2	187564672	2	187553087	0.75076	non-coding
Zm00001eb109140--Zm00001eb109130	Zm00001eb109140_T001	Zm00001eb109130_T001	2	217958499	2	217947800	0.99991	coding
Zm00001eb109140--Zm00001eb109130	Zm00001eb109140_T001	Zm00001eb109130_T002	2	217958499	2	217947800	0.99979	coding
Zm00001eb109140--Zm00001eb109130	Zm00001eb109140_T001	Zm00001eb109130_T003	2	217958499	2	217947800	0.99983	coding
Zm00001eb109140--Zm00001eb109130	Zm00001eb109140_T002	Zm00001eb109130_T001	2	217958499	2	217947800	0.99991	coding
Zm00001eb109140--Zm00001eb109130	Zm00001eb109140_T002	Zm00001eb109130_T002	2	217958499	2	217947800	0.99979	coding
Zm00001eb109140--Zm00001eb109130	Zm00001eb109140_T002	Zm00001eb109130_T003	2	217958499	2	217947800	0.99983	coding
Zm00001eb109140--Zm00001eb109130	Zm00001eb109140_T003	Zm00001eb109130_T001	2	217958499	2	217947800	0.9997	coding
Zm00001eb109140--Zm00001eb109130	Zm00001eb109140_T003	Zm00001eb109130_T002	2	217958499	2	217947800	0.99986	coding
Zm00001eb109140--Zm00001eb109130	Zm00001eb109140_T003	Zm00001eb109130_T003	2	217958499	2	217947800	0.99991	coding
Zm00001eb116800--Zm00001eb116810	Zm00001eb116800_T001	Zm00001eb116810_T001	2	239334320	2	239346848	0.99973	coding
Zm00001eb116800--Zm00001eb116810	Zm00001eb116800_T001	Zm00001eb116810_T002	2	239334320	2	239346848	0.99973	coding
Zm00001eb116800--Zm00001eb116810	Zm00001eb116800_T002	Zm00001eb116810_T001	2	239334320	2	239346848	0.99948	coding
Zm00001eb116800--Zm00001eb116810	Zm00001eb116800_T002	Zm00001eb116810_T002	2	239334320	2	239346848	0.99947	coding
Zm00001eb116800--Zm00001eb116810	Zm00001eb116800_T003	Zm00001eb116810_T001	2	239334320	2	239346848	0.99969	coding
Zm00001eb116800--Zm00001eb116810	Zm00001eb116800_T003	Zm00001eb116810_T002	2	239334320	2	239346848	0.99969	coding
Zm00001eb116800--Zm00001eb116810	Zm00001eb116800_T004	Zm00001eb116810_T001	2	239334320	2	239346848	0.99899	coding
Zm00001eb116800--Zm00001eb116810	Zm00001eb116800_T004	Zm00001eb116810_T002	2	239334320	2	239346848	0.99906	coding
Zm00001eb116800--Zm00001eb116810	Zm00001eb116800_T005	Zm00001eb116810_T001	2	239334320	2	239346848	0.99978	coding
Zm00001eb116800--Zm00001eb116810	Zm00001eb116800_T005	Zm00001eb116810_T002	2	239334320	2	239346848	0.99977	coding
Zm00001eb116800--Zm00001eb116810	Zm00001eb116800_T006	Zm00001eb116810_T001	2	239334320	2	239346848	0.99939	coding
Zm00001eb116800--Zm00001eb116810	Zm00001eb116800_T006	Zm00001eb116810_T002	2	239334320	2	239346848	0.99938	coding
Zm00001eb120500--Zm00001eb074080	Zm00001eb120500_T001	Zm00001eb074080_T001	3	4627193	2	19281968	0.05147	non-coding
Zm00001eb120500--Zm00001eb074080	Zm00001eb120500_T002	Zm00001eb074080_T001	3	4627193	2	19281968	0.05147	non-coding
Zm00001eb120500--Zm00001eb074080	Zm00001eb120500_T003	Zm00001eb074080_T001	3	4627193	2	19281968	0.05147	non-coding
Zm00001eb121990--Zm00001eb318700	Zm00001eb121990_T001	Zm00001eb318700_T001	3	8917800	7	146426920	0.83113	non-coding
Zm00001eb121990--Zm00001eb318700	Zm00001eb121990_T002	Zm00001eb318700_T001	3	8917800	7	146426920	0.74939	non-coding
Zm00001eb123970--Zm00001eb124020	Zm00001eb123970_T001	Zm00001eb124020_T001	3	16098607	3	16326149	0.99982	coding
Zm00001eb123970--Zm00001eb124020	Zm00001eb123970_T001	Zm00001eb124020_T002	3	16098607	3	16326149	0.99982	coding
Zm00001eb123970--Zm00001eb124020	Zm00001eb123970_T001	Zm00001eb124020_T003	3	16098607	3	16326149	0.99946	coding
Zm00001eb123970--Zm00001eb124020	Zm00001eb123970_T001	Zm00001eb124020_T004	3	16098607	3	16326149	0.99942	coding
Zm00001eb123970--Zm00001eb124020	Zm00001eb123970_T002	Zm00001eb124020_T001	3	16098607	3	16326149	0.99904	coding
Zm00001eb123970--Zm00001eb124020	Zm00001eb123970_T002	Zm00001eb124020_T002	3	16098607	3	16326149	0.99904	coding
Zm00001eb123970--Zm00001eb124020	Zm00001eb123970_T002	Zm00001eb124020_T003	3	16098607	3	16326149	0.999	coding
Zm00001eb123970--Zm00001eb124020	Zm00001eb123970_T002	Zm00001eb124020_T004	3	16098607	3	16326149	0.99915	coding
Zm00001eb123970--Zm00001eb124020	Zm00001eb123970_T003	Zm00001eb124020_T001	3	16098607	3	16326149	0.99936	coding
Zm00001eb123970--Zm00001eb124020	Zm00001eb123970_T003	Zm00001eb124020_T002	3	16098607	3	16326149	0.99936	coding
Zm00001eb123970--Zm00001eb124020	Zm00001eb123970_T003	Zm00001eb124020_T003	3	16098607	3	16326149	0.99892	coding
Zm00001eb123970--Zm00001eb124020	Zm00001eb123970_T003	Zm00001eb124020_T004	3	16098607	3	16326149	0.99853	coding
Zm00001eb123970--Zm00001eb124020	Zm00001eb123970_T004	Zm00001eb124020_T001	3	16098607	3	16326149	0.99793	coding
Zm00001eb123970--Zm00001eb124020	Zm00001eb123970_T004	Zm00001eb124020_T002	3	16098607	3	16326149	0.99793	coding
Zm00001eb123970--Zm00001eb124020	Zm00001eb123970_T004	Zm00001eb124020_T003	3	16098607	3	16326149	0.99888	coding
Zm00001eb123970--Zm00001eb124020	Zm00001eb123970_T004	Zm00001eb124020_T004	3	16098607	3	16326149	0.9995	coding
Zm00001eb123970--Zm00001eb124020	Zm00001eb123970_T005	Zm00001eb124020_T001	3	16098607	3	16326149	0.99962	coding
Zm00001eb123970--Zm00001eb124020	Zm00001eb123970_T005	Zm00001eb124020_T002	3	16098607	3	16326149	0.99962	coding
Zm00001eb123970--Zm00001eb124020	Zm00001eb123970_T005	Zm00001eb124020_T003	3	16098607	3	16326149	0.9994	coding
Zm00001eb123970--Zm00001eb124020	Zm00001eb123970_T005	Zm00001eb124020_T004	3	16098607	3	16326149	0.99923	coding
Zm00001eb127720--Zm00001eb377870	Zm00001eb127720_T001	Zm00001eb377870_T001	3	36195173	9	23958996	0.98822	coding
Zm00001eb127720--Zm00001eb377870	Zm00001eb127720_T001	Zm00001eb377870_T002	3	36195173	9	23958996	0.98805	coding
Zm00001eb127720--Zm00001eb377870	Zm00001eb127720_T001	Zm00001eb377870_T003	3	36195173	9	23958996	0.98807	coding
Zm00001eb127720--Zm00001eb377870	Zm00001eb127720_T001	Zm00001eb377870_T004	3	36195173	9	23958996	0.98807	coding
Zm00001eb127720--Zm00001eb377870	Zm00001eb127720_T001	Zm00001eb377870_T005	3	36195173	9	23958996	0.98807	coding
Zm00001eb127720--Zm00001eb377870	Zm00001eb127720_T001	Zm00001eb377870_T007	3	36195173	9	23958996	0.98805	coding
Zm00001eb127720--Zm00001eb377870	Zm00001eb127720_T002	Zm00001eb377870_T001	3	36195173	9	23958996	0.96903	coding
Zm00001eb127720--Zm00001eb377870	Zm00001eb127720_T002	Zm00001eb377870_T002	3	36195173	9	23958996	0.95824	coding
Zm00001eb127720--Zm00001eb377870	Zm00001eb127720_T002	Zm00001eb377870_T003	3	36195173	9	23958996	0.95382	coding
Zm00001eb127720--Zm00001eb377870	Zm00001eb127720_T002	Zm00001eb377870_T004	3	36195173	9	23958996	0.95382	coding
Zm00001eb127720--Zm00001eb377870	Zm00001eb127720_T002	Zm00001eb377870_T005	3	36195173	9	23958996	0.95382	coding
Zm00001eb127720--Zm00001eb377870	Zm00001eb127720_T002	Zm00001eb377870_T007	3	36195173	9	23958996	0.95824	coding
Zm00001eb128020--Zm00001eb254090	Zm00001eb128020_T001	Zm00001eb254090_T001	3	38467721	5	214058646	0.99742	coding
Zm00001eb128020--Zm00001eb254090	Zm00001eb128020_T001	Zm00001eb254090_T002	3	38467721	5	214058646	0.99803	coding
Zm00001eb128020--Zm00001eb254090	Zm00001eb128020_T001	Zm00001eb254090_T003	3	38467721	5	214058646	0.996	coding
Zm00001eb129660--Zm00001eb129650	Zm00001eb129660_T001	Zm00001eb129650_T001	3	49681125	3	49663361	0.9583	coding
Zm00001eb134700--Zm00001eb134690	Zm00001eb134700_T001	Zm00001eb134690_T001	3	112548969	3	112533256	0.99916	coding
Zm00001eb134700--Zm00001eb134690	Zm00001eb134700_T002	Zm00001eb134690_T001	3	112548969	3	112533256	0.99916	coding
Zm00001eb139160--Zm00001eb056630	Zm00001eb139160_T001	Zm00001eb056630_T001	3	143162517	1	281126153	0.89722	non-coding
Zm00001eb139160--Zm00001eb056630	Zm00001eb139160_T002	Zm00001eb056630_T001	3	143162517	1	281126153	0.84012	non-coding
Zm00001eb139160--Zm00001eb056630	Zm00001eb139160_T003	Zm00001eb056630_T001	3	143162517	1	281126153	0.73125	non-coding
Zm00001eb144210--Zm00001eb343290	Zm00001eb144210_T001	Zm00001eb343290_T001	3	170148490	8	68636142	0.99992	coding
Zm00001eb144210--Zm00001eb343290	Zm00001eb144210_T001	Zm00001eb343290_T002	3	170148490	8	68636142	0.99994	coding
Zm00001eb144210--Zm00001eb343290	Zm00001eb144210_T001	Zm00001eb343290_T003	3	170148490	8	68636142	0.99976	coding
Zm00001eb144210--Zm00001eb343290	Zm00001eb144210_T002	Zm00001eb343290_T001	3	170148490	8	68636142	0.99991	coding
Zm00001eb144210--Zm00001eb343290	Zm00001eb144210_T002	Zm00001eb343290_T002	3	170148490	8	68636142	0.9999	coding
Zm00001eb144210--Zm00001eb343290	Zm00001eb144210_T002	Zm00001eb343290_T003	3	170148490	8	68636142	0.99979	coding
Zm00001eb144210--Zm00001eb343290	Zm00001eb144210_T003	Zm00001eb343290_T001	3	170148490	8	68636142	0.99996	coding
Zm00001eb144210--Zm00001eb343290	Zm00001eb144210_T003	Zm00001eb343290_T002	3	170148490	8	68636142	0.99995	coding
Zm00001eb144210--Zm00001eb343290	Zm00001eb144210_T003	Zm00001eb343290_T003	3	170148490	8	68636142	0.9999	coding
Zm00001eb152420--Zm00001eb110580	Zm00001eb152420_T001	Zm00001eb110580_T001	3	200346021	2	221288969	0.9999	coding
Zm00001eb156230--Zm00001eb156250	Zm00001eb156230_T001	Zm00001eb156250_T001	3	212477153	3	212507130	0.99459	coding
Zm00001eb156230--Zm00001eb156250	Zm00001eb156230_T002	Zm00001eb156250_T001	3	212477153	3	212507130	0.99459	coding
Zm00001eb157490--Zm00001eb157480	Zm00001eb157490_T001	Zm00001eb157480_T001	3	216572394	3	216529754	0.96264	coding
Zm00001eb157490--Zm00001eb157480	Zm00001eb157490_T001	Zm00001eb157480_T001	3	216572394	3	216531937	0.9542	coding
Zm00001eb157490--Zm00001eb157480	Zm00001eb157490_T002	Zm00001eb157480_T001	3	216572394	3	216529754	0.90072	coding
Zm00001eb157490--Zm00001eb157480	Zm00001eb157490_T002	Zm00001eb157480_T001	3	216572394	3	216531937	0.89096	non-coding
Zm00001eb159890--Zm00001eb174410	Zm00001eb159890_T001	Zm00001eb174410_T001	3	224442705	4	42088558	0.99953	coding
Zm00001eb163070--Zm00001eb110540	Zm00001eb163070_T001	Zm00001eb110540_T001	3	234771930	2	221042995	0.99658	coding
Zm00001eb163070--Zm00001eb110540	Zm00001eb163070_T001	Zm00001eb110540_T002	3	234771930	2	221042995	0.99658	coding
Zm00001eb163070--Zm00001eb110540	Zm00001eb163070_T001	Zm00001eb110540_T003	3	234771930	2	221042995	0.99658	coding
Zm00001eb163070--Zm00001eb110540	Zm00001eb163070_T001	Zm00001eb110540_T004	3	234771930	2	221042995	0.99658	coding
Zm00001eb163070--Zm00001eb110540	Zm00001eb163070_T002	Zm00001eb110540_T001	3	234771930	2	221042995	0.98365	coding
Zm00001eb163070--Zm00001eb110540	Zm00001eb163070_T002	Zm00001eb110540_T002	3	234771930	2	221042995	0.98365	coding
Zm00001eb163070--Zm00001eb110540	Zm00001eb163070_T002	Zm00001eb110540_T003	3	234771930	2	221042995	0.98365	coding
Zm00001eb163070--Zm00001eb110540	Zm00001eb163070_T002	Zm00001eb110540_T004	3	234771930	2	221042995	0.98365	coding
Zm00001eb163070--Zm00001eb110540	Zm00001eb163070_T003	Zm00001eb110540_T001	3	234771930	2	221042995	0.99755	coding
Zm00001eb163070--Zm00001eb110540	Zm00001eb163070_T003	Zm00001eb110540_T002	3	234771930	2	221042995	0.99755	coding
Zm00001eb163070--Zm00001eb110540	Zm00001eb163070_T003	Zm00001eb110540_T003	3	234771930	2	221042995	0.99755	coding
Zm00001eb163070--Zm00001eb110540	Zm00001eb163070_T003	Zm00001eb110540_T004	3	234771930	2	221042995	0.99755	coding
Zm00001eb163070--Zm00001eb110540	Zm00001eb163070_T004	Zm00001eb110540_T001	3	234771930	2	221042995	0.98537	coding
Zm00001eb163070--Zm00001eb110540	Zm00001eb163070_T004	Zm00001eb110540_T002	3	234771930	2	221042995	0.98537	coding
Zm00001eb163070--Zm00001eb110540	Zm00001eb163070_T004	Zm00001eb110540_T003	3	234771930	2	221042995	0.98537	coding
Zm00001eb163070--Zm00001eb110540	Zm00001eb163070_T004	Zm00001eb110540_T004	3	234771930	2	221042995	0.98537	coding
Zm00001eb174410--Zm00001eb168170	Zm00001eb174410_T001	Zm00001eb168170_T001	4	42088684	4	12567216	0.99582	coding
Zm00001eb174750--Zm00001eb356390	Zm00001eb174750_T001	Zm00001eb356390_T001	4	44216853	8	139363012	0.88705	non-coding
Zm00001eb175070--Zm00001eb417150	Zm00001eb175070_T001	Zm00001eb417150_T001	4	45965498	10	86891391	0.99918	coding
Zm00001eb175070--Zm00001eb417150	Zm00001eb175070_T001	Zm00001eb417150_T002	4	45965498	10	86891391	0.99862	coding
Zm00001eb175070--Zm00001eb417150	Zm00001eb175070_T001	Zm00001eb417150_T003	4	45965498	10	86891391	0.99795	coding
Zm00001eb175070--Zm00001eb417150	Zm00001eb175070_T001	Zm00001eb417150_T004	4	45965498	10	86891391	0.99919	coding
Zm00001eb175070--Zm00001eb417150	Zm00001eb175070_T001	Zm00001eb417150_T005	4	45965498	10	86891391	0.99919	coding
Zm00001eb175070--Zm00001eb417150	Zm00001eb175070_T001	Zm00001eb417150_T006	4	45965498	10	86891391	0.99887	coding
Zm00001eb177230--Zm00001eb219700	Zm00001eb177230_T001	Zm00001eb219700_T001	4	65638549	5	20855660	0.98265	coding
Zm00001eb177230--Zm00001eb219700	Zm00001eb177230_T001	Zm00001eb219700_T002	4	65638549	5	20855660	0.98265	coding
Zm00001eb177230--Zm00001eb219700	Zm00001eb177230_T001	Zm00001eb219700_T003	4	65638549	5	20855660	0.98432	coding
Zm00001eb177230--Zm00001eb219700	Zm00001eb177230_T001	Zm00001eb219700_T004	4	65638549	5	20855660	0.98359	coding
Zm00001eb177230--Zm00001eb219700	Zm00001eb177230_T001	Zm00001eb219700_T005	4	65638549	5	20855660	0.98359	coding
Zm00001eb177230--Zm00001eb219700	Zm00001eb177230_T002	Zm00001eb219700_T001	4	65638549	5	20855660	0.9506	coding
Zm00001eb177230--Zm00001eb219700	Zm00001eb177230_T002	Zm00001eb219700_T002	4	65638549	5	20855660	0.9506	coding
Zm00001eb177230--Zm00001eb219700	Zm00001eb177230_T002	Zm00001eb219700_T003	4	65638549	5	20855660	0.94938	coding
Zm00001eb177230--Zm00001eb219700	Zm00001eb177230_T002	Zm00001eb219700_T004	4	65638549	5	20855660	0.94533	coding
Zm00001eb177230--Zm00001eb219700	Zm00001eb177230_T002	Zm00001eb219700_T005	4	65638549	5	20855660	0.94533	coding
Zm00001eb179320--Zm00001eb194490	Zm00001eb179320_T001	Zm00001eb194490_T001	4	83270532	4	186917910	0.23151	non-coding
Zm00001eb179760--Zm00001eb009800	Zm00001eb179760_T001	Zm00001eb009800_T001	4	86826636	1	30741457	0.99926	coding
Zm00001eb184100--Zm00001eb062420	Zm00001eb184100_T002	Zm00001eb062420_T001	4	139054689	1	299727312	0.99095	coding
Zm00001eb184100--Zm00001eb062420	Zm00001eb184100_T002	Zm00001eb062420_T001	4	139054689	1	299727403	0.99719	coding
Zm00001eb184100--Zm00001eb062420	Zm00001eb184100_T002	Zm00001eb062420_T002	4	139054689	1	299727312	0.98835	coding
Zm00001eb184100--Zm00001eb062420	Zm00001eb184100_T002	Zm00001eb062420_T002	4	139054689	1	299727403	0.99615	coding
Zm00001eb184100--Zm00001eb062420	Zm00001eb184100_T002	Zm00001eb062420_T003	4	139054689	1	299727312	0.98842	coding
Zm00001eb184100--Zm00001eb062420	Zm00001eb184100_T002	Zm00001eb062420_T003	4	139054689	1	299727403	0.99618	coding
Zm00001eb184100--Zm00001eb062420	Zm00001eb184100_T003	Zm00001eb062420_T001	4	139054689	1	299727312	0.99095	coding
Zm00001eb184100--Zm00001eb062420	Zm00001eb184100_T003	Zm00001eb062420_T001	4	139054689	1	299727403	0.99719	coding
Zm00001eb184100--Zm00001eb062420	Zm00001eb184100_T003	Zm00001eb062420_T002	4	139054689	1	299727312	0.98835	coding
Zm00001eb184100--Zm00001eb062420	Zm00001eb184100_T003	Zm00001eb062420_T002	4	139054689	1	299727403	0.99615	coding
Zm00001eb184100--Zm00001eb062420	Zm00001eb184100_T003	Zm00001eb062420_T003	4	139054689	1	299727312	0.98842	coding
Zm00001eb184100--Zm00001eb062420	Zm00001eb184100_T003	Zm00001eb062420_T003	4	139054689	1	299727403	0.99618	coding
Zm00001eb185500--Zm00001eb040440	Zm00001eb185500_T001	Zm00001eb040440_T001	4	150532175	1	213001866	0.67319	non-coding
Zm00001eb185500--Zm00001eb040440	Zm00001eb185500_T002	Zm00001eb040440_T001	4	150532175	1	213001866	0.79391	non-coding
Zm00001eb189340--Zm00001eb040700	Zm00001eb189340_T001	Zm00001eb040700_T001	4	168747956	1	214348030	0.99982	coding
Zm00001eb189340--Zm00001eb040700	Zm00001eb189340_T001	Zm00001eb040700_T002	4	168747956	1	214348030	0.99995	coding
Zm00001eb189340--Zm00001eb040700	Zm00001eb189340_T001	Zm00001eb040700_T003	4	168747956	1	214348030	0.99995	coding
Zm00001eb189340--Zm00001eb040700	Zm00001eb189340_T001	Zm00001eb040700_T004	4	168747956	1	214348030	0.99997	coding
Zm00001eb189340--Zm00001eb040700	Zm00001eb189340_T001	Zm00001eb040700_T005	4	168747956	1	214348030	0.99996	coding
Zm00001eb189340--Zm00001eb040700	Zm00001eb189340_T001	Zm00001eb040700_T006	4	168747956	1	214348030	0.99993	coding
Zm00001eb192110--Zm00001eb355020	Zm00001eb192110_T001	Zm00001eb355020_T001	4	178375245	8	134951530	0.05693	non-coding
Zm00001eb206480--Zm00001eb334910	Zm00001eb206480_T001	Zm00001eb334910_T001	4	243217956	8	11170824	0.99496	coding
Zm00001eb206480--Zm00001eb334910	Zm00001eb206480_T001	Zm00001eb334910_T001	4	243218259	8	11170827	0.99512	coding
Zm00001eb206480--Zm00001eb334910	Zm00001eb206480_T001	Zm00001eb334910_T002	4	243217956	8	11170824	0.99497	coding
Zm00001eb206480--Zm00001eb334910	Zm00001eb206480_T001	Zm00001eb334910_T002	4	243218259	8	11170827	0.99514	coding
Zm00001eb206480--Zm00001eb334910	Zm00001eb206480_T001	Zm00001eb334910_T003	4	243217956	8	11170824	0.99577	coding
Zm00001eb206480--Zm00001eb334910	Zm00001eb206480_T001	Zm00001eb334910_T003	4	243218259	8	11170827	0.99589	coding
Zm00001eb206480--Zm00001eb334910	Zm00001eb206480_T001	Zm00001eb334910_T005	4	243217956	8	11170824	0.99303	coding
Zm00001eb206480--Zm00001eb334910	Zm00001eb206480_T001	Zm00001eb334910_T005	4	243218259	8	11170827	0.99388	coding
Zm00001eb206480--Zm00001eb334910	Zm00001eb206480_T001	Zm00001eb334910_T006	4	243217956	8	11170824	0.99129	coding
Zm00001eb206480--Zm00001eb334910	Zm00001eb206480_T001	Zm00001eb334910_T006	4	243218259	8	11170827	0.99244	coding
Zm00001eb206480--Zm00001eb334910	Zm00001eb206480_T002	Zm00001eb334910_T001	4	243217956	8	11170824	0.99496	coding
Zm00001eb206480--Zm00001eb334910	Zm00001eb206480_T002	Zm00001eb334910_T001	4	243218259	8	11170827	0.99512	coding
Zm00001eb206480--Zm00001eb334910	Zm00001eb206480_T002	Zm00001eb334910_T002	4	243217956	8	11170824	0.99497	coding
Zm00001eb206480--Zm00001eb334910	Zm00001eb206480_T002	Zm00001eb334910_T002	4	243218259	8	11170827	0.99514	coding
Zm00001eb206480--Zm00001eb334910	Zm00001eb206480_T002	Zm00001eb334910_T003	4	243217956	8	11170824	0.99577	coding
Zm00001eb206480--Zm00001eb334910	Zm00001eb206480_T002	Zm00001eb334910_T003	4	243218259	8	11170827	0.99589	coding
Zm00001eb206480--Zm00001eb334910	Zm00001eb206480_T002	Zm00001eb334910_T005	4	243217956	8	11170824	0.99303	coding
Zm00001eb206480--Zm00001eb334910	Zm00001eb206480_T002	Zm00001eb334910_T005	4	243218259	8	11170827	0.99388	coding
Zm00001eb206480--Zm00001eb334910	Zm00001eb206480_T002	Zm00001eb334910_T006	4	243217956	8	11170824	0.99129	coding
Zm00001eb206480--Zm00001eb334910	Zm00001eb206480_T002	Zm00001eb334910_T006	4	243218259	8	11170827	0.99244	coding
Zm00001eb206670--Zm00001eb201750	Zm00001eb206670_T001	Zm00001eb201750_T001	4	243460788	4	216926418	0.75961	non-coding
Zm00001eb211070--Zm00001eb044350	Zm00001eb211070_T001	Zm00001eb044350_T001	5	1865798	1	231947415	0.99575	coding
Zm00001eb211070--Zm00001eb044350	Zm00001eb211070_T001	Zm00001eb044350_T001	5	1865799	1	231947414	0.99599	coding
Zm00001eb211070--Zm00001eb044350	Zm00001eb211070_T001	Zm00001eb044350_T002	5	1865798	1	231947415	0.99904	coding
Zm00001eb211070--Zm00001eb044350	Zm00001eb211070_T001	Zm00001eb044350_T002	5	1865799	1	231947414	0.99906	coding
Zm00001eb211070--Zm00001eb044350	Zm00001eb211070_T001	Zm00001eb044350_T003	5	1865798	1	231947415	0.99904	coding
Zm00001eb211070--Zm00001eb044350	Zm00001eb211070_T001	Zm00001eb044350_T003	5	1865799	1	231947414	0.99906	coding
Zm00001eb211070--Zm00001eb044350	Zm00001eb211070_T001	Zm00001eb044350_T004	5	1865798	1	231947415	0.99904	coding
Zm00001eb211070--Zm00001eb044350	Zm00001eb211070_T001	Zm00001eb044350_T004	5	1865799	1	231947414	0.99906	coding
Zm00001eb211070--Zm00001eb044350	Zm00001eb211070_T002	Zm00001eb044350_T001	5	1865798	1	231947415	0.99613	coding
Zm00001eb211070--Zm00001eb044350	Zm00001eb211070_T002	Zm00001eb044350_T001	5	1865799	1	231947414	0.99629	coding
Zm00001eb211070--Zm00001eb044350	Zm00001eb211070_T002	Zm00001eb044350_T002	5	1865798	1	231947415	0.99924	coding
Zm00001eb211070--Zm00001eb044350	Zm00001eb211070_T002	Zm00001eb044350_T002	5	1865799	1	231947414	0.99927	coding
Zm00001eb211070--Zm00001eb044350	Zm00001eb211070_T002	Zm00001eb044350_T003	5	1865798	1	231947415	0.99924	coding
Zm00001eb211070--Zm00001eb044350	Zm00001eb211070_T002	Zm00001eb044350_T003	5	1865799	1	231947414	0.99927	coding
Zm00001eb211070--Zm00001eb044350	Zm00001eb211070_T002	Zm00001eb044350_T004	5	1865798	1	231947415	0.99924	coding
Zm00001eb211070--Zm00001eb044350	Zm00001eb211070_T002	Zm00001eb044350_T004	5	1865799	1	231947414	0.99927	coding
Zm00001eb211070--Zm00001eb044350	Zm00001eb211070_T003	Zm00001eb044350_T001	5	1865798	1	231947415	0.99288	coding
Zm00001eb211070--Zm00001eb044350	Zm00001eb211070_T003	Zm00001eb044350_T001	5	1865799	1	231947414	0.99326	coding
Zm00001eb211070--Zm00001eb044350	Zm00001eb211070_T003	Zm00001eb044350_T002	5	1865798	1	231947415	0.99745	coding
Zm00001eb211070--Zm00001eb044350	Zm00001eb211070_T003	Zm00001eb044350_T002	5	1865799	1	231947414	0.99755	coding
Zm00001eb211070--Zm00001eb044350	Zm00001eb211070_T003	Zm00001eb044350_T003	5	1865798	1	231947415	0.99745	coding
Zm00001eb211070--Zm00001eb044350	Zm00001eb211070_T003	Zm00001eb044350_T003	5	1865799	1	231947414	0.99755	coding
Zm00001eb211070--Zm00001eb044350	Zm00001eb211070_T003	Zm00001eb044350_T004	5	1865798	1	231947415	0.99745	coding
Zm00001eb211070--Zm00001eb044350	Zm00001eb211070_T003	Zm00001eb044350_T004	5	1865799	1	231947414	0.99755	coding
Zm00001eb211070--Zm00001eb044350	Zm00001eb211070_T004	Zm00001eb044350_T001	5	1865798	1	231947415	0.99613	coding
Zm00001eb211070--Zm00001eb044350	Zm00001eb211070_T004	Zm00001eb044350_T001	5	1865799	1	231947414	0.99629	coding
Zm00001eb211070--Zm00001eb044350	Zm00001eb211070_T004	Zm00001eb044350_T002	5	1865798	1	231947415	0.99924	coding
Zm00001eb211070--Zm00001eb044350	Zm00001eb211070_T004	Zm00001eb044350_T002	5	1865799	1	231947414	0.99927	coding
Zm00001eb211070--Zm00001eb044350	Zm00001eb211070_T004	Zm00001eb044350_T003	5	1865798	1	231947415	0.99924	coding
Zm00001eb211070--Zm00001eb044350	Zm00001eb211070_T004	Zm00001eb044350_T003	5	1865799	1	231947414	0.99927	coding
Zm00001eb211070--Zm00001eb044350	Zm00001eb211070_T004	Zm00001eb044350_T004	5	1865798	1	231947415	0.99924	coding
Zm00001eb211070--Zm00001eb044350	Zm00001eb211070_T004	Zm00001eb044350_T004	5	1865799	1	231947414	0.99927	coding
Zm00001eb211070--Zm00001eb044350	Zm00001eb211070_T005	Zm00001eb044350_T001	5	1865798	1	231947415	0.99695	coding
Zm00001eb211070--Zm00001eb044350	Zm00001eb211070_T005	Zm00001eb044350_T001	5	1865799	1	231947414	0.997	coding
Zm00001eb211070--Zm00001eb044350	Zm00001eb211070_T005	Zm00001eb044350_T002	5	1865798	1	231947415	0.99823	coding
Zm00001eb211070--Zm00001eb044350	Zm00001eb211070_T005	Zm00001eb044350_T002	5	1865799	1	231947414	0.99823	coding
Zm00001eb211070--Zm00001eb044350	Zm00001eb211070_T005	Zm00001eb044350_T003	5	1865798	1	231947415	0.99823	coding
Zm00001eb211070--Zm00001eb044350	Zm00001eb211070_T005	Zm00001eb044350_T003	5	1865799	1	231947414	0.99823	coding
Zm00001eb211070--Zm00001eb044350	Zm00001eb211070_T005	Zm00001eb044350_T004	5	1865798	1	231947415	0.99823	coding
Zm00001eb211070--Zm00001eb044350	Zm00001eb211070_T005	Zm00001eb044350_T004	5	1865799	1	231947414	0.99823	coding
Zm00001eb212390--Zm00001eb212370	Zm00001eb212390_T001	Zm00001eb212370_T001	5	3631337	5	3619574	0.99402	coding
Zm00001eb212390--Zm00001eb212370	Zm00001eb212390_T002	Zm00001eb212370_T001	5	3631337	5	3619574	0.99235	coding
Zm00001eb212430--Zm00001eb324250	Zm00001eb212430_T001	Zm00001eb324250_T001	5	3672414	7	166634960	0.99874	coding
Zm00001eb212430--Zm00001eb324250	Zm00001eb212430_T001	Zm00001eb324250_T002	5	3672414	7	166634960	0.99362	coding
Zm00001eb212430--Zm00001eb324250	Zm00001eb212430_T001	Zm00001eb324250_T003	5	3672414	7	166634960	0.99964	coding
Zm00001eb212430--Zm00001eb324250	Zm00001eb212430_T002	Zm00001eb324250_T001	5	3672414	7	166634960	0.99881	coding
Zm00001eb212430--Zm00001eb324250	Zm00001eb212430_T002	Zm00001eb324250_T002	5	3672414	7	166634960	0.99431	coding
Zm00001eb212430--Zm00001eb324250	Zm00001eb212430_T002	Zm00001eb324250_T003	5	3672414	7	166634960	0.9997	coding
Zm00001eb217000--Zm00001eb396570	Zm00001eb217000_T001	Zm00001eb396570_T001	5	13118637	9	142892047	0.48763	non-coding
Zm00001eb217000--Zm00001eb396570	Zm00001eb217000_T002	Zm00001eb396570_T001	5	13118637	9	142892047	0.48763	non-coding
Zm00001eb217000--Zm00001eb396570	Zm00001eb217000_T003	Zm00001eb396570_T001	5	13118637	9	142892047	0.48763	non-coding
Zm00001eb217000--Zm00001eb396570	Zm00001eb217000_T004	Zm00001eb396570_T001	5	13118637	9	142892047	0.53527	non-coding
Zm00001eb218730--Zm00001eb218720	Zm00001eb218730_T001	Zm00001eb218720_T001	5	18008108	5	17960540	0.98341	coding
Zm00001eb218730--Zm00001eb218720	Zm00001eb218730_T001	Zm00001eb218720_T002	5	18008108	5	17960540	0.98316	coding
Zm00001eb218730--Zm00001eb218720	Zm00001eb218730_T002	Zm00001eb218720_T001	5	18008108	5	17960540	0.98341	coding
Zm00001eb218730--Zm00001eb218720	Zm00001eb218730_T002	Zm00001eb218720_T002	5	18008108	5	17960540	0.98316	coding
Zm00001eb229050--Zm00001eb284880	Zm00001eb229050_T001	Zm00001eb284880_T001	5	67417664	6	146026827	0.99762	coding
Zm00001eb229050--Zm00001eb284880	Zm00001eb229050_T002	Zm00001eb284880_T001	5	67417664	6	146026827	0.99762	coding
Zm00001eb229990--Zm00001eb346380	Zm00001eb229990_T001	Zm00001eb346380_T002	5	71542495	8	87506889	0.99852	coding
Zm00001eb233800--Zm00001eb233790	Zm00001eb233800_T001	Zm00001eb233790_T001	5	91737568	5	91732640	0.99866	coding
Zm00001eb233800--Zm00001eb233790	Zm00001eb233800_T002	Zm00001eb233790_T001	5	91737568	5	91732640	0.99525	coding
Zm00001eb233800--Zm00001eb233790	Zm00001eb233800_T003	Zm00001eb233790_T001	5	91737568	5	91732640	0.99866	coding
Zm00001eb233800--Zm00001eb233790	Zm00001eb233800_T004	Zm00001eb233790_T001	5	91737568	5	91732640	0.99643	coding
Zm00001eb233800--Zm00001eb233790	Zm00001eb233800_T005	Zm00001eb233790_T001	5	91737568	5	91732640	0.99874	coding
Zm00001eb247610--Zm00001eb185240	Zm00001eb247610_T001	Zm00001eb185240_T001	5	190441329	4	148552791	0.6924	non-coding
Zm00001eb247610--Zm00001eb185240	Zm00001eb247610_T001	Zm00001eb185240_T002	5	190441329	4	148552791	0.6924	non-coding
Zm00001eb252220--Zm00001eb054670	Zm00001eb252220_T001	Zm00001eb054670_T001	5	209484461	1	273585849	0.92108	coding
Zm00001eb252420--Zm00001eb430740	Zm00001eb252420_T001	Zm00001eb430740_T001	5	210105161	10	144223832	0.88369	non-coding
Zm00001eb252420--Zm00001eb430740	Zm00001eb252420_T001	Zm00001eb430740_T002	5	210105161	10	144223832	0.8259	non-coding
Zm00001eb252420--Zm00001eb430740	Zm00001eb252420_T002	Zm00001eb430740_T001	5	210105161	10	144223832	0.88369	non-coding
Zm00001eb252420--Zm00001eb430740	Zm00001eb252420_T002	Zm00001eb430740_T002	5	210105161	10	144223832	0.8259	non-coding
Zm00001eb252420--Zm00001eb430740	Zm00001eb252420_T003	Zm00001eb430740_T001	5	210105161	10	144223832	0.88369	non-coding
Zm00001eb252420--Zm00001eb430740	Zm00001eb252420_T003	Zm00001eb430740_T002	5	210105161	10	144223832	0.8259	non-coding
Zm00001eb252420--Zm00001eb430740	Zm00001eb252420_T004	Zm00001eb430740_T001	5	210105161	10	144223832	0.88369	non-coding
Zm00001eb252420--Zm00001eb430740	Zm00001eb252420_T004	Zm00001eb430740_T002	5	210105161	10	144223832	0.8259	non-coding
Zm00001eb252420--Zm00001eb430740	Zm00001eb252420_T005	Zm00001eb430740_T001	5	210105161	10	144223832	0.88369	non-coding
Zm00001eb252420--Zm00001eb430740	Zm00001eb252420_T005	Zm00001eb430740_T002	5	210105161	10	144223832	0.8259	non-coding
Zm00001eb253330--Zm00001eb431180	Zm00001eb253330_T001	Zm00001eb431180_T001	5	212549356	10	145098585	0.99938	coding
Zm00001eb253330--Zm00001eb431180	Zm00001eb253330_T001	Zm00001eb431180_T002	5	212549356	10	145098585	0.9997	coding
Zm00001eb253330--Zm00001eb431180	Zm00001eb253330_T001	Zm00001eb431180_T003	5	212549356	10	145098585	0.99937	coding
Zm00001eb253330--Zm00001eb431180	Zm00001eb253330_T002	Zm00001eb431180_T001	5	212549356	10	145098585	0.99987	coding
Zm00001eb253330--Zm00001eb431180	Zm00001eb253330_T002	Zm00001eb431180_T002	5	212549356	10	145098585	0.99964	coding
Zm00001eb253330--Zm00001eb431180	Zm00001eb253330_T002	Zm00001eb431180_T003	5	212549356	10	145098585	0.99909	coding
Zm00001eb253330--Zm00001eb431180	Zm00001eb253330_T003	Zm00001eb431180_T001	5	212549356	10	145098585	0.9988	coding
Zm00001eb253330--Zm00001eb431180	Zm00001eb253330_T003	Zm00001eb431180_T002	5	212549356	10	145098585	0.99863	coding
Zm00001eb253330--Zm00001eb431180	Zm00001eb253330_T003	Zm00001eb431180_T003	5	212549356	10	145098585	0.99826	coding
Zm00001eb256690--Zm00001eb256630	Zm00001eb256690_T001	Zm00001eb256630_T001	5	220068283	5	219981559	0.9971	coding
Zm00001eb256690--Zm00001eb256630	Zm00001eb256690_T001	Zm00001eb256630_T002	5	220068283	5	219981559	0.99707	coding
Zm00001eb256690--Zm00001eb256630	Zm00001eb256690_T002	Zm00001eb256630_T001	5	220068283	5	219981559	0.99733	coding
Zm00001eb256690--Zm00001eb256630	Zm00001eb256690_T002	Zm00001eb256630_T002	5	220068283	5	219981559	0.99786	coding
Zm00001eb256690--Zm00001eb256630	Zm00001eb256690_T003	Zm00001eb256630_T001	5	220068283	5	219981559	0.99933	coding
Zm00001eb256690--Zm00001eb256630	Zm00001eb256690_T003	Zm00001eb256630_T002	5	220068283	5	219981559	0.99941	coding
Zm00001eb256690--Zm00001eb256630	Zm00001eb256690_T004	Zm00001eb256630_T001	5	220068283	5	219981559	0.99144	coding
Zm00001eb256690--Zm00001eb256630	Zm00001eb256690_T004	Zm00001eb256630_T002	5	220068283	5	219981559	0.99086	coding
Zm00001eb256690--Zm00001eb256630	Zm00001eb256690_T005	Zm00001eb256630_T001	5	220068283	5	219981559	0.9973	coding
Zm00001eb256690--Zm00001eb256630	Zm00001eb256690_T005	Zm00001eb256630_T002	5	220068283	5	219981559	0.99812	coding
Zm00001eb256690--Zm00001eb256630	Zm00001eb256690_T006	Zm00001eb256630_T001	5	220068283	5	219981559	0.98293	coding
Zm00001eb256690--Zm00001eb256630	Zm00001eb256690_T006	Zm00001eb256630_T002	5	220068283	5	219981559	0.98668	coding
Zm00001eb256690--Zm00001eb256630	Zm00001eb256690_T007	Zm00001eb256630_T001	5	220068283	5	219981559	0.99391	coding
Zm00001eb256690--Zm00001eb256630	Zm00001eb256690_T007	Zm00001eb256630_T002	5	220068283	5	219981559	0.99404	coding
Zm00001eb256690--Zm00001eb256630	Zm00001eb256690_T008	Zm00001eb256630_T001	5	220068283	5	219981559	0.99644	coding
Zm00001eb256690--Zm00001eb256630	Zm00001eb256690_T008	Zm00001eb256630_T002	5	220068283	5	219981559	0.99668	coding
Zm00001eb256690--Zm00001eb256630	Zm00001eb256690_T009	Zm00001eb256630_T001	5	220068283	5	219981559	0.99505	coding
Zm00001eb256690--Zm00001eb256630	Zm00001eb256690_T009	Zm00001eb256630_T002	5	220068283	5	219981559	0.99505	coding
Zm00001eb257030--Zm00001eb257020	Zm00001eb257030_T001	Zm00001eb257020_T001	5	220541125	5	220536107	0.91296	coding
Zm00001eb259160--Zm00001eb191140	Zm00001eb259160_T001	Zm00001eb191140_T001	5	224575945	4	175939687	0.98224	coding
Zm00001eb259160--Zm00001eb191140	Zm00001eb259160_T001	Zm00001eb191140_T002	5	224575945	4	175939687	0.98224	coding
Zm00001eb259680--Zm00001eb259660	Zm00001eb259680_T001	Zm00001eb259660_T001	5	226036217	5	226029464	0.99471	coding
Zm00001eb259680--Zm00001eb259660	Zm00001eb259680_T002	Zm00001eb259660_T001	5	226036217	5	226029464	0.99471	coding
Zm00001eb259680--Zm00001eb259660	Zm00001eb259680_T003	Zm00001eb259660_T001	5	226036217	5	226029464	0.99471	coding
Zm00001eb259680--Zm00001eb259660	Zm00001eb259680_T004	Zm00001eb259660_T001	5	226036217	5	226029464	0.99074	coding
Zm00001eb259680--Zm00001eb259660	Zm00001eb259680_T005	Zm00001eb259660_T001	5	226036217	5	226029464	0.996	coding
Zm00001eb259680--Zm00001eb259660	Zm00001eb259680_T006	Zm00001eb259660_T001	5	226036217	5	226029464	0.99063	coding
Zm00001eb259680--Zm00001eb259660	Zm00001eb259680_T007	Zm00001eb259660_T001	5	226036217	5	226029464	0.98846	coding
Zm00001eb259680--Zm00001eb259660	Zm00001eb259680_T008	Zm00001eb259660_T001	5	226036217	5	226029464	0.99157	coding
Zm00001eb259680--Zm00001eb259660	Zm00001eb259680_T009	Zm00001eb259660_T001	5	226036217	5	226029464	0.989	coding
Zm00001eb261660--Zm00001eb314190	Zm00001eb261660_T001	Zm00001eb314190_T001	6	13716239	7	127175327	0.9999	coding
Zm00001eb261660--Zm00001eb314190	Zm00001eb261660_T002	Zm00001eb314190_T001	6	13716239	7	127175327	0.99991	coding
Zm00001eb275130--Zm00001eb419990	Zm00001eb275130_T001	Zm00001eb419990_T001	6	106461651	10	104088018	0.58505	non-coding
Zm00001eb275130--Zm00001eb419990	Zm00001eb275130_T002	Zm00001eb419990_T001	6	106461651	10	104088018	0.61614	non-coding
Zm00001eb277680--Zm00001eb212770	Zm00001eb277680_T001	Zm00001eb212770_T001	6	115703640	5	4240781	0.69752	non-coding
Zm00001eb282490--Zm00001eb253620	Zm00001eb282490_T001	Zm00001eb253620_T001	6	136110059	5	212988537	0.7854	non-coding
Zm00001eb282490--Zm00001eb253620	Zm00001eb282490_T001	Zm00001eb253620_T002	6	136110059	5	212988537	0.7854	non-coding
Zm00001eb282490--Zm00001eb253620	Zm00001eb282490_T001	Zm00001eb253620_T003	6	136110059	5	212988537	0.76268	non-coding
Zm00001eb282490--Zm00001eb253620	Zm00001eb282490_T001	Zm00001eb253620_T004	6	136110059	5	212988537	0.76268	non-coding
Zm00001eb282490--Zm00001eb253620	Zm00001eb282490_T001	Zm00001eb253620_T005	6	136110059	5	212988537	0.76268	non-coding
Zm00001eb282490--Zm00001eb253620	Zm00001eb282490_T001	Zm00001eb253620_T006	6	136110059	5	212988537	0.7854	non-coding
Zm00001eb290270--Zm00001eb090650	Zm00001eb290270_T001	Zm00001eb090650_T001	6	164418980	2	128096613	0.11816	non-coding
Zm00001eb290270--Zm00001eb318230	Zm00001eb290270_T001	Zm00001eb318230_T001	6	164418980	7	144666537	0.9986	coding
Zm00001eb290270--Zm00001eb318230	Zm00001eb290270_T001	Zm00001eb318230_T002	6	164418980	7	144666537	0.99607	coding
Zm00001eb290270--Zm00001eb318230	Zm00001eb290270_T001	Zm00001eb318230_T003	6	164418980	7	144666537	0.99809	coding
Zm00001eb290270--Zm00001eb318230	Zm00001eb290270_T001	Zm00001eb318230_T004	6	164418980	7	144666537	0.99533	coding
Zm00001eb290270--Zm00001eb327860	Zm00001eb290270_T001	Zm00001eb327860_T001	6	164418980	7	175802276	0.40869	non-coding
Zm00001eb290270--Zm00001eb327860	Zm00001eb290270_T001	Zm00001eb327860_T002	6	164418980	7	175802276	0.73099	non-coding
Zm00001eb290270--Zm00001eb327860	Zm00001eb290270_T001	Zm00001eb327860_T003	6	164418980	7	175802276	0.76201	non-coding
Zm00001eb290270--Zm00001eb333970	Zm00001eb290270_T001	Zm00001eb333970_T001	6	164418980	8	6858678	0.95085	coding
Zm00001eb290270--Zm00001eb333970	Zm00001eb290270_T001	Zm00001eb333970_T002	6	164418980	8	6858678	0.95085	coding
Zm00001eb290270--Zm00001eb352560	Zm00001eb290270_T001	Zm00001eb352560_T001	6	164418980	8	123662485	0.89447	non-coding
Zm00001eb290270--Zm00001eb352560	Zm00001eb290270_T001	Zm00001eb352560_T002	6	164418980	8	123662485	0.67172	non-coding
Zm00001eb290270--Zm00001eb393930	Zm00001eb290270_T001	Zm00001eb393930_T001	6	164418981	9	132138473	0.99285	coding
Zm00001eb291600--Zm00001eb291590	Zm00001eb291600_T001	Zm00001eb291590_T001	6	167471899	6	167435864	0.99887	coding
Zm00001eb291600--Zm00001eb291590	Zm00001eb291600_T001	Zm00001eb291590_T002	6	167471899	6	167435864	0.99887	coding
Zm00001eb291600--Zm00001eb291590	Zm00001eb291600_T001	Zm00001eb291590_T003	6	167471899	6	167435864	0.99898	coding
Zm00001eb291600--Zm00001eb291590	Zm00001eb291600_T001	Zm00001eb291590_T004	6	167471899	6	167435864	0.99887	coding
Zm00001eb291600--Zm00001eb291590	Zm00001eb291600_T001	Zm00001eb291590_T005	6	167471899	6	167435864	0.99898	coding
Zm00001eb291600--Zm00001eb291590	Zm00001eb291600_T002	Zm00001eb291590_T001	6	167471899	6	167435864	0.99887	coding
Zm00001eb291600--Zm00001eb291590	Zm00001eb291600_T002	Zm00001eb291590_T002	6	167471899	6	167435864	0.99887	coding
Zm00001eb291600--Zm00001eb291590	Zm00001eb291600_T002	Zm00001eb291590_T003	6	167471899	6	167435864	0.99898	coding
Zm00001eb291600--Zm00001eb291590	Zm00001eb291600_T002	Zm00001eb291590_T004	6	167471899	6	167435864	0.99887	coding
Zm00001eb291600--Zm00001eb291590	Zm00001eb291600_T002	Zm00001eb291590_T005	6	167471899	6	167435864	0.99898	coding
Zm00001eb292590--Zm00001eb257900	Zm00001eb292590_T001	Zm00001eb257900_T001	6	169700965	5	222253352	0.99928	coding
Zm00001eb300740--Zm00001eb300770	Zm00001eb300740_T001	Zm00001eb300770_T001	7	7739521	7	7791452	0.9995	coding
Zm00001eb300740--Zm00001eb300770	Zm00001eb300740_T001	Zm00001eb300770_T002	7	7739521	7	7791452	0.99996	coding
Zm00001eb300740--Zm00001eb300770	Zm00001eb300740_T001	Zm00001eb300770_T003	7	7739521	7	7791452	0.99937	coding
Zm00001eb300740--Zm00001eb300770	Zm00001eb300740_T002	Zm00001eb300770_T001	7	7739521	7	7791452	0.99948	coding
Zm00001eb300740--Zm00001eb300770	Zm00001eb300740_T002	Zm00001eb300770_T002	7	7739521	7	7791452	0.99997	coding
Zm00001eb300740--Zm00001eb300770	Zm00001eb300740_T002	Zm00001eb300770_T003	7	7739521	7	7791452	0.99933	coding
Zm00001eb300740--Zm00001eb300770	Zm00001eb300740_T003	Zm00001eb300770_T001	7	7739521	7	7791452	0.99932	coding
Zm00001eb300740--Zm00001eb300770	Zm00001eb300740_T003	Zm00001eb300770_T002	7	7739521	7	7791452	0.99993	coding
Zm00001eb300740--Zm00001eb300770	Zm00001eb300740_T003	Zm00001eb300770_T003	7	7739521	7	7791452	0.99909	coding
Zm00001eb301540--Zm00001eb052500	Zm00001eb301540_T001	Zm00001eb052500_T001	7	10935506	1	264971757	0.91122	coding
Zm00001eb301540--Zm00001eb052500	Zm00001eb301540_T002	Zm00001eb052500_T001	7	10935506	1	264971757	0.9093	coding
Zm00001eb304660--Zm00001eb304670	Zm00001eb304660_T001	Zm00001eb304670_T001	7	28208851	7	28209886	0.99883	coding
Zm00001eb304660--Zm00001eb304670	Zm00001eb304660_T001	Zm00001eb304670_T001	7	28208852	7	28209887	0.99883	coding
Zm00001eb304660--Zm00001eb304670	Zm00001eb304660_T001	Zm00001eb304670_T001	7	28208854	7	28209889	0.99895	coding
Zm00001eb304660--Zm00001eb304670	Zm00001eb304660_T001	Zm00001eb304670_T001	7	28208855	7	28209890	0.99885	coding
Zm00001eb304660--Zm00001eb304670	Zm00001eb304660_T001	Zm00001eb304670_T002	7	28208851	7	28209886	0.99944	coding
Zm00001eb304660--Zm00001eb304670	Zm00001eb304660_T001	Zm00001eb304670_T002	7	28208852	7	28209887	0.99944	coding
Zm00001eb304660--Zm00001eb304670	Zm00001eb304660_T001	Zm00001eb304670_T002	7	28208854	7	28209889	0.9995	coding
Zm00001eb304660--Zm00001eb304670	Zm00001eb304660_T001	Zm00001eb304670_T002	7	28208855	7	28209890	0.99945	coding
Zm00001eb316420--Zm00001eb340370	Zm00001eb316420_T001	Zm00001eb340370_T001	7	137204691	8	38419578	0.99935	coding
Zm00001eb316420--Zm00001eb340370	Zm00001eb316420_T001	Zm00001eb340370_T002	7	137204691	8	38419578	0.99929	coding
Zm00001eb316420--Zm00001eb340370	Zm00001eb316420_T001	Zm00001eb340370_T003	7	137204691	8	38419578	0.99929	coding
Zm00001eb316420--Zm00001eb340370	Zm00001eb316420_T002	Zm00001eb340370_T001	7	137204691	8	38419578	0.99935	coding
Zm00001eb316420--Zm00001eb340370	Zm00001eb316420_T002	Zm00001eb340370_T002	7	137204691	8	38419578	0.99929	coding
Zm00001eb316420--Zm00001eb340370	Zm00001eb316420_T002	Zm00001eb340370_T003	7	137204691	8	38419578	0.99929	coding
Zm00001eb316420--Zm00001eb340370	Zm00001eb316420_T003	Zm00001eb340370_T001	7	137204691	8	38419578	0.99935	coding
Zm00001eb316420--Zm00001eb340370	Zm00001eb316420_T003	Zm00001eb340370_T002	7	137204691	8	38419578	0.99929	coding
Zm00001eb316420--Zm00001eb340370	Zm00001eb316420_T003	Zm00001eb340370_T003	7	137204691	8	38419578	0.99929	coding
Zm00001eb316420--Zm00001eb340370	Zm00001eb316420_T004	Zm00001eb340370_T001	7	137204691	8	38419578	0.99935	coding
Zm00001eb316420--Zm00001eb340370	Zm00001eb316420_T004	Zm00001eb340370_T002	7	137204691	8	38419578	0.99929	coding
Zm00001eb316420--Zm00001eb340370	Zm00001eb316420_T004	Zm00001eb340370_T003	7	137204691	8	38419578	0.99929	coding
Zm00001eb316420--Zm00001eb340370	Zm00001eb316420_T005	Zm00001eb340370_T001	7	137204691	8	38419578	0.99935	coding
Zm00001eb316420--Zm00001eb340370	Zm00001eb316420_T005	Zm00001eb340370_T002	7	137204691	8	38419578	0.99929	coding
Zm00001eb316420--Zm00001eb340370	Zm00001eb316420_T005	Zm00001eb340370_T003	7	137204691	8	38419578	0.99929	coding
Zm00001eb316420--Zm00001eb340370	Zm00001eb316420_T006	Zm00001eb340370_T001	7	137204691	8	38419578	0.99968	coding
Zm00001eb316420--Zm00001eb340370	Zm00001eb316420_T006	Zm00001eb340370_T002	7	137204691	8	38419578	0.99972	coding
Zm00001eb316420--Zm00001eb340370	Zm00001eb316420_T006	Zm00001eb340370_T003	7	137204691	8	38419578	0.99972	coding
Zm00001eb316420--Zm00001eb340370	Zm00001eb316420_T007	Zm00001eb340370_T001	7	137204691	8	38419578	0.99968	coding
Zm00001eb316420--Zm00001eb340370	Zm00001eb316420_T007	Zm00001eb340370_T002	7	137204691	8	38419578	0.99972	coding
Zm00001eb316420--Zm00001eb340370	Zm00001eb316420_T007	Zm00001eb340370_T003	7	137204691	8	38419578	0.99972	coding
Zm00001eb316420--Zm00001eb340370	Zm00001eb316420_T008	Zm00001eb340370_T001	7	137204691	8	38419578	0.99968	coding
Zm00001eb316420--Zm00001eb340370	Zm00001eb316420_T008	Zm00001eb340370_T002	7	137204691	8	38419578	0.99972	coding
Zm00001eb316420--Zm00001eb340370	Zm00001eb316420_T008	Zm00001eb340370_T003	7	137204691	8	38419578	0.99972	coding
Zm00001eb322450--Zm00001eb105810	Zm00001eb322450_T001	Zm00001eb105810_T001	7	161393573	2	209283278	0.98991	coding
Zm00001eb322450--Zm00001eb105810	Zm00001eb322450_T001	Zm00001eb105810_T001	7	161394026	2	209283278	0.98495	coding
Zm00001eb322450--Zm00001eb105810	Zm00001eb322450_T001	Zm00001eb105810_T002	7	161393573	2	209283278	0.95557	coding
Zm00001eb322450--Zm00001eb105810	Zm00001eb322450_T001	Zm00001eb105810_T002	7	161394026	2	209283278	0.9418	coding
Zm00001eb322450--Zm00001eb105810	Zm00001eb322450_T001	Zm00001eb105810_T003	7	161393573	2	209283278	0.97728	coding
Zm00001eb322450--Zm00001eb105810	Zm00001eb322450_T001	Zm00001eb105810_T003	7	161394026	2	209283278	0.97524	coding
Zm00001eb322450--Zm00001eb105810	Zm00001eb322450_T001	Zm00001eb105810_T004	7	161393573	2	209283278	0.96934	coding
Zm00001eb322450--Zm00001eb105810	Zm00001eb322450_T001	Zm00001eb105810_T004	7	161394026	2	209283278	0.93798	coding
Zm00001eb322450--Zm00001eb105810	Zm00001eb322450_T002	Zm00001eb105810_T001	7	161393573	2	209283278	0.98915	coding
Zm00001eb322450--Zm00001eb105810	Zm00001eb322450_T002	Zm00001eb105810_T001	7	161394026	2	209283278	0.99379	coding
Zm00001eb322450--Zm00001eb105810	Zm00001eb322450_T002	Zm00001eb105810_T002	7	161393573	2	209283278	0.97024	coding
Zm00001eb322450--Zm00001eb105810	Zm00001eb322450_T002	Zm00001eb105810_T002	7	161394026	2	209283278	0.9757	coding
Zm00001eb322450--Zm00001eb105810	Zm00001eb322450_T002	Zm00001eb105810_T003	7	161393573	2	209283278	0.97838	coding
Zm00001eb322450--Zm00001eb105810	Zm00001eb322450_T002	Zm00001eb105810_T003	7	161394026	2	209283278	0.98358	coding
Zm00001eb322450--Zm00001eb105810	Zm00001eb322450_T002	Zm00001eb105810_T004	7	161393573	2	209283278	0.96405	coding
Zm00001eb322450--Zm00001eb105810	Zm00001eb322450_T002	Zm00001eb105810_T004	7	161394026	2	209283278	0.9662	coding
Zm00001eb322450--Zm00001eb105810	Zm00001eb322450_T003	Zm00001eb105810_T001	7	161393573	2	209283278	0.98297	coding
Zm00001eb322450--Zm00001eb105810	Zm00001eb322450_T003	Zm00001eb105810_T001	7	161394026	2	209283278	0.99001	coding
Zm00001eb322450--Zm00001eb105810	Zm00001eb322450_T003	Zm00001eb105810_T002	7	161393573	2	209283278	0.94599	coding
Zm00001eb322450--Zm00001eb105810	Zm00001eb322450_T003	Zm00001eb105810_T002	7	161394026	2	209283278	0.97246	coding
Zm00001eb322450--Zm00001eb105810	Zm00001eb322450_T003	Zm00001eb105810_T003	7	161393573	2	209283278	0.96663	coding
Zm00001eb322450--Zm00001eb105810	Zm00001eb322450_T003	Zm00001eb105810_T003	7	161394026	2	209283278	0.97459	coding
Zm00001eb322450--Zm00001eb105810	Zm00001eb322450_T003	Zm00001eb105810_T004	7	161393573	2	209283278	0.95303	coding
Zm00001eb322450--Zm00001eb105810	Zm00001eb322450_T003	Zm00001eb105810_T004	7	161394026	2	209283278	0.94585	coding
Zm00001eb323700--Zm00001eb323710	Zm00001eb323700_T001	Zm00001eb323710_T001	7	165180320	7	165182869	0.87464	non-coding
Zm00001eb323700--Zm00001eb323710	Zm00001eb323700_T001	Zm00001eb323710_T002	7	165180320	7	165182869	0.87464	non-coding
Zm00001eb323700--Zm00001eb323710	Zm00001eb323700_T002	Zm00001eb323710_T001	7	165180320	7	165182869	0.87464	non-coding
Zm00001eb323700--Zm00001eb323710	Zm00001eb323700_T002	Zm00001eb323710_T002	7	165180320	7	165182869	0.87464	non-coding
Zm00001eb323700--Zm00001eb323710	Zm00001eb323700_T003	Zm00001eb323710_T001	7	165180320	7	165182869	0.87464	non-coding
Zm00001eb323700--Zm00001eb323710	Zm00001eb323700_T003	Zm00001eb323710_T002	7	165180320	7	165182869	0.87464	non-coding
Zm00001eb330110--Zm00001eb384140	Zm00001eb330110_T001	Zm00001eb384140_T001	7	181129306	9	74426581	0.99903	coding
Zm00001eb330800--Zm00001eb330790	Zm00001eb330800_T001	Zm00001eb330790_T001	7	182465528	7	182459680	0.99972	coding
Zm00001eb330800--Zm00001eb330790	Zm00001eb330800_T001	Zm00001eb330790_T002	7	182465528	7	182459680	0.99995	coding
Zm00001eb330800--Zm00001eb330790	Zm00001eb330800_T001	Zm00001eb330790_T003	7	182465528	7	182459680	0.99989	coding
Zm00001eb330800--Zm00001eb330790	Zm00001eb330800_T001	Zm00001eb330790_T004	7	182465528	7	182459680	0.99989	coding
Zm00001eb330800--Zm00001eb330790	Zm00001eb330800_T002	Zm00001eb330790_T001	7	182465528	7	182459680	0.99972	coding
Zm00001eb330800--Zm00001eb330790	Zm00001eb330800_T002	Zm00001eb330790_T002	7	182465528	7	182459680	0.99995	coding
Zm00001eb330800--Zm00001eb330790	Zm00001eb330800_T002	Zm00001eb330790_T003	7	182465528	7	182459680	0.99989	coding
Zm00001eb330800--Zm00001eb330790	Zm00001eb330800_T002	Zm00001eb330790_T004	7	182465528	7	182459680	0.99989	coding
Zm00001eb330800--Zm00001eb330790	Zm00001eb330800_T003	Zm00001eb330790_T001	7	182465528	7	182459680	0.99972	coding
Zm00001eb330800--Zm00001eb330790	Zm00001eb330800_T003	Zm00001eb330790_T002	7	182465528	7	182459680	0.99995	coding
Zm00001eb330800--Zm00001eb330790	Zm00001eb330800_T003	Zm00001eb330790_T003	7	182465528	7	182459680	0.99989	coding
Zm00001eb330800--Zm00001eb330790	Zm00001eb330800_T003	Zm00001eb330790_T004	7	182465528	7	182459680	0.99989	coding
Zm00001eb331590--Zm00001eb331570	Zm00001eb331590_T001	Zm00001eb331570_T001	7	183808284	7	183784443	0.99981	coding
Zm00001eb331590--Zm00001eb331570	Zm00001eb331590_T001	Zm00001eb331570_T002	7	183808284	7	183784443	0.9984	coding
Zm00001eb331590--Zm00001eb331570	Zm00001eb331590_T001	Zm00001eb331570_T003	7	183808284	7	183784443	0.99944	coding
Zm00001eb331590--Zm00001eb331570	Zm00001eb331590_T002	Zm00001eb331570_T001	7	183808284	7	183784443	0.99981	coding
Zm00001eb331590--Zm00001eb331570	Zm00001eb331590_T002	Zm00001eb331570_T002	7	183808284	7	183784443	0.9984	coding
Zm00001eb331590--Zm00001eb331570	Zm00001eb331590_T002	Zm00001eb331570_T003	7	183808284	7	183784443	0.99944	coding
Zm00001eb343530--Zm00001eb343520	Zm00001eb343530_T001	Zm00001eb343520_T001	8	69620683	8	69599842	0.99944	coding
Zm00001eb343530--Zm00001eb343520	Zm00001eb343530_T001	Zm00001eb343520_T002	8	69620683	8	69599842	0.99929	coding
Zm00001eb343530--Zm00001eb343520	Zm00001eb343530_T001	Zm00001eb343520_T003	8	69620683	8	69599842	0.99657	coding
Zm00001eb343530--Zm00001eb343520	Zm00001eb343530_T001	Zm00001eb343520_T004	8	69620683	8	69599842	0.99779	coding
Zm00001eb355020--Zm00001eb192110	Zm00001eb355020_T001	Zm00001eb192110_T001	8	134951582	4	178378298	0.8418	non-coding
Zm00001eb360630--Zm00001eb360620	Zm00001eb360630_T001	Zm00001eb360620_T001	8	155976687	8	155843117	0.9985	coding
Zm00001eb360630--Zm00001eb360620	Zm00001eb360630_T001	Zm00001eb360620_T002	8	155976687	8	155843117	0.9985	coding
Zm00001eb360630--Zm00001eb360620	Zm00001eb360630_T002	Zm00001eb360620_T001	8	155976687	8	155843117	0.9985	coding
Zm00001eb360630--Zm00001eb360620	Zm00001eb360630_T002	Zm00001eb360620_T002	8	155976687	8	155843117	0.9985	coding
Zm00001eb374350--Zm00001eb213190	Zm00001eb374350_T001	Zm00001eb213190_T001	9	13648815	5	4879829	0.97026	coding
Zm00001eb374350--Zm00001eb213190	Zm00001eb374350_T002	Zm00001eb213190_T001	9	13648815	5	4879829	0.97026	coding
Zm00001eb374350--Zm00001eb213190	Zm00001eb374350_T003	Zm00001eb213190_T001	9	13648815	5	4879829	0.97026	coding
Zm00001eb374350--Zm00001eb213190	Zm00001eb374350_T004	Zm00001eb213190_T001	9	13648815	5	4879829	0.97026	coding
Zm00001eb374350--Zm00001eb213190	Zm00001eb374350_T005	Zm00001eb213190_T001	9	13648815	5	4879829	0.97837	coding
Zm00001eb375000--Zm00001eb064560	Zm00001eb375000_T001	Zm00001eb064560_T001	9	15773382	1	305277010	0.8205	non-coding
Zm00001eb375000--Zm00001eb064560	Zm00001eb375000_T002	Zm00001eb064560_T001	9	15773382	1	305277010	0.92803	coding
Zm00001eb377870--Zm00001eb127720	Zm00001eb377870_T001	Zm00001eb127720_T001	9	23958999	3	36195461	0.99939	coding
Zm00001eb377870--Zm00001eb127720	Zm00001eb377870_T001	Zm00001eb127720_T002	9	23958999	3	36195461	0.99939	coding
Zm00001eb377870--Zm00001eb127720	Zm00001eb377870_T002	Zm00001eb127720_T001	9	23958999	3	36195461	0.99946	coding
Zm00001eb377870--Zm00001eb127720	Zm00001eb377870_T002	Zm00001eb127720_T002	9	23958999	3	36195461	0.99946	coding
Zm00001eb377870--Zm00001eb127720	Zm00001eb377870_T003	Zm00001eb127720_T001	9	23958999	3	36195461	0.99939	coding
Zm00001eb377870--Zm00001eb127720	Zm00001eb377870_T003	Zm00001eb127720_T002	9	23958999	3	36195461	0.99939	coding
Zm00001eb377870--Zm00001eb127720	Zm00001eb377870_T004	Zm00001eb127720_T001	9	23958999	3	36195461	0.99946	coding
Zm00001eb377870--Zm00001eb127720	Zm00001eb377870_T004	Zm00001eb127720_T002	9	23958999	3	36195461	0.99946	coding
Zm00001eb377870--Zm00001eb127720	Zm00001eb377870_T005	Zm00001eb127720_T001	9	23958999	3	36195461	0.99936	coding
Zm00001eb377870--Zm00001eb127720	Zm00001eb377870_T005	Zm00001eb127720_T002	9	23958999	3	36195461	0.99936	coding
Zm00001eb377870--Zm00001eb127720	Zm00001eb377870_T007	Zm00001eb127720_T001	9	23958999	3	36195461	0.99977	coding
Zm00001eb377870--Zm00001eb127720	Zm00001eb377870_T007	Zm00001eb127720_T002	9	23958999	3	36195461	0.99977	coding
Zm00001eb378470--Zm00001eb107750	Zm00001eb378470_T001	Zm00001eb107750_T001	9	26423349	2	214237677	0.96368	coding
Zm00001eb378470--Zm00001eb107750	Zm00001eb378470_T001	Zm00001eb107750_T002	9	26423349	2	214237677	0.95369	coding
Zm00001eb379940--Zm00001eb199950	Zm00001eb379940_T001	Zm00001eb199950_T001	9	33587191	4	206008968	0.502	non-coding
Zm00001eb379940--Zm00001eb199950	Zm00001eb379940_T001	Zm00001eb199950_T002	9	33587191	4	206008968	0.93203	coding
Zm00001eb379940--Zm00001eb199950	Zm00001eb379940_T001	Zm00001eb199950_T003	9	33587191	4	206008968	0.88914	non-coding
Zm00001eb403320--Zm00001eb150370	Zm00001eb403320_T001	Zm00001eb150370_T001	9	159536330	3	192422698	0.99679	coding
Zm00001eb403320--Zm00001eb150370	Zm00001eb403320_T001	Zm00001eb150370_T002	9	159536330	3	192422698	0.95883	coding
Zm00001eb403320--Zm00001eb150370	Zm00001eb403320_T001	Zm00001eb150370_T003	9	159536330	3	192422698	0.99691	coding
Zm00001eb403320--Zm00001eb150370	Zm00001eb403320_T001	Zm00001eb150370_T004	9	159536330	3	192422698	0.99679	coding
Zm00001eb404280--Zm00001eb421610	Zm00001eb404280_T001	Zm00001eb421610_T001	9	161166022	10	115129430	0.99956	coding
Zm00001eb404280--Zm00001eb421610	Zm00001eb404280_T001	Zm00001eb421610_T002	9	161166022	10	115129430	0.99953	coding
Zm00001eb404280--Zm00001eb421610	Zm00001eb404280_T002	Zm00001eb421610_T001	9	161166022	10	115129430	0.9995	coding
Zm00001eb404280--Zm00001eb421610	Zm00001eb404280_T002	Zm00001eb421610_T002	9	161166022	10	115129430	0.99951	coding
Zm00001eb404280--Zm00001eb423140	Zm00001eb404280_T001	Zm00001eb423140_T001	9	161166022	10	121696271	0.99953	coding
Zm00001eb404280--Zm00001eb423140	Zm00001eb404280_T002	Zm00001eb423140_T001	9	161166022	10	121696271	0.99946	coding
Zm00001eb407570--Zm00001eb407700	Zm00001eb407570_T001	Zm00001eb407700_T001	10	8096566	10	8610679	0.99964	coding
Zm00001eb407570--Zm00001eb407700	Zm00001eb407570_T001	Zm00001eb407700_T002	10	8096566	10	8610679	0.99819	coding
Zm00001eb415390--Zm00001eb338040	Zm00001eb415390_T001	Zm00001eb338040_T001	10	76808018	8	23474905	0.9492	coding
Zm00001eb415390--Zm00001eb338040	Zm00001eb415390_T002	Zm00001eb338040_T001	10	76808018	8	23474905	0.94776	coding
Zm00001eb417410--Zm00001eb417370	Zm00001eb417410_T001	Zm00001eb417370_T001	10	88328921	10	88210835	0.99885	coding
Zm00001eb417410--Zm00001eb417370	Zm00001eb417410_T001	Zm00001eb417370_T002	10	88328921	10	88210835	0.99125	coding
Zm00001eb417410--Zm00001eb417370	Zm00001eb417410_T001	Zm00001eb417370_T003	10	88328921	10	88210835	0.99576	coding
Zm00001eb417410--Zm00001eb417370	Zm00001eb417410_T002	Zm00001eb417370_T001	10	88328921	10	88210835	0.99885	coding
Zm00001eb417410--Zm00001eb417370	Zm00001eb417410_T002	Zm00001eb417370_T002	10	88328921	10	88210835	0.99125	coding
Zm00001eb417410--Zm00001eb417370	Zm00001eb417410_T002	Zm00001eb417370_T003	10	88328921	10	88210835	0.99576	coding
Zm00001eb417410--Zm00001eb417370	Zm00001eb417410_T003	Zm00001eb417370_T001	10	88328921	10	88210835	0.99689	coding
Zm00001eb417410--Zm00001eb417370	Zm00001eb417410_T003	Zm00001eb417370_T002	10	88328921	10	88210835	0.98368	coding
Zm00001eb417410--Zm00001eb417370	Zm00001eb417410_T003	Zm00001eb417370_T003	10	88328921	10	88210835	0.99399	coding
Zm00001eb417410--Zm00001eb417370	Zm00001eb417410_T004	Zm00001eb417370_T001	10	88328921	10	88210835	0.99966	coding
Zm00001eb417410--Zm00001eb417370	Zm00001eb417410_T004	Zm00001eb417370_T002	10	88328921	10	88210835	0.99485	coding
Zm00001eb417410--Zm00001eb417370	Zm00001eb417410_T004	Zm00001eb417370_T003	10	88328921	10	88210835	0.99775	coding
Zm00001eb426990--Zm00001eb065760	Zm00001eb426990_T001	Zm00001eb065760_T001	10	134570656	2	1185148	0.9986	coding
Zm00001eb426990--Zm00001eb065760	Zm00001eb426990_T001	Zm00001eb065760_T002	10	134570656	2	1185148	0.9986	coding
Zm00001eb426990--Zm00001eb065760	Zm00001eb426990_T001	Zm00001eb065760_T003	10	134570656	2	1185148	0.99594	coding
Zm00001eb426990--Zm00001eb065760	Zm00001eb426990_T001	Zm00001eb065760_T004	10	134570656	2	1185148	0.99853	coding
Zm00001eb426990--Zm00001eb065760	Zm00001eb426990_T002	Zm00001eb065760_T001	10	134570656	2	1185148	0.9986	coding
Zm00001eb426990--Zm00001eb065760	Zm00001eb426990_T002	Zm00001eb065760_T002	10	134570656	2	1185148	0.9986	coding
Zm00001eb426990--Zm00001eb065760	Zm00001eb426990_T002	Zm00001eb065760_T003	10	134570656	2	1185148	0.99594	coding
Zm00001eb426990--Zm00001eb065760	Zm00001eb426990_T002	Zm00001eb065760_T004	10	134570656	2	1185148	0.99853	coding
Zm00001eb430560--Zm00001eb008370	Zm00001eb430560_T001	Zm00001eb008370_T001	10	143804379	1	25480782	0.64335	non-coding
Zm00001eb430560--Zm00001eb008370	Zm00001eb430560_T002	Zm00001eb008370_T001	10	143804379	1	25480782	0.75475	non-coding
Zm00001eb430870--Zm00001eb070840	Zm00001eb430870_T001	Zm00001eb070840_T001	10	144588969	2	10596755	0.26141	non-coding
Zm00001eb430870--Zm00001eb070840	Zm00001eb430870_T001	Zm00001eb070840_T002	10	144588969	2	10596755	0.26141	non-coding
Zm00001eb433980--Zm00001eb434010	Zm00001eb433980_T001	Zm00001eb434010_T001	10	150791759	10	150817251	0.99894	coding
Zm00001eb433980--Zm00001eb434010	Zm00001eb433980_T001	Zm00001eb434010_T002	10	150791759	10	150817251	0.9976	coding
Zm00001eb433980--Zm00001eb434010	Zm00001eb433980_T001	Zm00001eb434010_T003	10	150791759	10	150817251	0.99888	coding
Zm00001eb433980--Zm00001eb434010	Zm00001eb433980_T002	Zm00001eb434010_T001	10	150791759	10	150817251	0.99819	coding
Zm00001eb433980--Zm00001eb434010	Zm00001eb433980_T002	Zm00001eb434010_T001	10	150793100	10	150816116	0.85546	non-coding
Zm00001eb433980--Zm00001eb434010	Zm00001eb433980_T002	Zm00001eb434010_T002	10	150791759	10	150817251	0.99369	coding
Zm00001eb433980--Zm00001eb434010	Zm00001eb433980_T002	Zm00001eb434010_T002	10	150793100	10	150816116	0.80654	non-coding
Zm00001eb433980--Zm00001eb434010	Zm00001eb433980_T002	Zm00001eb434010_T003	10	150791759	10	150817251	0.99838	coding
Zm00001eb433980--Zm00001eb434010	Zm00001eb433980_T002	Zm00001eb434010_T003	10	150793100	10	150816116	0.82451	non-coding
