# Supplementary material for: PFGPred: a stack ensemble classifier for the identification of fusion genes in plants
Source: DNA Res. 2026 Jun 9;33(3):dsag005. doi: 10.1093/dnares/dsag005 (PMC13289814; doi:10.1093/dnares/dsag005)
Supplement: dsag005_Supplementary_Data [file dsag005_supplementary_data.zip › Table S7.xlsx]

## Sheet: Arabidopsis
Table S7. List of fusion genes predicted by PFGPred from PFusionDB along with their probability scores
SampleID	LeftGene	Chr1	LeftBreakpoint	Strand1	RightGene	Chr2	RightBreakpoint	Strand2	FFPM	PFGPred	PFGPred_Probability
ERR1876169	AT4G18050	4	10025554	+	AT5G46540	5	18878846	-	0.1157	1	0.82603
ERR1876169	AT1G02410	1	491006	+	AT1G70680	1	26648167	+	0.1157	0	0.57495
ERR1876171	AT4G18050	4	10025554	+	AT5G46540	5	18878846	-	0.123	1	0.827372
ERR1876172	AT4G16590	4	9345709	+	AT1G23480	1	8334511	+	0.1141	0	0.278524
ERR1876174	AT4G18050	4	10025554	+	AT5G46540	5	18878846	-	0.2	1	0.938677
ERR1876174	AT3G21640	3	7619974	-	AT3G52072	3	19313532	-	0.1334	0	0.795288
ERR1886181	AT4G02510	4	1111056	+	AT1G29920	1	10475493	-	0.254	0	0.38548
ERR1886181	AT2G43910	2	18186852	-	AT3G01500	3	196725	-	0.1016	0	0.759763
ERR1886182	AT4G18050	4	10025554	+	AT5G46540	5	18878846	-	0.1636	1	0.839103
ERR1886186	AT4G02510	4	1111056	+	AT1G29920	1	10475493	-	0.3827	0	0.400696
ERR1886188	AT2G37150	2	15608307	-	AT2G40800	2	17024919	-	0.1245	1	0.859987
ERR1886189	AT1G51950	1	19305941	+	AT2G01070	2	77475	+	0.1245	0	0.212582
ERR1886191	AT4G19450	4	10606846	+	AT1G18720	1	6458513	-	0.1098	0	0.640534
ERR1886192	AT1G60950	1	22444765	+	AT1G10960	1	3664613	+	0.183	0	0.260537
ERR1886194	AT1G76180	1	28587409	-	AT1G20450	1	7088687	-	0.101	0	0.730791
ERR1886196	AT1G20440	1	7085133	-	AT1G03350	1	823258	-	0.123	0	0.213324
ERR1886196	AT2G21660	2	9265551	-	AT5G52310	5	21243100	+	0.246	0	0.47881
ERR1886196	AT3G22121	3	7795655	+	AT5G52310	5	21243243	+	0.1722	0	0.725535
ERR1886196	AT1G76180	1	28587409	-	AT1G20440	1	7085180	-	0.246	1	0.889966
ERR1886198	AT4G25670	4	13086891	-	AT4G25630	4	13074500	+	0.1147	1	0.800528
ERR1886198	AT4G18050	4	10025554	+	AT5G46540	5	18878846	-	0.1147	1	0.826348
ERR1886198	AT3G21640	3	7619974	-	AT3G52072	3	19313532	-	0.1147	0	0.792979
ERR1886198	AT5G02380	5	507100	-	AT3G09390	3	2889917	-	0.172	0	0.186221
ERR1886199	AT1G17745	1	6101775	+	AT3G04120	3	1081186	+	0.1112	0	0.181404
ERR1886200	AT4G18050	4	10025554	+	AT5G46540	5	18878846	-	0.1467	1	0.832862
ERR1886201	AT3G03105	3	5181368	+	AT5G54770	5	22247969	+	0.1675	0	0.238634
ERR1886206	AT1G60950	1	22444765	+	AT1G10960	1	3664613	+	0.1519	0	0.25677
ERR1886208	AT4G18050	4	10025554	+	AT5G46540	5	18878846	-	0.3086	1	0.947693
ERR1886209	AT4G18050	4	10025554	+	AT5G46540	5	18878846	-	0.1702	1	0.839951
ERR1886211	AT4G20362	4	10990183	-	AT1G06680	1	2047903	+	0.3734	1	0.827963
ERR1886212	AT4G18050	4	10025554	+	AT5G46540	5	18878846	-	0.3144	1	0.947802
ERR1886213	AT5G24150	5	8175198	-	AT5G24155	5	8180660	-	0.1086	1	0.851904
ERR1886214	AT4G18050	4	10025554	+	AT5G46540	5	18878846	-	0.1186	1	0.827145
ERR1886214	AT1G11310	1	3803748	-	AT1G52690	1	19620137	+	0.1186	0	0.779672
ERR1886215	AT4G18050	4	10025554	+	AT5G46540	5	18878846	-	0.1338	1	0.820094
ERR1886216	AT5G57800	5	23421635	+	AT3G11910	3	3769991	-	0.1007	1	0.829487
ERR1886216	AT5G16880	5	5549111	+	AT1G76990	1	28933339	+	0.1006	0	0.702234
ERR1886216	AT2G47250	2	19401240	-	AT5G18500	5	6139240	+	0.1006	0	0.741997
ERR1886217	AT4G18050	4	10025554	+	AT5G46540	5	18878846	-	0.1045	1	0.824272
ERR1886217	AT4G16990	4	9563187	+	AT3G01500	3	196725	-	0.1044	0	0.774892
ERR1886217	AT1G67090	1	25048838	-	AT2G13360	2	5540935	-	0.1044	0	0.656617
ERR1886219	AT1G60950	1	22444765	+	AT1G10960	1	3664613	+	0.1576	0	0.256431
ERR1886219	AT4G18050	4	10025554	+	AT5G46540	5	18878846	-	0.1051	1	0.824405
ERR1886220	AT4G18050	4	10025554	+	AT5G46540	5	18878846	-	0.2366	1	0.939354
ERR1886220	AT1G21313	1	7453775	+	AT5G52310	5	21243165	+	0.2366	0	0.451403
ERR1886222	AT4G18050	4	10025554	+	AT5G46540	5	18878846	-	0.1536	1	0.836255
ERR1886223	AT2G23610	2	10046029	-	AT1G07830	1	2423285	+	0.1128	0	0.194198
ERR1886224	AT4G18050	4	10025554	+	AT5G46540	5	18878846	-	0.2274	1	0.939178
ERR1886224	AT3G22121	3	7795608	+	AT2G21660	2	9266276	-	0.4549	1	0.882634
ERR1886225	AT4G18050	4	10025554	+	AT5G46540	5	18878846	-	0.2496	1	0.942164
ERR1886225	AT1G72600	1	27339917	+	AT4G29350	4	14450078	+	0.1498	0	0.692088
ERR1886227	AT4G18050	4	10025554	+	AT5G46540	5	18878846	-	0.1	1	0.821538
ERR1886227	AT5G64940	5	25952915	+	AT3G05500	3	1593855	+	0.1	0	0.219293
ERR1886229	AT4G18050	4	10025554	+	AT5G46540	5	18878846	-	0.1235	1	0.814468
ERR1886230	AT2G08665	2	14523546	+	AT3G46970	3	17303273	-	0.1963	1	0.892597
ERR1886230	AT3G22121	3	7795610	+	AT3G63160	3	23333916	-	0.1472	0	0.388249
ERR1886231	AT2G37220	2	15635969	-	AT3G53460	3	19820888	-	0.1086	0	0.662814
ERR1886231	AT2G37220	2	15635753	-	AT3G53460	3	19820376	-	0.1086	0	0.632234
ERR1886232	AT1G60950	1	22444765	+	AT1G10960	1	3664613	+	0.1435	0	0.256319
ERR1886233	AT4G18050	4	10025554	+	AT5G46540	5	18878846	-	0.1574	1	0.83819
ERR1886236	AT4G18050	4	10025554	+	AT5G46540	5	18878846	-	0.2197	1	0.936178
ERR1886236	AT1G60950	1	22444765	+	AT1G10960	1	3664613	+	0.1757	0	0.261922
ERR1886237	AT4G20362	4	10990183	-	AT1G06680	1	2047903	+	0.2896	1	0.821487
ERR1886238	AT4G18050	4	10025554	+	AT5G46540	5	18878846	-	0.1496	1	0.835518
ERR1886239	AT2G08665	2	14523531	+	AT5G15970	5	5212562	+	0.167	0	0.518632
ERR1886239	AT4G18050	4	10025554	+	AT5G46540	5	18878846	-	0.1113	1	0.825715
ERR1886239	AT4G25080	4	12877569	+	AT2G21660	2	9265893	-	0.1114	0	0.728478
ERR1886240	AT5G24150	5	8175198	-	AT5G24155	5	8180660	-	0.1161	1	0.852698
ERR1886240	AT4G18050	4	10025554	+	AT5G46540	5	18878846	-	0.1161	1	0.826662
ERR1886240	AT3G43720	3	15616736	-	AT3G44320	3	15994576	+	0.1161	0	0.526434
ERR1886243	AT3G22121	3	7795638	+	AT3G53460	3	19820156	-	0.1744	0	0.752187
ERR1886244	AT4G18050	4	10025554	+	AT5G46540	5	18878846	-	0.1557	1	0.826761
ERR1886244	AT1G60950	1	22444765	+	AT1G10960	1	3664613	+	0.1168	0	0.25254
ERR1886245	AT4G18050	4	10025554	+	AT5G46540	5	18878846	-	0.1688	1	0.83021
ERR1886246	AT4G18050	4	10025554	+	AT5G46540	5	18878846	-	0.2193	1	0.936134
ERR1886246	AT3G22121	3	7796073	+	AT2G27710	2	11817471	+	0.1316	0	0.694922
ERR1886247	AT4G18050	4	10025554	+	AT5G46540	5	18878846	-	0.2397	1	0.939456
ERR1886248	AT4G18050	4	10025554	+	AT5G46540	5	18878846	-	0.1462	1	0.832828
ERR1886249	AT1G60950	1	22444765	+	AT1G10960	1	3664613	+	0.3095	0	0.371762
ERR1886249	AT4G14320	4	8243803	-	AT3G19820	3	6881628	-	0.1857	0	0.784452
ERR1886249	AT2G37460	2	15727458	-	AT4G39050	4	18198836	+	0.1857	0	0.267798
ERR1886249	AT1G80300	1	30192373	+	AT4G29020	4	14305336	+	0.1857	0	0.185743
ERR1886249	AT1G07603	1	18517665	-	AT4G01150	4	493673	+	0.1857	0	0.380141
ERR1886249	AT5G20510	5	6941437	-	AT3G20000	3	6969420	+	0.1238	0	0.166796
ERR1886249	AT4G18050	4	10025554	+	AT5G46540	5	18878846	-	0.1238	1	0.827631
ERR1886249	AT2G07050	2	2924826	+	AT5G49890	5	20291438	-	0.1238	1	0.850649
ERR1886250	AT1G60950	1	22444765	+	AT1G10960	1	3664613	+	0.3101	0	0.371745
ERR1886250	AT3G54910	3	20345215	-	AT3G62330	3	23065154	-	0.186	1	0.840804
ERR1886250	AT2G27530	2	11763913	-	AT5G16690	5	5479166	+	0.186	0	0.189546
ERR1886250	AT1G67140	1	25101331	-	AT3G62110	3	22999529	-	0.186	0	0.300285
ERR1886250	AT1G60950	1	22444732	+	AT4G11380	4	6924537	+	0.186	0	0.179357
ERR1886250	AT5G14320	5	4618656	-	AT5G08450	5	2729672	-	0.124	1	0.828012
ERR1886250	AT4G32850	4	15853753	+	AT2G17980	2	7824552	+	0.124	0	0.374129
ERR1886250	AT4G18050	4	10025554	+	AT5G46540	5	18878846	-	0.124	1	0.827654
ERR1886250	AT3G56040	3	20793299	-	AT5G60390	5	24289224	+	0.124	0	0.475348
ERR1886250	AT3G24460	3	8892856	-	AT3G26100	3	9537905	+	0.124	1	0.882213
ERR1886250	AT2G01630	2	281898	-	AT5G65260	5	26081057	-	0.124	0	0.646055
ERR1886250	AT1G55090	1	20554585	+	AT5G48600	5	19703932	+	0.124	1	0.831836
ERR1886250	AT1G31340	1	11219325	-	AT1G35580	1	13124827	-	0.124	1	0.85349
ERR1886251	AT3G25410	3	9215417	-	AT2G05840	2	2235050	+	0.1836	0	0.14741
ERR1886251	AT1G30090	1	10560306	-	AT3G26570	3	9756648	+	0.1836	0	0.206046
ERR1886251	AT4G18050	4	10025554	+	AT5G46540	5	18878846	-	0.1224	1	0.8274
ERR1886251	AT1G10840	1	3609455	-	AT1G02890	1	649139	-	0.1224	1	0.890206
ERR1886251	AT1G04590	1	1261270	-	AT2G04865	2	1712133	+	0.1224	0	0.689712
ERR1886251	AT1G02130	1	400725	-	AT5G09330	5	2894755	-	0.1224	0	0.566978
ERR1886252	AT4G18050	4	10025554	+	AT5G46540	5	18878846	-	0.1231	1	0.827608
ERR1886253	AT3G53460	3	19820787	-	AT2G37220	2	15635481	-	0.1234	0	0.531781
ERR1886254	AT4G18050	4	10025554	+	AT5G46540	5	18878846	-	0.1217	1	0.827375
ERR1886255	AT1G60950	1	22444765	+	AT1G10960	1	3664613	+	0.1372	0	0.251687
ERR1886256	AT1G60950	1	22444765	+	AT1G10960	1	3664613	+	0.1377	0	0.251665
ERR1886257	AT3G22121	3	7795608	+	AT2G21660	2	9266276	-	0.2717	1	0.868048
ERR1886258	AT1G60950	1	22444765	+	AT1G10960	1	3664613	+	0.2074	0	0.358525
ERR1886259	AT4G18050	4	10025554	+	AT5G46540	5	18878846	-	0.1249	1	0.814379
ERR1886259	AT1G72600	1	27339746	+	AT2G38230	2	16012204	+	0.1249	0	0.539983
ERR1886259	AT1G60950	1	22444765	+	AT1G10960	1	3664613	+	0.1249	0	0.252283
ERR1886260	AT3G05800	3	1727685	+	AT1G03340	1	820255	+	0.1234	0	0.116081
ERR1886260	AT1G60950	1	22444765	+	AT1G10960	1	3664613	+	0.1234	0	0.252347
ERR1886261	AT3G22121	3	7795608	+	AT3G53460	3	19820156	-	0.1374	0	0.74894
ERR1886261	AT3G22121	3	7795565	+	AT2G42530	2	17709801	-	0.1832	0	0.512212
ERR1886262	AT4G20362	4	10990197	-	AT2G37220	2	15635363	-	0.2298	1	0.875209
ERR1886263	AT3G22121	3	7795638	+	AT2G21660	2	9265679	-	0.1813	0	0.773517
ERR1886263	AT3G22121	3	7796100	+	AT1G29930	1	10478455	+	0.2266	0	0.757075
ERR1886264	AT3G09905	3	23328607	+	AT3G63160	3	23334034	-	0.1232	0	0.238975
ERR1886265	AT2G19430	2	8416838	+	AT3G60750	3	22454638	+	0.1238	0	0.294329
ERR1886266	AT2G21660	2	9265551	-	AT5G01590	5	226507	+	0.1832	0	0.142871
ERR1886266	AT3G06030	3	1819868	-	AT3G21390	3	7531948	+	0.1221	0	0.78455
ERR1886266	AT1G34030	1	12371037	-	AT1G06050	1	1831680	-	0.1221	0	0.765306
ERR1886267	AT1G44575	1	16871959	+	AT3G05830	3	1738186	+	0.118	0	0.225328
ERR1886268	AT3G22121	3	7795620	+	AT2G33800	2	14301814	-	0.2958	0	0.758714
ERR1886269	AT1G13060	1	4453385	+	AT3G14420	3	4823526	+	0.1172	0	0.217789
ERR1886271	AT4G20362	4	10990197	-	AT2G37220	2	15635363	-	0.1421	0	0.659769
ERR1886273	AT3G22121	3	7795623	+	AT1G55490	1	20716481	-	0.1468	1	0.823855
ERR1886273	AT1G60950	1	22444765	+	AT1G10960	1	3664613	+	0.1468	0	0.261836
ERR1886273	AT3G26650	3	9796260	+	AT1G42970	1	16128795	+	0.1101	0	0.47373
ERR1886274	AT4G20362	4	10990183	-	AT1G06680	1	2047903	+	0.2578	1	0.815897
ERR1886274	AT1G60950	1	22444765	+	AT1G10960	1	3664613	+	0.1105	0	0.252746
ERR1886275	AT1G60950	1	22444765	+	AT1G10960	1	3664613	+	0.1456	0	0.261847
ERR1886277	AT4G18050	4	10025554	+	AT5G46540	5	18878846	-	0.1695	1	0.839154
ERR1886277	AT4G02510	4	1111056	+	AT1G29920	1	10475493	-	0.226	0	0.385254
ERR1886277	AT4G13930	4	8049344	-	AT4G13940	4	8055930	+	0.113	0	0.545745
ERR1886279	AT4G18050	4	10025554	+	AT5G46540	5	18878846	-	0.1488	1	0.842559
ERR1886280	AT1G55673	1	20803309	+	AT1G74470	1	27992410	+	0.1872	0	0.467714
ERR1886282	AT4G02510	4	1111056	+	AT1G29920	1	10475493	-	0.5182	0	0.488571
ERR1886282	AT2G08665	2	14523531	+	AT2G38540	2	16130998	+	0.1413	0	0.54546
ERR1886284	AT4G18050	4	10025554	+	AT5G46540	5	18878846	-	0.207	1	0.939271
ERR1886287	AT5G24150	5	8175198	-	AT5G24155	5	8180660	-	0.1803	1	0.865778
ERR1886287	AT3G06435	3	1970429	-	AT5G04280	5	1194495	+	0.1202	0	0.115065
ERR1886287	AT5G02500	5	554832	-	AT1G23310	1	8269780	-	0.1202	0	0.389224
ERR1886289	AT4G02510	4	1111068	+	AT1G29910	1	10475481	-	0.2989	0	0.321425
ERR1886290	AT4G02510	4	1111056	+	AT1G29920	1	10475493	-	0.2216	0	0.383287
ERR1886290	AT1G76180	1	28587409	-	AT1G20450	1	7088687	-	0.3323	1	0.896924
ERR1886292	AT3G09905	3	23328520	+	AT1G20440	1	7085107	-	0.267	0	0.441497
ERR1886294	AT5G38430	5	15384985	-	AT5G13710	5	4424690	-	0.1262	1	0.880089
ERR1886294	AT1G29310	1	10252387	+	AT1G22840	1	8079975	+	0.1262	0	0.727565
ERR1886296	AT1G22410	1	7913000	+	AT5G54680	5	22218050	+	0.1075	0	0.282459
ERR1886296	AT1G59359	1	21843041	-	AT1G26630	1	9206452	+	0.1074	0	0.467073
ERR1886297	AT4G18050	4	10025554	+	AT5G46540	5	18878846	-	0.1224	1	0.826891
ERR1886298	AT1G23900	1	8444562	+	AT5G13750	5	4438740	+	0.1055	0	0.376285
ERR1886300	AT2G47600	2	19525702	-	AT1G14530	1	4972368	-	0.1055	0	0.714956
ERR1886302	AT4G18050	4	10025554	+	AT5G46540	5	18878846	-	0.1074	1	0.822197
ERR1886303	AT1G58602	1	21754088	+	AT5G05000	5	1475788	-	0.1121	0	0.721614
ERR1886304	AT2G37150	2	15608307	-	AT1G26558	1	9176083	+	0.1325	1	0.831271
ERR1886306	AT4G21910	4	11630638	-	AT3G57930	3	21447725	-	0.1209	0	0.63945
ERR1886306	AT5G01530	5	209593	+	AT3G08940	3	2718303	+	0.121	0	0.363981
ERR1886307	AT2G08665	2	14523556	+	AT1G09310	1	3009130	+	0.228	0	0.506459
ERR1886307	AT1G55673	1	20803321	+	AT2G39730	2	16571422	-	0.285	0	0.409993
ERR1886307	AT1G06680	1	2048670	+	AT1G67090	1	25048701	-	0.114	0	0.782801
ERR1886308	AT2G08665	2	14523531	+	AT5G15970	5	5212562	+	0.2035	0	0.694856
ERR1886308	AT4G18050	4	10025554	+	AT5G46540	5	18878846	-	0.1357	1	0.831671
ERR1886308	AT3G08940	3	2718217	+	AT5G01530	5	209881	+	0.1356	0	0.429776
ERR1886309	AT3G21640	3	7619974	-	AT3G52072	3	19313532	-	0.1148	0	0.791894
ERR1886314	AT5G53480	5	21713482	+	AT5G57360	5	23242672	+	0.1013	1	0.811851
ERR1886316	AT5G55730	5	22559751	-	AT4G30680	4	14960064	-	0.1007	0	0.742525
ERR1886316	AT4G18050	4	10025554	+	AT5G46540	5	18878846	-	0.1007	1	0.820666
ERR1886318	AT4G18050	4	10025554	+	AT5G46540	5	18878846	-	0.1094	1	0.824389
ERR1886318	AT3G63120	3	23324105	-	AT4G39260	4	18274567	-	0.1094	0	0.749921
ERR1886318	AT3G44280	3	15970377	-	AT5G47570	5	19292925	-	0.1094	0	0.725814
ERR1886319	AT2G37220	2	15635969	-	AT3G53460	3	19820888	-	0.1227	0	0.668814
ERR1886321	AT3G22121	3	7795631	+	AT3G53460	3	19820226	-	0.2187	1	0.872888
ERR1886322	AT1G60950	1	22444765	+	AT1G10960	1	3664613	+	0.2098	0	0.351805
ERR1886322	AT4G18050	4	10025554	+	AT5G46540	5	18878846	-	0.1574	1	0.83605
ERR1886322	AT2G28190	2	12016117	+	AT1G67090	1	25048972	-	0.105	1	0.819382
ERR1886323	AT3G22121	3	7795608	+	AT2G21660	2	9266276	-	0.1643	0	0.753166
ERR1886323	AT1G60950	1	22444765	+	AT1G10960	1	3664613	+	0.1643	0	0.255522
ERR1886324	AT4G18050	4	10025554	+	AT5G46540	5	18878846	-	0.1467	1	0.832067
ERR1886325	AT4G18050	4	10025554	+	AT5G46540	5	18878846	-	0.1351	1	0.820049
ERR1886326	AT1G05190	1	1502686	-	AT1G54410	1	20310529	-	0.1607	0	0.223675
ERR1886326	AT3G22121	3	7795631	+	AT2G21660	2	9266295	-	0.3214	1	0.87178
ERR1886327	AT1G60950	1	22444765	+	AT1G10960	1	3664613	+	0.1775	0	0.254756
ERR1886328	AT4G18050	4	10025554	+	AT5G46540	5	18878846	-	0.1556	1	0.835815
ERR1886328	AT4G16590	4	9345709	+	AT1G23480	1	8334511	+	0.1037	0	0.277626
ERR1886329	AT4G18050	4	10025554	+	AT5G46540	5	18878846	-	0.1154	1	0.825874
ERR1886330	AT4G18050	4	10025554	+	AT5G46540	5	18878846	-	0.1055	1	0.822165
ERR1886330	AT3G21640	3	7619974	-	AT3G52072	3	19313532	-	0.1055	0	0.78827
ERR1886330	AT1G80040	1	30110881	-	AT5G04440	5	1256553	+	0.1055	0	0.109599
ERR1886331	AT3G24160	3	8727612	+	AT3G24150	3	8724973	-	0.1027	1	0.888759
ERR1886331	AT4G35300	4	16797545	-	AT1G67090	1	25048972	-	0.1028	0	0.682064
ERR1886332	AT4G18050	4	10025554	+	AT5G46540	5	18878846	-	0.1898	1	0.934741
ERR1886332	AT3G22121	3	7795569	+	AT2G39730	2	16572693	-	0.1899	1	0.868266
ERR1886334	AT3G30305	3	11925110	+	AT1G20620	1	7145691	+	0.107	0	0.235225
ERR1886334	AT1G73090	1	27489266	+	AT2G34680	2	14619100	-	0.107	1	0.892848
ERR1886335	AT4G18050	4	10025554	+	AT5G46540	5	18878846	-	0.18	1	0.843248
ERR1886336	AT4G18050	4	10025554	+	AT5G46540	5	18878846	-	0.2522	1	0.944695
ERR1886337	AT5G11900	5	3834301	+	AT5G11960	5	3860996	-	0.1052	1	0.842599
ERR1886339	AT4G18050	4	10025554	+	AT5G46540	5	18878846	-	0.1875	1	0.932186
ERR1886340	AT4G18050	4	10025554	+	AT5G46540	5	18878846	-	0.2526	1	0.940972
ERR1886342	AT4G18050	4	10025554	+	AT5G46540	5	18878846	-	0.2833	1	0.944926
ERR1886343	AT3G63120	3	23324105	-	AT5G51820	5	21066540	-	0.1039	1	0.916628
ERR1886344	AT4G18050	4	10025554	+	AT5G46540	5	18878846	-	0.1578	1	0.835989
ERR1886346	AT4G02510	4	1111056	+	AT1G29920	1	10475493	-	0.1529	0	0.32164
ERR1886346	AT3G60750	3	22454486	+	AT4G20340	4	10985725	+	0.1019	0	0.329654
ERR1886348	AT4G18050	4	10025554	+	AT5G46540	5	18878846	-	0.1269	1	0.828365
ERR1886349	AT4G18050	4	10025554	+	AT5G46540	5	18878846	-	0.1068	1	0.824693
ERR1886350	AT4G02510	4	1111056	+	AT1G29910	1	10475493	-	0.1806	0	0.342716
ERR1886351	AT2G08665	2	14523546	+	AT3G46970	3	17303273	-	0.121	0	0.795783
ERR1886351	AT4G02510	4	1111612	+	AT1G29930	1	10478707	+	0.242	0	0.580322
ERR1886352	AT5G24150	5	8175198	-	AT5G24155	5	8180660	-	0.1783	1	0.865883
ERR1886353	AT4G14716	4	8431850	-	AT5G42030	5	16812025	-	0.1193	0	0.785999
ERR1886354	AT4G02510	4	1111612	+	AT1G29930	1	10478707	+	0.291	0	0.57588
ERR1886354	AT2G33835	2	14314443	-	AT2G41090	2	17136002	+	0.1164	0	0.629731
ERR1886354	AT1G21313	1	7453775	+	AT2G05520	2	2026734	+	0.1164	0	0.155989
ERR1886355	AT4G02510	4	1111612	+	AT1G29930	1	10478707	+	0.2193	0	0.57075
ERR1886357	AT4G02510	4	1111618	+	AT1G29930	1	10478713	+	0.2867	0	0.575614
ERR1886357	AT3G58030	3	21484599	+	AT1G80420	1	30237205	-	0.1147	0	0.776921
ERR1886357	AT3G52430	3	19431856	+	AT2G21490	2	9206418	-	0.1147	0	0.613912
ERR1886358	AT3G27110	3	9998257	+	AT5G09510	5	2955946	-	0.1	0	0.630628
ERR1886359	AT3G22121	3	7795640	+	AT2G42540	2	17711408	-	0.1429	0	0.613377
ERR1886360	AT1G67090	1	25048597	-	AT4G17090	4	9605388	-	0.1601	0	0.181429
ERR1886360	AT4G18050	4	10025554	+	AT5G46540	5	18878846	-	0.1067	1	0.82477
ERR1886362	AT4G18050	4	10025554	+	AT5G46540	5	18878846	-	0.23	1	0.936721
ERR1886366	AT4G18050	4	10025554	+	AT5G46540	5	18878846	-	0.114	1	0.826154
ERR1886372	AT3G21640	3	7619974	-	AT3G52072	3	19313532	-	0.1477	0	0.797187
ERR1886373	AT4G18050	4	10025554	+	AT5G46540	5	18878846	-	0.1159	1	0.82642
ERR1886373	AT2G37220	2	15635969	-	AT3G53460	3	19820888	-	0.1158	0	0.665277
ERR1886374	AT4G18050	4	10025554	+	AT5G46540	5	18878846	-	0.1078	1	0.824796
ERR1886375	AT1G29930	1	10478219	+	AT2G05100	2	1824100	-	0.2048	0	0.440515
ERR1886375	AT3G01500	3	195788	-	AT5G01530	5	209881	+	0.1024	0	0.221762
ERR1886376	AT4G20362	4	10990183	-	AT1G06680	1	2047903	+	0.2003	1	0.804711
ERR1886376	AT2G08665	2	14523546	+	AT5G54770	5	22247582	+	0.2004	1	0.903868
ERR1886376	AT4G16590	4	9345709	+	AT1G23480	1	8334511	+	0.1002	0	0.277756
ERR1886377	AT4G20362	4	10990183	-	AT1G06680	1	2047903	+	0.2924	1	0.821124
ERR1886377	AT3G08940	3	2718217	+	AT5G01530	5	209881	+	0.1755	0	0.447566
ERR1886378	AT2G08665	2	14523531	+	AT5G15970	5	5212562	+	0.1923	0	0.695479
ERR1886379	AT4G18050	4	10025554	+	AT5G46540	5	18878846	-	0.2115	1	0.938306
ERR1886379	AT4G16590	4	9345709	+	AT1G23480	1	8334511	+	0.1058	0	0.279219
ERR1886382	AT1G60950	1	22444765	+	AT1G10960	1	3664613	+	0.1473	0	0.256144
ERR1886383	AT1G60950	1	22444765	+	AT1G10960	1	3664613	+	0.1746	0	0.262015
ERR1886385	AT4G18050	4	10025554	+	AT5G46540	5	18878846	-	0.172	1	0.830717
ERR1886386	AT4G18050	4	10025554	+	AT5G46540	5	18878846	-	0.1494	1	0.824379
ERR1886386	AT3G22121	3	7795655	+	AT5G52310	5	21243243	+	0.112	0	0.695966
ERR1886389	AT4G18050	4	10025554	+	AT5G46540	5	18878846	-	0.1153	1	0.826427
ERR1886390	AT3G22121	3	7795787	+	AT3G53460	3	19820250	-	0.6572	1	0.920631
ERR1886390	AT4G20362	4	10990017	-	AT5G66570	5	26569913	+	0.1517	0	0.392859
ERR1886390	AT2G39280	2	16403429	-	AT3G08850	3	2691713	-	0.1011	0	0.780516
ERR1886390	AT3G23810	3	8588961	-	AT3G17390	3	5953692	-	0.1012	0	0.73084
ERR1886391	AT4G20362	4	10990197	-	AT2G37220	2	15635363	-	0.1927	1	0.871164
ERR1886392	AT4G18050	4	10025554	+	AT5G46540	5	18878846	-	0.1533	1	0.836092
ERR1886392	AT5G55140	5	22381112	+	AT3G49010	3	18168061	-	0.1022	0	0.776292
ERR1886392	AT4G14690	4	8418703	+	AT3G22840	3	8084972	-	0.1022	0	0.572894
ERR1886394	AT3G22121	3	7795635	+	AT5G12860	5	4059961	-	0.1256	0	0.435806
ERR1886394	AT1G60950	1	22444765	+	AT1G10960	1	3664613	+	0.1256	0	0.252191
ERR1886394	AT3G22121	3	7795623	+	AT1G55490	1	20716481	-	0.1675	1	0.832575
ERR1886397	AT4G16590	4	9345709	+	AT1G23480	1	8334511	+	0.144	0	0.288944
ERR1886398	AT3G07160	3	2270808	-	AT4G21990	4	11658752	-	0.1081	0	0.493455
ERR1886400	AT4G18050	4	10025554	+	AT5G46540	5	18878846	-	0.1419	1	0.831909
ERR1886401	AT1G55673	1	20803318	+	AT2G39730	2	16571422	-	0.2186	0	0.410096
ERR1886401	AT4G20362	4	10990017	-	AT5G66570	5	26569913	+	0.1312	0	0.38628
ERR1886401	AT4G18050	4	10025554	+	AT5G46540	5	18878846	-	0.1312	1	0.819183
ERR1886402	AT2G08665	2	14523546	+	AT5G54770	5	22247582	+	0.288	1	0.913923
ERR1886402	AT1G10960	1	3664645	+	AT1G60950	1	22444733	+	0.144	0	0.3392
ERR1886403	AT1G55673	1	20803318	+	AT1G29930	1	10478455	+	0.2988	0	0.568192
ERR1886403	AT4G18050	4	10025554	+	AT5G46540	5	18878846	-	0.1494	1	0.835629
ERR1886403	AT2G08665	2	14523556	+	AT1G09310	1	3009130	+	0.1992	0	0.500442
ERR1886407	AT4G18050	4	10025554	+	AT5G46540	5	18878846	-	0.1176	1	0.811717
ERR1886407	AT3G17800	3	6091992	-	AT3G03180	3	733672	+	0.1176	0	0.34035
ERR1886408	AT4G24770	4	12767607	-	AT2G40700	2	16979315	+	0.125	0	0.0247001
ERR1886409	AT4G02510	4	1111056	+	AT1G29920	1	10475493	-	0.1127	0	0.269216
ERR1886410	AT1G60950	1	22444765	+	AT1G10960	1	3664613	+	0.1185	0	0.252508
ERR1886411	AT2G08665	2	14523531	+	AT5G15970	5	5212562	+	0.1284	0	0.507995
ERR1886413	AT1G60950	1	22444765	+	AT1G10960	1	3664613	+	0.1833	0	0.268283
ERR1886413	AT4G18050	4	10025554	+	AT5G46540	5	18878846	-	0.1375	1	0.821624
ERR2245559	AT5G10340	5	3253232	+	AT3G41762	3	14196301	-	0.5323	0	0.733126
ERR2245559	AT2G07671	2	3251573	-	ATMG00513	Mt	143025	-	0.3121	0	0.417487
ERR2245560	AT5G10340	5	3253232	+	AT3G41762	3	14196301	-	0.6615	0	0.794799
ERR2245560	ATMG01170	Mt	298098	-	ATMG00480	Mt	129861	+	0.1861	0	0.325954
ERR2245560	AT2G07671	2	3251573	-	ATMG00513	Mt	143025	-	0.1654	0	0.217444
ERR2245561	AT5G10340	5	3253232	+	AT3G41762	3	14196301	-	0.2357	0	0.520057
ERR2245561	ATCG00950	Pt	107197	+	ATCG01210	Pt	137563	-	2.1215	0	0.672401
ERR2245562	AT5G10340	5	3253232	+	AT3G41762	3	14196301	-	0.3696	0	0.607474
ERR2245562	AT2G07671	2	3251573	-	ATMG00513	Mt	143025	-	0.2826	0	0.436246
ERR2245563	AT2G07671	2	3251573	-	ATMG00513	Mt	143025	-	0.4528	0	0.509015
ERR2245563	AT5G10340	5	3253232	+	AT3G41762	3	14196301	-	0.3396	0	0.599231
ERR2245564	AT2G07671	2	3251573	-	ATMG00513	Mt	143025	-	0.2977	0	0.45083
ERR2245564	AT5G10340	5	3253232	+	AT3G41762	3	14196301	-	0.1832	0	0.316274
ERR2245564	AT1G60800	1	22384752	-	AT1G60810	1	22389168	-	0.1603	1	0.889799
ERR2245564	ATCG00020	Pt	601	-	ATCG00490	Pt	55955	+	0.1752	0	0.468362
ERR2245565	AT5G10340	5	3253232	+	AT3G41762	3	14196301	-	0.3612	0	0.622262
ERR2245565	AT2G07671	2	3251573	-	ATMG00513	Mt	143025	-	0.1445	0	0.22781
ERR2245566	AT5G10340	5	3253232	+	AT3G41762	3	14196301	-	0.2506	0	0.562482
ERR2245566	AT2G07671	2	3251573	-	ATMG00513	Mt	143025	-	0.2506	0	0.430256
ERR2245567	AT5G10340	5	3253232	+	AT3G41762	3	14196301	-	0.5524	0	0.758446
ERR2245567	AT1G60800	1	22384752	-	AT1G60810	1	22389168	-	0.5098	1	0.966506
ERR2245567	AT2G07671	2	3251573	-	ATMG00513	Mt	143025	-	0.17	0	0.221544
ERR2245567	AT2G31800	2	13522254	-	AT3G27550	3	10208897	-	0.1062	0	0.642945
ERR2245567	ATCG00020	Pt	1117	-	ATCG00490	Pt	54899	+	0.14	0	0.542035
ERR2245568	AT2G07671	2	3251573	-	ATMG00513	Mt	143025	-	0.4735	0	0.543247
ERR2245570	AT2G07671	2	3251573	-	ATMG00513	Mt	143025	-	0.1411	0	0.269216
ERR2245571	AT5G10340	5	3253232	+	AT3G41762	3	14196301	-	0.3966	0	0.503648
ERR2245571	AT2G07671	2	3251573	-	ATMG00513	Mt	143025	-	0.1841	0	0.195987
ERR2245572	AT5G10340	5	3253232	+	AT3G41762	3	14196301	-	0.4723	0	0.66503
ERR2245572	AT2G07671	2	3251573	-	ATMG00513	Mt	143025	-	0.4273	0	0.499862
ERR2245573	AT5G10340	5	3253232	+	AT3G41762	3	14196301	-	0.4483	0	0.675371
ERR2245573	AT2G07671	2	3251573	-	ATMG00513	Mt	143025	-	0.2521	0	0.462361
ERR2245574	AT5G10340	5	3253232	+	AT3G41762	3	14196301	-	0.262	0	0.659993
ERR2245575	AT2G07671	2	3251573	-	ATMG00513	Mt	143025	-	0.2053	0	0.453532
ERR2245575	AT1G60800	1	22384752	-	AT1G60810	1	22389168	-	0.2053	1	0.961207
ERR2245576	AT2G07671	2	3251573	-	ATMG00513	Mt	143025	-	0.2267	0	0.487594
ERR2245577	AT2G07671	2	3251573	-	ATMG00513	Mt	143025	-	0.1852	0	0.314447
ERR2245578	AT2G07671	2	3251573	-	ATMG00513	Mt	143025	-	0.2642	0	0.496055
ERR2596510	AT2G07671	2	3251573	-	ATMG00513	Mt	143025	-	0.2599	0	0.418861
ERR2596510	AT1G28600	1	10051609	-	AT4G07526	4	4359764	-	0.1161	0	0.430397
ERR2596510	AT5G11610	5	3737706	-	AT4G07526	4	4360293	-	0.1516	0	0.0441586
ERR2596511	AT2G31960	2	13595261	+	ATCG00020	Pt	1497	-	0.5594	0	0.302165
ERR2596511	AT2G07671	2	3251573	-	ATMG00513	Mt	143025	-	0.167	0	0.233603
ERR2596512	AT2G07671	2	3251573	-	ATMG00513	Mt	143025	-	0.3814	0	0.483951
ERR2596513	AT2G07671	2	3251573	-	ATMG00513	Mt	143025	-	0.1529	0	0.218461
ERR2596515	AT4G16380	4	9254661	+	AT4G07526	4	4359395	-	0.2885	1	0.925043
ERR2596515	AT4G16380	4	9254661	+	AT4G07526	4	4359764	-	0.1683	0	0.753783
ERR2596516	ATCG00490	Pt	55003	+	ATCG00020	Pt	600	-	0.1335	0	0.195457
ERR2596516	ATCG00490	Pt	56098	+	ATCG00020	Pt	572	-	0.1108	0	0.412088
ERR2596516	ATCG00490	Pt	55954	+	ATCG00020	Pt	600	-	0.1118	0	0.450886
ERR2596519	AT4G07526	4	4359640	-	AT1G28590	1	10048179	-	0.9188	1	0.950064
ERR2596519	AT2G07671	2	3251573	-	ATMG00513	Mt	143025	-	0.2397	0	0.478268
ERR2596520	AT2G07671	2	3251573	-	ATMG00513	Mt	143025	-	0.3525	0	0.530081
ERR2596521	AT2G07671	2	3251573	-	ATMG00513	Mt	143025	-	0.2734	0	0.499236
ERR2596521	AT1G28600	1	10051609	-	AT4G07526	4	4359764	-	0.2766	1	0.851906
ERR2596522	AT2G07671	2	3251573	-	ATMG00513	Mt	143025	-	0.178	0	0.25778
ERR2596523	AT2G07671	2	3251573	-	ATMG00513	Mt	143025	-	0.3199	0	0.453489
ERR2596524	AT2G07671	2	3251573	-	ATMG00513	Mt	143025	-	0.4656	0	0.521236
ERR2596525	AT2G07671	2	3251573	-	ATMG00513	Mt	143025	-	0.1228	0	0.217945
ERR2596526	AT2G07671	2	3251573	-	ATMG00513	Mt	143025	-	0.1581	0	0.225007
ERR2596526	AT2G31960	2	13595261	+	ATCG00020	Pt	1497	-	0.1658	0	0.121432
ERR2596526	AT2G31960	2	13595266	+	ATCG00020	Pt	1043	-	0.1149	0	0.149349
ERR2596529	AT2G07671	2	3251573	-	ATMG00513	Mt	143025	-	0.1571	0	0.276155
ERR2596531	AT2G07671	2	3251573	-	ATMG00513	Mt	143025	-	0.3722	0	0.523171
ERR2596532	AT2G07671	2	3251573	-	ATMG00513	Mt	143025	-	0.4748	0	0.542557
ERR2596532	AT2G31960	2	13595266	+	ATCG00020	Pt	1497	-	0.199	0	0.174472
ERR2596533	AT2G07671	2	3251573	-	ATMG00513	Mt	143025	-	0.3285	0	0.516371
ERR2596535	AT2G07671	2	3251573	-	ATMG00513	Mt	143025	-	0.2426	0	0.394989
ERR2596535	AT5G10340	5	3253232	+	AT3G41762	3	14196301	-	0.1011	0	0.240805
ERR2596536	AT2G07671	2	3251573	-	ATMG00513	Mt	143025	-	0.1516	0	0.217676
ERR2596536	ATCG00490	Pt	55954	+	ATCG00020	Pt	600	-	0.4333	0	0.252007
ERR2596541	AT2G07671	2	3251573	-	ATMG00513	Mt	143025	-	0.1161	0	0.262507
ERR2596543	AT2G07671	2	3251573	-	ATMG00513	Mt	143025	-	0.1502	0	0.270842
ERR2596544	AT2G07671	2	3251573	-	ATMG00513	Mt	143025	-	0.155	0	0.274539
ERR2596544	AT3G27185	3	10035109	-	AT3G05195	3	10036431	-	0.1162	0	0.451217
ERR2596545	AT2G07671	2	3251573	-	ATMG00513	Mt	143025	-	0.1139	0	0.259779
ERR2596546	AT2G07671	2	3251573	-	ATMG00513	Mt	143025	-	0.2549	0	0.399713
ERR2596547	AT2G07671	2	3251573	-	ATMG00513	Mt	143025	-	0.2592	0	0.402304
ERR2596548	AT2G07671	2	3251573	-	ATMG00513	Mt	143025	-	0.2753	0	0.425194
ERR2596549	AT2G07671	2	3251573	-	ATMG00513	Mt	143025	-	0.1663	0	0.216013
ERR2596550	AT2G07671	2	3251573	-	ATMG00513	Mt	143025	-	0.1081	0	0.200855
ERR2596551	AT2G07671	2	3251573	-	ATMG00513	Mt	143025	-	0.1308	0	0.206043
ERR2596552	AT2G07671	2	3251573	-	ATMG00513	Mt	143025	-	0.1673	0	0.284076
ERR2596554	AT2G07671	2	3251573	-	ATMG00513	Mt	143025	-	0.1247	0	0.270097
ERR2596555	AT2G07671	2	3251573	-	ATMG00513	Mt	143025	-	0.158	0	0.276715
ERR2596556	AT2G07671	2	3251573	-	ATMG00513	Mt	143025	-	0.306	0	0.516205
ERR2596557	AT2G07671	2	3251573	-	ATMG00513	Mt	143025	-	0.3081	0	0.516515
ERR2596557	AT5G10340	5	3253232	+	AT3G41762	3	14196301	-	0.1761	0	0.400389
ERR2596558	AT2G07671	2	3251573	-	ATMG00513	Mt	143025	-	0.2166	0	0.405425
ERR2596560	AT2G07671	2	3251573	-	ATMG00513	Mt	143025	-	0.3271	0	0.46017
ERR2596561	AT2G07671	2	3251573	-	ATMG00513	Mt	143025	-	0.1911	0	0.41385
ERR2596565	AT2G07671	2	3251573	-	ATMG00513	Mt	143025	-	0.1016	0	0.247785
ERR2596566	AT2G07671	2	3251573	-	ATMG00513	Mt	143025	-	0.1012	0	0.246924
ERR2596567	AT2G07671	2	3251573	-	ATMG00513	Mt	143025	-	0.1775	0	0.269732
ERR2596568	AT2G07671	2	3251573	-	ATMG00513	Mt	143025	-	0.4083	0	0.53795
ERR2596569	AT2G07671	2	3251573	-	ATMG00513	Mt	143025	-	0.259	0	0.494205
ERR2715057	AT3G01500	3	195406	-	AT5G25980	5	9074411	+	0.125	0	0.482482
ERR2715058	AT5G12400	5	4019537	+	AT3G06490	3	2005192	+	0.1243	0	0.237138
ERR2715058	AT4G23600	4	12312575	+	AT5G38410	5	15377719	-	0.3728	1	0.936464
ERR2715058	AT2G39730	2	16571180	-	AT5G38410	5	15377740	-	0.5996	1	0.875773
ERR2715059	AT4G18050	4	10025554	+	AT5G46540	5	18878846	-	0.1292	1	0.82868
ERR2715059	AT5G38420	5	15381583	-	AT2G13360	2	5540935	-	0.2326	1	0.886861
ERR2715060	AT3G54890	3	20340070	-	AT5G66570	5	26569283	+	0.321	0	0.582288
ERR2715060	AT5G53460	5	21708891	+	AT5G38410	5	15377719	-	0.1284	1	0.810128
ERR2715060	AT3G01500	3	195406	-	AT4G21280	4	11335092	+	0.1926	0	0.665768
ERR2715060	AT3G45140	3	16528374	+	AT5G38410	5	15377740	-	0.5777	1	0.960825
ERR2715061	AT1G56340	1	21090799	-	AT1G67090	1	25048701	-	0.1438	1	0.829364
ERR2715061	AT1G30580	1	10832619	-	AT3G63190	3	23343737	-	0.1438	1	0.843196
ERR2715061	AT1G05805	1	1747261	+	AT4G37930	4	17832918	-	0.1438	1	0.884216
ERR2715061	AT1G67090	1	25048838	-	AT3G14420	3	4822033	+	0.4316	0	0.565324
ERR2715062	AT5G66570	5	26569576	+	AT2G21330	2	9128694	-	0.1428	0	0.685461
ERR2715062	AT1G67090	1	25049079	-	AT1G11430	1	3848766	+	0.1428	0	0.557342
ERR2715063	AT4G18050	4	10025554	+	AT5G46540	5	18878846	-	0.2128	1	0.940003
ERR2715063	AT5G14740	5	4761279	+	AT5G04140	5	1137186	+	0.1418	1	0.896994
ERR2715064	AT3G16250	3	5507593	-	AT2G13360	2	5540935	-	0.141	0	0.676073
ERR2715064	AT3G01500	3	195406	-	AT1G67280	1	25189997	-	0.141	0	0.713541
ERR2715064	AT3G18080	3	6193945	+	AT1G67090	1	25048972	-	0.2115	1	0.928362
ERR2715065	AT5G58140	5	23527316	+	AT1G67090	1	25048701	-	0.1212	0	0.739047
ERR2715065	AT4G05320	4	2719468	+	AT5G26000	5	9081304	-	0.1819	0	0.756709
ERR2715066	AT4G13930	4	8048544	-	AT5G26000	5	9080741	-	0.1208	1	0.824142
ERR2715066	AT3G47470	3	17494565	-	AT2G13360	2	5540930	-	0.1208	0	0.709339
ERR2715068	AT2G04030	2	1285270	+	AT5G66190	5	26451910	-	0.1468	0	0.719124
ERR2715069	AT3G45140	3	16526930	+	AT5G19510	5	6582017	-	0.1066	0	0.716866
ERR2715069	AT4G37930	4	17833639	-	AT2G39730	2	16572026	-	0.2132	1	0.948048
ERR2715070	AT5G30510	5	11620508	-	AT1G67090	1	25048701	-	0.1062	0	0.704771
ERR2715070	AT4G37930	4	17833639	-	AT2G39730	2	16572026	-	0.1062	1	0.833891
ERR2715072	AT4G38970	4	18164951	-	AT4G37930	4	17832732	-	0.1216	1	0.919669
ERR2715072	AT3G45140	3	16527566	+	AT4G12040	4	7215315	+	0.1216	0	0.546226
ERR2715072	AT1G67090	1	25048845	-	AT1G69830	1	26289150	-	0.1216	1	0.880625
ERR3148664	AT2G30790	2	13119531	-	AT1G06680	1	2048620	+	0.548	0	0.506714
ERR3148768	AT5G01530	5	209593	+	AT3G08940	3	2718303	+	0.1386	0	0.357741
ERR3148771	AT2G30790	2	13119531	-	AT1G06680	1	2048620	+	0.3006	0	0.492402
ERR3148772	AT3G08940	3	2718217	+	AT5G01530	5	209881	+	0.1534	0	0.434293
ERR3148776	AT2G30790	2	13119531	-	AT1G06680	1	2048620	+	0.6331	0	0.511014
ERR3148786	AT2G30790	2	13119531	-	AT1G06680	1	2048620	+	0.4015	0	0.491233
ERR3148787	AT2G30790	2	13119531	-	AT1G06680	1	2048620	+	0.5039	0	0.495495
ERR3148860	AT3G53460	3	19821037	-	AT2G37220	2	15635854	-	0.2578	1	0.854264
ERR3148872	AT1G60950	1	22444765	+	AT1G10960	1	3664613	+	0.2712	0	0.356974
ERR3148874	AT2G30790	2	13119531	-	AT1G06680	1	2048620	+	0.2652	0	0.487207
ERR3149280	AT3G53460	3	19821037	-	AT2G37220	2	15635854	-	0.1653	0	0.703479
ERR3149282	AT2G30790	2	13119531	-	AT1G06680	1	2048620	+	0.4207	0	0.496791
ERR3149473	AT4G18050	4	10025554	+	AT5G46540	5	18878846	-	0.1504	1	0.842596
ERR3149476	AT2G30790	2	13119531	-	AT1G06680	1	2048620	+	0.3111	0	0.492066
ERR3149478	AT2G20260	2	8737462	+	AT4G28750	4	14203058	-	0.1596	0	0.609803
ERR3168399	AT3G48000	3	17719768	-	AT2G39010	2	16292373	+	0.572	0	0.718332
ERR3168399	AT4G25690	4	13091703	-	AT4G25680	4	13089158	+	0.3813	1	0.905605
ERR3168399	AT3G24530	3	8947643	-	AT1G64990	1	24140672	-	0.3813	1	0.834123
ERR3168400	AT1G67090	1	25048838	-	AT4G13560	4	7880138	-	0.4674	1	0.897962
ERR3168400	AT3G02280	3	455753	+	AT1G26110	1	9025511	-	0.3116	1	0.807081
ERR3168402	AT4G04790	4	2435147	-	ATCG00470	Pt	52608	-	0.4434	0	0.171595
ERR3168402	AT4G31890	4	15427481	-	AT4G37830	4	17788782	-	0.6651	1	0.903901
ERR3168402	AT4G31890	4	15427481	-	AT1G75350	1	28272138	+	0.6651	1	0.873263
ERR3168403	AT4G31890	4	15427481	-	AT4G37830	4	17788782	-	0.7295	1	0.90477
ERR3168403	AT4G31890	4	15427481	-	AT1G75350	1	28272138	+	0.5472	1	0.872494
ERR3168404	AT4G28750	4	14203160	-	AT2G20260	2	8737540	+	0.5301	1	0.881731
ERR3168404	AT4G31890	4	15427481	-	AT4G37830	4	17788782	-	0.3976	1	0.888792
ERR3168404	AT4G31890	4	15427481	-	AT1G75350	1	28272138	+	0.3976	1	0.801087
ERR3168404	AT4G28750	4	14203631	-	AT2G20260	2	8737397	+	0.3976	1	0.843349
ERR3168404	AT3G08940	3	2718217	+	AT5G01530	5	209881	+	0.3976	0	0.659236
ERR3168404	AT2G20260	2	8737046	+	AT4G28750	4	14203225	-	0.5301	1	0.854872
ERR3168405	AT4G31890	4	15427481	-	AT4G37830	4	17788782	-	1.1714	1	0.910143
ERR3168406	AT4G31890	4	15427481	-	AT5G67600	5	26960262	-	0.7635	1	0.899137
ERR3168407	AT4G31890	4	15427481	-	AT4G37830	4	17788782	-	0.5516	1	0.902352
ERR3168407	AT4G31890	4	15427481	-	AT4G27720	4	13831140	+	0.5516	1	0.920031
ERR3168407	AT5G44800	5	18093188	-	AT5G25560	5	8899426	+	0.3677	1	0.949358
ERR3168409	AT4G31890	4	15427481	-	AT1G75350	1	28272138	+	0.4396	1	0.801406
ERR3168410	AT4G31890	4	15427481	-	AT1G75350	1	28272138	+	0.4765	0	0.799982
ERR3168410	AT1G27850	1	9698881	+	AT1G32370	1	11677439	+	0.3177	1	0.947908
ERR3168411	AT4G31890	4	15427481	-	AT1G75350	1	28272138	+	0.7847	1	0.874643
ERR3168412	AT3G22260	3	7871134	+	AT5G03240	5	772896	-	0.2738	1	0.836528
ERR3168412	AT2G18960	2	8224874	+	AT2G29310	2	12591069	+	0.2738	1	0.919065
ERR3168414	AT4G31890	4	15427481	-	AT4G37830	4	17788782	-	0.752	1	0.904785
ERR3168414	AT4G31890	4	15427481	-	AT1G75350	1	28272138	+	0.752	1	0.873518
ERR3168415	AT4G31890	4	15427481	-	AT1G75350	1	28272138	+	0.7191	1	0.876273
ERR3168415	AT2G01580	2	265534	-	AT3G61470	3	22746805	+	0.5753	0	0.174991
ERR3168415	AT4G31890	4	15427481	-	AT4G37830	4	17788782	-	0.4315	1	0.889423
ERR3168415	AT4G12640	4	7463069	+	AT4G13010	4	7601464	+	0.4315	1	0.880852
ERR3168417	AT4G31890	4	15427481	-	AT1G75350	1	28272138	+	0.5101	1	0.82291
ERR3168418	AT4G31890	4	15427481	-	AT5G17190	5	5652223	+	0.5122	0	0.666538
ERR3168418	AT4G31890	4	15427481	-	AT4G01150	4	493664	+	0.3842	1	0.848584
ERR3168418	AT1G55670	1	20802842	-	AT5G52310	5	21242961	+	0.3842	0	0.0455757
ERR3168418	AT2G01820	2	358395	-	AT4G14720	4	8433110	-	0.2561	1	0.824662
ERR3168419	AT4G31890	4	15427481	-	AT4G37830	4	17788782	-	0.4703	1	0.890577
ERR3168419	AT4G31890	4	15427481	-	AT1G75350	1	28272138	+	0.4703	0	0.799945
ERR3168419	AT3G20050	3	6999990	-	AT3G20000	3	6969655	+	0.3135	1	0.953025
ERR3168420	AT4G31890	4	15427481	-	AT4G37830	4	17788782	-	0.5787	1	0.902687
ERR3168420	AT4G00026	4	13172	-	AT4G14320	4	8242902	-	0.3858	1	0.903772
ERR3168422	AT4G31890	4	15427481	-	AT4G37830	4	17788782	-	1.2572	1	0.910726
ERR3168424	ATCG00920	Pt	101118	+	AT4G02520	4	1111524	-	0.2524	0	0.424329
ERR3168424	AT4G31890	4	15427481	-	AT4G37830	4	17788782	-	0.5047	1	0.891117
ERR3168425	AT4G31890	4	15427481	-	AT4G37830	4	17788782	-	0.488	1	0.890869
ERR3168426	AT4G31890	4	15427481	-	AT1G75350	1	28272138	+	1.3663	1	0.878061
ERR3168426	AT4G31890	4	15427481	-	AT4G37830	4	17788782	-	0.8198	1	0.905597
ERR3168427	AT4G31890	4	15427481	-	AT4G37830	4	17788782	-	0.5926	1	0.902995
ERR3168427	AT3G47430	3	17480985	+	AT3G14415	3	4818651	+	0.2963	1	0.934456
ERR3168427	AT2G20260	2	8737046	+	AT4G28750	4	14203225	-	0.2963	1	0.82351
ERR3168429	AT4G31890	4	15427481	-	AT4G37830	4	17788782	-	0.9661	1	0.907454
ERR3168431	AT4G31890	4	15427481	-	AT1G49410	1	18286917	-	0.3834	1	0.820532
ERR3168432	AT4G31890	4	15427481	-	AT4G37830	4	17788782	-	1.1561	1	0.912876
ERR3168432	AT4G31890	4	15427481	-	AT1G75350	1	28272138	+	0.5138	1	0.873044
ERR3168432	AT1G18060	1	6213168	-	AT5G03240	5	772896	-	0.5138	1	0.830133
ERR3168432	AT3G49640	3	18402574	-	AT3G54300	3	20108567	-	0.3854	1	0.961014
ERR3168433	AT4G31890	4	15427481	-	AT4G37830	4	17788782	-	0.5644	1	0.902616
ERR3168433	AT4G31890	4	15427481	-	AT1G75350	1	28272138	+	0.4233	1	0.801283
ERR3168433	AT2G09990	2	3781877	+	AT5G35735	5	13902457	-	0.2117	0	0.370911
ERR3168434	AT3G33520	3	14095278	-	AT2G21660	2	9265583	-	1.1682	0	0.472224
ERR3168434	AT4G31890	4	15427481	-	AT1G75350	1	28272138	+	0.5007	1	0.800124
ERR3168434	AT3G50820	3	18891118	-	AT3G63140	3	23328561	-	0.5007	0	0.774497
ERR3168434	AT4G10590	4	6539242	-	AT4G22310	4	11792593	+	0.3338	1	0.953229
ERR3168435	AT4G31890	4	15427481	-	AT4G37830	4	17788782	-	0.6636	1	0.903893
ERR3168435	AT4G02660	4	1164682	-	AT4G02770	4	1229509	-	0.6636	0	0.722211
ERR3168436	AT5G56270	5	22779921	+	AT4G27440	4	13727083	+	0.4217	1	0.874964
ERR3168436	AT4G31890	4	15427481	-	AT5G67600	5	26960262	-	0.4217	1	0.857741
ERR3168436	AT5G46410	5	18827764	+	AT5G46110	5	18698812	+	0.2811	1	0.941385
ERR3168438	AT4G31890	4	15427481	-	AT1G75350	1	28272138	+	0.5843	1	0.872641
ERR3168439	AT4G31890	4	15427481	-	AT4G37830	4	17788782	-	1.0021	1	0.907535
ERR3168440	AT4G31890	4	15427481	-	AT4G37830	4	17788782	-	0.7304	1	0.904868
ERR3168440	AT5G40450	5	16188961	-	AT5G42530	5	17005057	-	0.5478	1	0.928935
ERR3168440	AT5G04280	5	1192571	+	AT4G23910	4	12428709	+	0.3652	0	0.34958
ERR3168440	AT1G79610	1	29956734	-	AT1G79590	1	29947401	+	0.3652	1	0.949418
ERR3168441	AT4G31890	4	15427481	-	AT1G75350	1	28272138	+	0.9977	1	0.880621
ERR3168441	AT4G31890	4	15427481	-	AT4G37830	4	17788782	-	0.4276	1	0.889369
ERR3168442	AT3G14960	3	5037602	-	AT3G15000	3	5050881	+	1.3648	1	0.823856
ERR3168443	AT4G31890	4	15427481	-	AT4G37830	4	17788782	-	0.4002	1	0.888876
ERR3168443	AT4G31890	4	15427481	-	AT4G01150	4	493664	+	0.4002	1	0.848783
ERR3168444	AT4G02200	4	973197	+	AT3G44010	3	15800363	-	0.6769	1	0.852179
ERR3168445	AT4G31890	4	15427481	-	AT4G37830	4	17788782	-	0.549	1	0.902385
ERR3168445	AT3G08940	3	2718217	+	AT5G01530	5	209881	+	0.2745	0	0.651972
ERR3486097	AT4G13840	4	8015886	-	AT5G62210	5	24986979	-	0.1827	0	0.544439
ERR3486097	AT4G23400	4	12222156	+	AT3G53020	3	19661492	-	0.1096	0	0.644454
ERR3486097	AT3G61220	3	22664160	+	AT1G67195	1	25137485	-	0.1096	0	0.375161
ERR3486097	AT3G08580	3	2606831	-	AT5G41520	5	16610650	-	0.1096	0	0.62112
ERR3486097	AT1G71030	1	26795387	-	AT1G67710	1	25378474	-	0.1096	0	0.0321443
ERR3486097	AT1G29910	1	10472734	-	AT5G19760	5	6680587	-	0.1096	0	0.133149
ERR3486097	AT1G25425	1	8923000	+	AT2G05100	2	1823679	-	0.1096	0	0.0249984
ERR3486097	AT1G23020	1	8150256	-	AT1G53800	1	20084106	+	0.1096	0	0.693323
ERR3486097	AT1G02260	1	440878	-	AT3G27820	3	10317883	+	0.1096	0	0.474335
ERR3486098	AT3G17790	3	6091314	+	AT2G19480	2	8440235	+	0.1089	0	0.31368
ERR3486099	AT4G34710	4	16562685	-	AT5G01210	5	84497	+	0.1238	0	0.436814
ERR4194443	AT1G77450	1	29101270	+	AT5G08040	5	2578094	-	0.3102	0	0.603178
ERR4194456	AT1G77450	1	29101270	+	AT5G08040	5	2578094	-	0.2166	0	0.576149
ERR4194456	AT4G18050	4	10025554	+	AT5G46540	5	18878846	-	0.1444	1	0.840412
ERR4194457	AT1G77450	1	29101270	+	AT5G08040	5	2578094	-	0.2308	0	0.579567
ERR4194457	AT1G30090	1	10561332	-	AT5G49680	5	20181936	+	0.1539	1	0.857794
ERR4194457	AT3G12130	3	3865587	-	AT1G02010	1	350474	+	0.1538	0	0.239678
ERR4194458	AT1G77450	1	29101270	+	AT5G08040	5	2578094	-	0.5647	0	0.705858
ERR4194458	AT4G18050	4	10025554	+	AT5G46540	5	18878846	-	0.2824	1	0.949272
ERR4194459	AT1G77450	1	29101270	+	AT5G08040	5	2578094	-	0.1938	0	0.564276
ERR4194462	AT2G18465	2	8004472	-	AT5G24260	5	8237856	-	1.1311	1	0.939655
ERR4194470	AT1G77450	1	29101270	+	AT5G08040	5	2578094	-	0.3604	0	0.617235
ERR4194470	AT5G20010	5	6760587	+	AT2G21660	2	9265893	-	0.1201	1	0.834037
ERR4194487	AT1G77450	1	29101270	+	AT5G08040	5	2578094	-	0.2449	0	0.587289
ERR4194497	AT5G10820	5	3422295	-	AT1G62570	1	23170611	+	1.0392	0	0.591764
SRR1004790	ATCG00280	Pt	34230	+	ATCG00020	Pt	837	-	1.9929	0	0.538276
SRR1004790	ATCG00020	Pt	934	-	ATCG00330	Pt	37320	-	1.69	0	0.605766
SRR1004790	AT1G44050	1	16740689	+	ATCG00490	Pt	56144	+	0.1293	0	0.113998
SRR1004791	AT2G07671	2	3251573	-	ATMG00513	Mt	143025	-	0.1704	0	0.266007
SRR1004829	ATCG00280	Pt	34230	+	ATCG00020	Pt	837	-	0.6773	0	0.450899
SRR1004831	AT5G22799	5	7614434	+	AT5G22794	5	7609707	+	0.1576	0	0.706388
SRR10207203	AT3G61430	3	22733984	+	AT1G01620	1	226691	-	0.1402	0	0.651732
SRR10207203	AT1G26255	1	9084534	-	AT2G21660	2	9265664	-	0.2803	1	0.813006
SRR10207203	AT1G26255	1	9084660	-	AT2G05440	2	1993787	+	0.4205	0	0.390341
SRR10207204	AT1G21313	1	7454252	+	AT2G05440	2	1993721	+	3.3419	0	0.480097
SRR10207204	AT1G26255	1	9084660	-	AT2G21660	2	9265664	-	0.5302	0	0.557149
SRR10207205	AT1G21313	1	7454823	+	AT2G21660	2	9265567	-	0.6681	1	0.911541
SRR10207205	AT4G37409	4	17590980	-	AT2G36120	2	15165757	+	0.2486	1	0.811128
SRR10207205	AT4G39260	4	18274360	-	AT2G21060	2	9037128	-	0.1864	0	0.162843
SRR10207205	AT1G21313	1	7453755	+	AT3G58660	3	21702470	+	0.2485	0	0.296601
SRR10207205	AT1G21313	1	7453802	+	AT2G28910	2	12416611	-	0.4971	0	0.613945
SRR10207205	AT1G21313	1	7454474	+	AT2G21660	2	9265583	-	0.3442	1	0.891912
SRR10207205	AT1G21313	1	7454454	+	AT2G21660	2	9265612	-	0.2019	1	0.883038
SRR10207205	AT1G21313	1	7454370	+	AT2G21660	2	9265612	-	0.2019	1	0.883038
SRR10207205	AT1G21313	1	7454396	+	AT2G21660	2	9265664	-	0.576	1	0.91854
SRR10207205	AT1G21313	1	7454483	+	AT2G21660	2	9265679	-	0.5984	1	0.92077
SRR10207205	AT5G35180	5	13430801	+	AT2G19620	2	8487900	-	0.1243	1	0.839987
SRR10207205	AT4G18050	4	10025554	+	AT5G46540	5	18878846	-	0.1243	1	0.827992
SRR10207205	AT5G53300	5	21633920	-	AT1G64230	1	23834692	+	0.1242	0	0.29977
SRR10207205	AT1G70490	1	26565005	-	AT3G62290	3	23052745	+	0.1242	0	0.441341
SRR10207206	AT4G37409	4	17590980	-	AT2G36120	2	15165757	+	0.5026	1	0.820302
SRR10207206	AT1G21313	1	7454474	+	AT2G21660	2	9265715	-	1.4155	1	0.919139
SRR10207206	AT4G02520	4	1111525	-	AT1G02930	1	662184	-	0.2513	0	0.235772
SRR10207206	AT1G21313	1	7453775	+	AT1G51760	1	19200464	+	0.2513	0	0.792922
SRR10207206	AT4G37409	4	17590980	-	AT2G05440	2	1993829	+	0.5654	1	0.847662
SRR10207206	AT4G37409	4	17590980	-	AT2G36120	2	15166009	+	0.1885	0	0.799545
SRR10207206	AT4G02510	4	1111618	+	AT1G47490	1	17425428	+	0.1885	0	0.639158
SRR10207206	AT4G02510	4	1111618	+	AT1G48750	1	18036028	+	0.2199	0	0.451103
SRR10207206	AT1G21313	1	7453839	+	AT1G58684	1	21771194	-	0.1464	0	0.363332
SRR10207206	AT1G26255	1	9084147	-	AT2G36120	2	15165757	+	0.8168	0	0.483131
SRR10207206	AT1G21313	1	7454141	+	AT2G05440	2	1993829	+	0.7621	0	0.385586
SRR10207206	AT1G21313	1	7454474	+	AT2G21660	2	9265583	-	0.3368	1	0.877621
SRR10207206	AT1G21313	1	7454826	+	AT2G21660	2	9265567	-	0.5548	1	0.901704
SRR10207206	AT1G21313	1	7454483	+	AT2G21660	2	9265679	-	0.2375	1	0.885117
SRR10207206	AT4G18050	4	10025554	+	AT5G46540	5	18878846	-	0.1257	1	0.828234
SRR10207206	AT1G02920	1	659423	-	AT4G02520	4	1111112	-	0.9425	0	0.582043
SRR10207206	AT3G49120	3	18208994	+	AT4G08770	4	5599007	-	0.1256	0	0.656988
SRR10207206	AT1G26255	1	9084660	-	AT4G15610	4	8910420	+	0.1256	0	0.249991
SRR10207209	AT4G37409	4	17590980	-	AT2G36120	2	15165757	+	0.8967	1	0.863673
SRR10207209	AT1G21313	1	7453775	+	AT2G36120	2	15166012	+	0.353	0	0.398892
SRR10207209	AT1G26255	1	9084630	-	AT2G36120	2	15165757	+	1.0598	0	0.47591
SRR10207209	AT4G18050	4	10025554	+	AT5G46540	5	18878846	-	0.163	1	0.843866
SRR10207210	AT1G21313	1	7453775	+	AT2G05510	2	2016433	+	0.1982	0	0.345117
SRR10207211	AT1G21313	1	7454823	+	AT5G39570	5	15844515	+	0.8736	0	0.660705
SRR10207211	AT1G21313	1	7454823	+	AT2G21660	2	9265567	-	2.7455	1	0.898495
SRR10207211	AT4G35100	4	16708957	+	AT4G00430	4	186897	-	0.2496	1	0.927707
SRR10207211	AT1G26255	1	9084870	-	AT2G05440	2	1993886	+	0.2496	0	0.364632
SRR10207212	AT4G02510	4	1111612	+	AT3G12580	3	3993676	-	0.5977	0	0.536967
SRR10207212	AT2G44200	2	18277135	+	AT3G05590	3	1621792	+	0.239	0	0.478503
SRR10207212	AT4G02520	4	1111224	-	AT1G02920	1	659316	-	0.7172	0	0.591248
SRR10207218	AT1G02920	1	659423	-	AT4G02520	4	1111112	-	1.858	0	0.660536
SRR10539030	ATCG00490	Pt	55954	+	ATCG00020	Pt	600	-	2.4691	0	0.417852
SRR10539030	AT2G07671	2	3251573	-	ATMG00513	Mt	143025	-	0.8467	0	0.695204
SRR10539030	ATCG00020	Pt	601	-	ATCG00490	Pt	55955	+	1.1854	0	0.326608
SRR10539030	ATCG00280	Pt	35149	+	ATCG00020	Pt	600	-	0.3387	0	0.317932
SRR10539030	ATCG00490	Pt	54992	+	ATCG00020	Pt	843	-	0.2633	0	0.166338
SRR10539031	ATCG00490	Pt	55954	+	ATCG00020	Pt	600	-	1.8903	0	0.358884
SRR10539031	AT2G07671	2	3251573	-	ATMG00513	Mt	143025	-	0.5849	0	0.660299
SRR10539031	ATCG00280	Pt	35149	+	ATCG00020	Pt	600	-	0.7799	0	0.458104
SRR10539031	AT1G29920	1	10475373	-	ATCG00020	Pt	738	-	0.6824	0	0.211115
SRR10539031	ATCG00020	Pt	601	-	ATCG00490	Pt	55955	+	1.4623	0	0.324198
SRR10539032	ATCG00490	Pt	55954	+	ATCG00020	Pt	600	-	1.8072	0	0.360736
SRR10539032	AT2G07671	2	3251573	-	ATMG00513	Mt	143025	-	0.6589	0	0.672888
SRR10539033	ATCG00490	Pt	55954	+	ATCG00020	Pt	600	-	1.984	0	0.351829
SRR10539033	AT2G07671	2	3251573	-	ATMG00513	Mt	143025	-	0.3879	0	0.556153
SRR10539033	ATCG00280	Pt	35149	+	ATCG00020	Pt	600	-	0.2909	0	0.305744
SRR10539035	AT5G10340	5	3253232	+	AT3G41762	3	14196301	-	0.4525	0	0.737953
SRR10539035	AT2G07671	2	3251573	-	ATMG00513	Mt	143025	-	0.362	0	0.550911
SRR10539035	ATCG00280	Pt	35149	+	ATCG00020	Pt	600	-	0.543	0	0.430878
SRR10539035	ATCG00020	Pt	601	-	ATCG00490	Pt	55955	+	2.4436	0	0.373645
SRR10539036	AT2G07671	2	3251573	-	ATMG00513	Mt	143025	-	0.5405	0	0.654961
SRR10539036	ATCG00280	Pt	35149	+	ATCG00020	Pt	600	-	0.5405	0	0.430775
SRR10539036	ATCG00020	Pt	601	-	ATCG00490	Pt	55955	+	1.6215	0	0.340696
SRR10742661	AT5G17020	5	5598760	+	AT5G16630	5	5455746	+	3.2561	1	0.961028
SRR10742661	AT5G64130	5	25665162	-	AT5G16780	5	5520926	-	0.2171	0	0.738067
SRR10742661	AT2G03370	2	1024927	-	AT2G03470	2	1047143	-	0.2171	0	0.687347
SRR10742661	AT1G56140	1	21003334	-	AT1G56230	1	21047998	-	0.7106	1	0.95807
SRR10742662	AT5G17020	5	5598760	+	AT5G16630	5	5455746	+	3.4418	1	0.961126
SRR10742662	AT4G30190	4	14772174	-	AT4G30340	4	14840950	-	0.8787	1	0.960356
SRR10742662	AT3G41768	3	14198052	+	AT2G43375	2	18018614	-	0.2197	0	0.661084
SRR10742662	AT1G56140	1	21003334	-	AT1G56230	1	21047998	-	0.6591	1	0.958115
SRR10742662	AT2G30970	2	13180718	+	AT2G30910	2	13156163	+	0.1465	1	0.902682
SRR10742662	AT4G02530	4	1113678	-	AT4G02660	4	1165375	-	0.1464	1	0.865697
SRR10742663	AT5G17020	5	5598760	+	AT5G16630	5	5455746	+	3.6557	1	0.961395
SRR10742663	AT4G30190	4	14772174	-	AT4G30340	4	14840950	-	0.9294	1	0.960845
SRR10742663	AT5G11770	5	3792508	-	AT5G12840	5	4052963	-	0.2478	1	0.930326
SRR10742663	AT1G56140	1	21003334	-	AT1G56230	1	21047998	-	0.2479	1	0.946911
SRR10742664	AT5G17020	5	5598760	+	AT5G16630	5	5455746	+	3.7328	1	0.961526
SRR10742664	AT1G56140	1	21003334	-	AT1G56230	1	21047998	-	0.5014	1	0.952093
SRR10742664	AT1G32575	1	11780741	+	AT1G06587	1	11779374	+	0.1671	0	0.67685
SRR10742664	AT5G37240	5	14738507	-	AT5G05425	5	14741529	-	0.2228	0	0.788289
SRR10742664	AT4G30190	4	14772174	-	AT4G30340	4	14840950	-	0.5571	1	0.957917
SRR10742664	AT4G15080	4	8612575	-	AT4G15090	4	8614693	+	0.1114	1	0.882668
SRR10742664	AT2G30970	2	13180718	+	AT2G30910	2	13156163	+	0.1114	1	0.892696
SRR10742664	AT5G23150	5	7791912	+	AT2G03450	2	1042304	+	0.1671	0	0.363088
SRR10742665	AT5G17020	5	5598760	+	AT5G16630	5	5455746	+	3.4851	1	0.961376
SRR10742665	AT4G30190	4	14772174	-	AT4G30340	4	14840950	-	0.8713	1	0.960711
SRR10742665	AT5G37240	5	14738507	-	AT5G05425	5	14741529	-	0.1743	0	0.689697
SRR10742665	AT5G23150	5	7791912	+	AT2G03450	2	1042304	+	0.2905	0	0.623765
SRR10742665	AT2G03640	2	1106730	-	AT2G03510	2	1068303	+	0.1162	0	0.731407
SRR10742665	AT5G45472	5	18426001	+	AT1G31290	1	11190832	+	0.1162	0	0.735506
SRR10742666	AT5G17020	5	5598760	+	AT5G16630	5	5455746	+	3.2648	1	0.961236
SRR10742666	AT4G30190	4	14772174	-	AT4G30340	4	14840950	-	0.9497	1	0.961251
SRR10742666	AT1G56130	1	20996502	-	AT1G56230	1	21047998	-	0.2374	1	0.945802
SRR10742666	AT2G03370	2	1024927	-	AT2G03470	2	1047143	-	0.2968	0	0.701925
SRR10742666	AT5G11770	5	3792508	-	AT5G12840	5	4052963	-	0.1187	0	0.791882
SRR10742666	AT5G23150	5	7791912	+	AT2G03450	2	1042304	+	0.1781	0	0.373247
SRR10742667	AT5G45110	5	18229163	+	AT4G05420	4	2747190	+	2.2937	1	0.833621
SRR10742667	AT5G17020	5	5598760	+	AT5G16630	5	5455746	+	2.2937	1	0.95874
SRR10742667	AT4G30190	4	14772174	-	AT4G30340	4	14840950	-	2.8672	1	0.959687
SRR10742668	AT5G17020	5	5598760	+	AT5G16630	5	5455746	+	2.0529	1	0.958524
SRR10742673	ATCG00950	Pt	105907	+	ATCG01210	Pt	137019	-	2.7201	0	0.621371
SRR10742677	AT5G17020	5	5598760	+	AT5G16630	5	5455746	+	4.0965	1	0.961395
SRR10742677	AT4G30190	4	14772174	-	AT4G30340	4	14840950	-	1.1379	1	0.961194
SRR10742677	AT5G37240	5	14738507	-	AT5G05425	5	14741529	-	0.6069	1	0.887208
SRR10742677	AT3G41768	3	14198052	+	AT2G43375	2	18018614	-	0.3034	0	0.689744
SRR10742677	ATCG01180	Pt	133667	-	AT5G12150	5	3927990	-	0.3793	0	0.544492
SRR10742677	AT1G56140	1	21003334	-	AT1G56230	1	21047998	-	0.6069	1	0.958038
SRR10742678	AT5G17020	5	5598760	+	AT5G16630	5	5455746	+	2.9967	1	0.96089
SRR10742678	AT4G30190	4	14772174	-	AT4G30340	4	14840950	-	1.0453	1	0.96106
SRR10742678	AT2G03370	2	1024927	-	AT2G03470	2	1047143	-	0.2788	0	0.702338
SRR10742678	AT1G56140	1	21003334	-	AT1G56230	1	21047998	-	0.4879	1	0.952172
SRR10742679	AT5G17020	5	5598760	+	AT5G16630	5	5455746	+	3.2249	1	0.959515
SRR10742680	AT5G17020	5	5598760	+	AT5G16630	5	5455746	+	1.637	1	0.958032
SRR11095461	ATCG00490	Pt	54992	+	ATCG00020	Pt	843	-	0.8544	0	0.284115
SRR11095461	AT5G10340	5	3253232	+	AT3G41762	3	14196301	-	0.4699	0	0.737624
SRR11095461	AT2G07671	2	3251573	-	ATMG00513	Mt	143025	-	0.3916	0	0.555443
SRR11095461	ATCG00020	Pt	601	-	ATCG00490	Pt	55955	+	1.8013	0	0.370206
SRR11095461	ATCG00880	Pt	94297	-	ATCG00680	Pt	72935	+	0.1175	0	0.383244
SRR11095461	ATCG00020	Pt	844	-	ATCG00680	Pt	73557	+	0.3132	0	0.15537
SRR11095461	AT3G01695	3	1657886	+	ATCG00020	Pt	1516	-	0.235	0	0.289117
SRR11095462	AT2G07671	2	3251573	-	ATMG00513	Mt	143025	-	0.5642	0	0.661272
SRR11095462	AT5G10340	5	3253232	+	AT3G41762	3	14196301	-	0.2418	0	0.693226
SRR11095463	ATCG00880	Pt	94297	-	ATCG00680	Pt	72935	+	0.2975	0	0.325024
SRR11095463	AT5G10340	5	3253232	+	AT3G41762	3	14196301	-	0.2231	0	0.675138
SRR11095463	AT2G07671	2	3251573	-	ATMG00513	Mt	143025	-	0.2231	0	0.495954
SRR11095463	AT1G08115	1	2538100	-	AT1G09873	1	29911547	-	0.2231	0	0.358688
SRR11095464	AT2G07671	2	3251573	-	ATMG00513	Mt	143025	-	0.4077	0	0.557627
SRR11095464	ATCG00280	Pt	35149	+	ATCG00020	Pt	600	-	0.5708	0	0.440032
SRR11095465	ATCG00880	Pt	94297	-	ATCG00680	Pt	72935	+	0.1788	0	0.39771
SRR11095465	AT5G10340	5	3253232	+	AT3G41762	3	14196301	-	0.3576	0	0.722096
SRR11095466	ATCG00020	Pt	601	-	ATCG00490	Pt	55955	+	1.2571	0	0.338239
SRR11095466	ATCG00880	Pt	94297	-	ATCG00680	Pt	72935	+	0.1571	0	0.395577
SRR11095468	AT5G10340	5	3253232	+	AT3G41762	3	14196301	-	0.3077	0	0.705542
SRR11095468	ATCG00020	Pt	601	-	ATCG00490	Pt	55955	+	1.6922	0	0.367695
SRR11095469	AT2G07671	2	3251573	-	ATMG00513	Mt	143025	-	0.4068	0	0.558782
SRR11095469	AT5G10340	5	3253232	+	AT3G41762	3	14196301	-	0.2441	0	0.694191
SRR11095469	ATCG00020	Pt	601	-	ATCG00490	Pt	55955	+	0.6509	0	0.304387
SRR11095470	ATCG00020	Pt	601	-	ATCG00490	Pt	55955	+	1.2108	0	0.326251
SRR11095470	AT5G10340	5	3253232	+	AT3G41762	3	14196301	-	0.346	0	0.718497
SRR11095471	AT2G07671	2	3251573	-	ATMG00513	Mt	143025	-	0.4384	0	0.562898
SRR11095471	ATCG00880	Pt	94297	-	ATCG00680	Pt	72935	+	0.1753	0	0.396626
SRR11095471	ATCG00490	Pt	56349	+	AT3G01695	3	1657781	+	0.1753	0	0.0699634
SRR11095471	AT3G01695	3	1657886	+	AT2G41310	2	17224681	+	0.1753	0	0.46987
SRR11095472	ATCG00490	Pt	54992	+	ATCG00020	Pt	843	-	0.8693	0	0.30197
SRR11095472	AT3G01695	3	1657886	+	ATCG00020	Pt	1516	-	0.3018	0	0.317645
SRR11095472	ATCG00490	Pt	55954	+	ATCG00020	Pt	600	-	1.1875	0	0.421908
SRR11128219	AT4G02510	4	1111618	+	AT2G34420	2	14522877	-	0.7809	0	0.567707
SRR11128219	AT1G29930	1	10478823	+	AT3G15353	3	5181404	-	0.5972	0	0.783443
SRR11128219	AT2G34420	2	14522861	-	AT3G61470	3	22746805	+	0.5872	0	0.735121
SRR11128219	AT4G02510	4	1111612	+	AT2G34420	2	14522883	-	0.502	0	0.434972
SRR11128219	AT2G08665	2	14523523	+	AT3G58140	3	21531507	-	0.2349	1	0.903865
SRR11128219	AT2G08665	2	14523549	+	AT5G54770	5	22247472	+	0.3018	1	0.913983
SRR11128219	AT4G28755	4	14203893	+	AT1G26630	1	9205900	+	0.1761	0	0.7063
SRR11128219	AT1G55673	1	20803321	+	AT3G14310	3	4773690	-	0.1761	0	0.116221
SRR11128219	AT3G61470	3	22746804	+	AT1G29930	1	10478730	+	0.2935	0	0.373653
SRR11128219	AT2G08665	2	14523546	+	AT5G54770	5	22247582	+	0.2266	1	0.906212
SRR11128219	AT3G47470	3	17493970	-	AT4G12800	4	7521447	+	0.3522	0	0.269231
SRR11128219	AT2G34420	2	14522767	-	AT5G54270	5	22038375	+	0.5284	1	0.899289
SRR11128219	AT1G70490	1	26564275	-	AT5G01530	5	209881	+	0.1174	0	0.201293
SRR11128222	AT1G29930	1	10478823	+	AT3G15353	3	5181404	-	0.6951	0	0.78858
SRR11128222	AT2G34420	2	14522843	-	AT3G61470	3	22746797	+	0.3807	0	0.659548
SRR11128222	AT4G02510	4	1111612	+	AT1G29930	1	10478707	+	0.6836	0	0.661089
SRR11128222	AT4G02510	4	1111618	+	AT1G29930	1	10478713	+	1.0792	0	0.669672
SRR11128222	AT2G05070	2	1799912	-	AT4G10340	4	6408840	+	0.1632	0	0.129403
SRR11128222	AT1G72600	1	27339917	+	AT4G29350	4	14450078	+	0.1632	0	0.69231
SRR11128222	AT3G61470	3	22746804	+	AT2G34420	2	14522860	-	0.3264	0	0.522104
SRR11128222	AT4G31300	4	15189029	+	AT2G33620	2	14235521	+	0.1088	0	0.329963
SRR11128222	AT1G79529	1	29915806	+	AT2G21380	2	9144002	+	0.1088	0	0.788623
SRR11128223	AT1G55673	1	20803318	+	AT2G34430	2	14525200	+	0.5213	0	0.302431
SRR11128223	AT5G54270	5	22039215	+	AT2G34420	2	14522883	-	0.6371	0	0.645589
SRR11128223	AT1G29920	1	10475715	-	AT2G05100	2	1824071	-	0.2317	0	0.301174
SRR11128223	AT4G02510	4	1111612	+	AT1G29930	1	10478591	+	0.4055	0	0.581909
SRR11128223	AT3G61470	3	22746804	+	AT3G47470	3	17493748	-	0.4055	1	0.80344
SRR11128223	AT3G61470	3	22746804	+	AT1G29930	1	10478730	+	0.4634	0	0.389078
SRR11128223	AT2G34420	2	14522884	-	AT2G05070	2	1799603	-	0.6951	0	0.525648
SRR11128223	AT2G34420	2	14522678	-	AT1G79040	1	29736056	+	2.4906	1	0.931556
SRR11128223	AT5G01530	5	209593	+	AT3G08940	3	2718303	+	0.1158	0	0.364346
SRR11128223	AT3G47470	3	17493843	-	AT5G17920	5	5938527	+	0.1158	0	0.30457
SRR11128223	AT3G63490	3	23445388	+	AT5G01530	5	209881	+	0.1158	0	0.1752
SRR11128223	AT3G47470	3	17494565	-	AT1G08380	1	2641274	-	0.1158	0	0.546147
SRR11128224	AT1G55673	1	20803309	+	AT1G79040	1	29736051	+	0.4542	1	0.816673
SRR11128224	AT1G55673	1	20803318	+	AT1G08380	1	2641743	-	0.4805	0	0.741182
SRR11128224	AT1G60950	1	22444765	+	AT1G10960	1	3664613	+	0.2523	0	0.37313
SRR11128224	AT1G70490	1	26564840	-	AT3G62290	3	23052774	+	0.2019	0	0.669743
SRR11128224	AT2G34420	2	14522767	-	AT5G54270	5	22038375	+	2.4094	1	0.932472
SRR11128224	AT2G47400	2	19447066	+	AT5G54270	5	22038366	+	0.2019	1	0.886078
SRR11128224	AT3G61470	3	22746804	+	AT3G47470	3	17493748	-	0.3028	0	0.790793
SRR11128224	AT3G54890	3	20340026	-	AT5G38420	5	15381996	-	0.3028	1	0.870226
SRR11128224	AT5G54270	5	22039099	+	AT2G34430	2	14525214	+	0.7066	0	0.42553
SRR11128224	AT5G01530	5	209593	+	AT3G08940	3	2718303	+	0.2018	0	0.44081
SRR11128224	AT3G54890	3	20339940	-	AT2G15890	2	6921386	-	0.101	0	0.561889
SRR11128224	AT1G15820	1	5447450	-	AT2G13360	2	5540930	-	0.2019	1	0.845617
SRR11128224	AT1G79040	1	29736536	+	AT1G67090	1	25048701	-	0.2524	1	0.939014
SRR11128225	AT2G34420	2	14522843	-	AT3G61470	3	22746797	+	0.8782	0	0.732152
SRR11128225	AT1G55673	1	20803309	+	AT1G79040	1	29736051	+	0.4116	1	0.81529
SRR11128225	AT1G29930	1	10478219	+	AT2G05100	2	1824100	-	0.5879	0	0.562051
SRR11128225	AT1G60950	1	22444765	+	AT1G10960	1	3664613	+	0.2672	0	0.374834
SRR11128225	AT4G20362	4	10990183	-	AT1G06680	1	2047903	+	0.2897	1	0.821999
SRR11128225	AT3G61470	3	22746804	+	AT1G29930	1	10478730	+	0.481	0	0.400908
SRR11128225	AT1G55673	1	20803318	+	AT1G29930	1	10478455	+	0.6184	0	0.673349
SRR11128225	AT2G34420	2	14522767	-	AT5G54270	5	22038375	+	2.0256	1	0.929194
SRR11128225	AT3G08940	3	2718217	+	AT5G01530	5	209881	+	0.1603	0	0.448915
SRR11128225	AT2G47400	2	19447056	+	AT1G06680	1	2047903	+	0.1603	0	0.522848
SRR11128225	AT2G34430	2	14525473	+	AT1G54410	1	20310522	-	0.1603	0	0.241131
SRR11128225	AT3G61470	3	22746804	+	AT3G47470	3	17493748	-	0.2137	0	0.766934
SRR11128225	AT3G09905	3	23328520	+	AT1G06680	1	2047929	+	0.2137	0	0.57224
SRR11128225	AT1G55673	1	20803321	+	AT2G39730	2	16571422	-	0.2137	0	0.394238
SRR11128225	AT3G54890	3	20340026	-	AT5G38420	5	15381996	-	0.3741	1	0.875688
SRR11128225	AT2G34420	2	14522884	-	AT2G05070	2	1799603	-	0.8551	0	0.559522
SRR11128225	AT2G20260	2	8737462	+	AT4G28750	4	14203058	-	0.1069	0	0.545318
SRR11128225	AT5G01530	5	209593	+	AT3G08940	3	2718303	+	0.3207	0	0.47008
SRR11128225	AT2G39730	2	16572303	-	AT1G79440	1	29883827	-	0.1068	1	0.886596
SRR11128230	AT4G02510	4	1111612	+	AT1G29930	1	10478707	+	0.9822	0	0.663208
SRR11128230	AT4G02510	4	1111618	+	AT1G29930	1	10478713	+	1.2775	0	0.668328
SRR11128230	AT2G34420	2	14522843	-	AT3G61470	3	22746797	+	0.2794	0	0.652716
SRR11128230	AT5G01530	5	209165	+	AT2G34420	2	14523120	-	0.1747	0	0.109597
SRR11128230	AT4G02510	4	1111056	+	AT1G29930	1	10478470	+	0.2679	0	0.583803
SRR11128230	AT2G34420	2	14522861	-	AT4G10340	4	6408826	+	0.5823	0	0.335645
SRR11128230	AT4G28750	4	14203631	-	AT2G20260	2	8737397	+	0.1746	0	0.778495
SRR11213944	AT1G77450	1	29101270	+	AT5G08040	5	2578094	-	0.2531	0	0.576193
SRR11213944	AT1G79040	1	29736394	+	AT3G16290	3	5524244	-	0.1265	0	0.664111
SRR11213945	AT2G25450	2	10830080	-	AT2G43400	2	18022195	+	0.1178	1	0.810358
SRR11213945	AT1G77450	1	29101270	+	AT5G08040	5	2578094	-	0.1178	0	0.303535
SRR11213946	AT1G77450	1	29101270	+	AT5G08040	5	2578094	-	0.1501	0	0.336413
SRR11213953	AT1G77450	1	29101270	+	AT5G08040	5	2578094	-	0.24	0	0.567684
SRR11213953	AT1G67660	1	25363898	+	AT1G56240	1	21057205	-	0.2	1	0.913716
SRR11213953	AT5G22640	5	7532896	+	AT3G22120	3	7795925	-	0.12	0	0.0262895
SRR11213954	AT1G77450	1	29101270	+	AT5G08040	5	2578094	-	0.1767	0	0.337838
SRR11213955	AT1G67660	1	25363898	+	AT1G56240	1	21057205	-	0.2784	1	0.925486
SRR11213955	AT3G05960	3	1783521	-	ATCG00950	Pt	106222	+	0.1193	0	0.444926
SRR11213955	AT1G77450	1	29101270	+	AT5G08040	5	2578094	-	0.1193	0	0.305931
SRR11266669	AT5G54190	5	21991198	-	AT5G44120	5	17757135	-	0.164	0	0.461502
SRR11266669	AT5G16110	5	5262501	-	AT3G28710	3	10775600	-	0.123	0	0.761893
SRR11266669	AT2G21270	2	9109727	+	AT5G10430	5	3278237	-	0.123	0	0.259609
SRR11266669	AT1G76180	1	28587244	-	AT2G36100	2	15160136	-	0.123	0	0.200729
SRR11266669	AT1G67090	1	25048450	-	AT3G17340	3	5920966	-	0.123	0	0.512025
SRR11266669	AT1G32130	1	11561390	-	AT3G21720	3	7652732	-	0.123	0	0.554895
SRR11266669	AT1G26560	1	9180656	+	AT3G12490	3	3960621	-	0.123	0	0.359309
SRR11266671	AT4G37140	4	17492013	-	AT2G08665	2	14522594	+	5.1827	1	0.890428
SRR11266671	AT5G67300	5	26854797	+	AT4G24770	4	12767546	-	0.1714	0	0.27918
SRR11266671	AT5G64260	5	25704024	+	AT4G38420	4	17984412	+	0.1714	0	0.060002
SRR11266671	AT5G66330	5	26501044	-	AT1G47128	1	17285334	-	0.1285	0	0.19325
SRR11266671	AT3G10860	3	3399913	+	AT1G28815	1	10096171	+	0.1285	0	0.0213416
SRR11266671	AT1G15510	1	5329464	+	AT1G31330	1	11215880	-	0.1285	0	0.0359097
SRR11266671	AT3G27510	3	10188122	-	AT2G08665	2	14522594	+	0.1713	0	0.323725
SRR11266672	AT5G53740	5	21812755	+	AT3G47660	3	17571638	+	0.1492	0	0.190506
SRR11266672	AT5G56010	5	22683269	+	AT1G13930	1	4761122	+	0.1193	0	0.021058
SRR11266672	AT5G11740	5	3784691	+	AT1G20440	1	7085159	-	0.1193	0	0.29697
SRR11266672	AT1G72610	1	27339216	-	AT1G54410	1	20310620	-	0.1193	0	0.448245
SRR11266672	AT4G38920	4	18148942	+	AT1G76180	1	28587276	-	0.1492	0	0.546326
SRR11266672	AT4G37140	4	17492013	-	AT3G47800	3	17637122	+	1.3426	1	0.925996
SRR11266672	AT4G37140	4	17492013	-	AT2G09785	2	19374380	-	1.7006	1	0.834837
SRR11266672	AT4G37140	4	17492013	-	AT2G08665	2	14522594	+	6.8919	1	0.889549
SRR11266673	AT5G49980	5	20334188	-	AT2G21490	2	9206271	-	0.1182	0	0.492834
SRR11266673	AT5G49360	5	20012374	-	AT5G12150	5	3924750	-	0.1182	0	0.791672
SRR11266673	AT3G09840	3	3022958	+	AT5G44120	5	17757196	-	0.1182	0	0.524549
SRR11266673	AT1G65840	1	24489960	+	AT2G29650	2	12675302	-	0.1182	0	0.0535451
SRR11266674	AT1G02640	1	566564	+	AT4G32070	4	15505266	-	0.1249	0	0.123628
SRR11266675	AT2G10940	2	4310645	-	AT3G12480	3	3959794	+	0.1338	0	0.535473
SRR11266675	AT5G52060	5	21069442	-	AT5G06160	5	1862726	-	0.1004	0	0.701969
SRR11266675	AT5G10200	5	3203051	+	AT5G53440	5	21688228	-	0.1004	0	0.644278
SRR11266675	AT5G04550	5	1305450	-	AT5G26330	5	9241934	-	0.1004	0	0.211541
SRR11266675	AT4G02480	4	1082101	-	AT3G45030	3	16471953	-	0.1004	0	0.113925
SRR11266675	AT3G50830	3	18894291	-	AT1G75170	1	28214580	+	0.1004	0	0.20007
SRR11266675	AT3G23810	3	8589238	-	AT1G21310	1	7454805	-	0.1004	0	0.113752
SRR11266676	AT5G38830	5	15547303	-	AT5G10430	5	3278267	-	0.1134	0	0.403031
SRR11266676	AT2G15970	2	6951092	+	AT1G29470	1	10313123	-	0.1134	0	0.6389
SRR11266676	AT3G21720	3	7652621	-	AT2G30620	2	13046213	+	0.1135	0	0.690285
SRR11266677	AT4G10843	4	6664511	+	AT4G16280	4	9211511	-	0.1231	1	0.870317
SRR11266677	AT4G28520	4	14088449	+	AT5G44120	5	17757426	-	0.5229	1	0.934486
SRR11266678	AT4G08395	4	5320538	+	AT1G26255	1	9084512	-	0.128	0	0.257462
SRR11266680	AT2G43790	2	18138492	+	AT4G27090	4	13594463	-	0.1313	0	0.330623
SRR11266680	AT1G20696	1	7181319	+	AT3G11450	3	3606199	-	0.1313	0	0.28697
SRR11266680	AT1G04100	1	1059679	+	AT3G14415	3	4820749	+	0.1313	0	0.268695
SRR11266681	AT5G48600	5	19703793	+	AT4G28250	4	14000556	-	0.1029	0	0.231454
SRR11266681	AT5G47560	5	19290119	-	AT4G18670	4	10276743	-	0.1029	0	0.158412
SRR11266681	AT5G44340	5	17860895	-	AT1G49500	1	18322146	-	0.1029	0	0.175369
SRR11266681	AT5G20630	5	6975564	-	AT2G33830	2	14309783	-	0.1029	0	0.188372
SRR11266681	AT2G35680	2	14998486	-	AT2G28860	2	12389550	-	0.1029	0	0.286763
SRR11266681	AT2G31390	2	13384880	-	AT3G25520	3	9269647	-	0.1029	0	0.175529
SRR11266681	AT1G76180	1	28586866	-	AT2G16600	2	7200850	+	0.1029	0	0.443427
SRR11266681	AT1G67090	1	25048947	-	AT1G18370	1	6320033	-	0.1029	0	0.674939
SRR11266681	AT5G28840	5	10863064	-	AT4G09000	4	5775276	+	0.1543	0	0.0360881
SRR11266681	AT3G15630	3	5296939	-	AT3G60390	3	22321570	-	0.1801	0	0.689531
SRR11266681	AT5G42620	5	17070445	+	AT3G50280	3	18638794	+	0.1029	0	0.141379
SRR11266682	AT1G56450	1	21143657	+	AT2G17800	2	7740221	+	0.1088	0	0.571696
SRR11266683	AT3G16400	3	5568400	+	AT3G53260	3	19746254	-	0.1316	0	0.46327
SRR11266683	AT1G08560	1	2710056	-	AT5G10430	5	3278185	-	0.1316	0	0.019078
SRR11266683	AT2G43050	2	17904344	+	AT3G12580	3	3992671	-	0.1053	0	0.271888
SRR11266684	AT4G22212	4	11754042	+	AT1G12090	1	4090431	-	0.1346	0	0.119549
SRR11266684	AT5G42820	5	17170400	-	AT3G10860	3	3399926	+	0.1077	0	0.540373
SRR11266684	AT2G40170	2	16779857	-	AT1G61730	1	22794498	-	0.1077	0	0.138719
SRR11266684	AT2G05380	2	1967621	+	AT2G42840	2	17827066	-	0.1616	0	0.0416437
SRR11266685	AT4G27280	4	13663869	-	AT1G80110	1	30136399	+	0.1994	0	0.483493
SRR11266685	AT5G23430	5	7899835	-	AT5G23575	5	7948479	+	0.1424	1	0.842595
SRR11266685	AT3G21215	3	7445078	-	AT3G53420	3	19805483	-	0.1424	0	0.731849
SRR11266685	AT1G58270	1	21613939	-	AT2G38090	2	15945060	+	0.1424	0	0.604731
SRR11266685	AT1G54710	1	20416819	-	AT2G22670	2	9638422	+	0.1424	0	0.733407
SRR11266685	AT5G61790	5	24827232	-	AT5G48930	5	19837414	-	0.1139	0	0.0555441
SRR11266685	AT5G46860	5	19013701	-	AT4G35785	4	16955192	-	0.1139	0	0.0410398
SRR11266685	AT5G19770	5	6684402	-	AT5G18380	5	6090594	-	0.1139	0	0.245165
SRR11266685	AT5G15200	5	4935070	-	AT2G17840	2	7757197	-	0.1139	0	0.472785
SRR11266685	AT5G14390	5	4639447	-	AT1G01910	1	314225	-	0.1139	0	0.322926
SRR11266685	AT5G12950	5	4096672	+	AT3G17100	3	5831289	+	0.1139	0	0.278494
SRR11266685	AT4G37870	4	17804584	-	AT3G08670	3	2635311	+	0.1139	0	0.128286
SRR11266685	AT4G09030	4	5792527	+	AT5G03860	5	1032865	-	0.1139	0	0.162749
SRR11266685	AT4G00270	4	117641	-	AT5G03150	5	748206	+	0.1139	0	0.0758437
SRR11266685	AT3G32940	3	13491545	-	AT2G45960	2	18910440	+	0.1139	0	0.630584
SRR11266685	AT2G47490	2	19487306	+	AT1G76180	1	28587243	-	0.1139	0	0.538957
SRR11266685	AT2G15970	2	6951110	+	AT1G79010	1	29725209	-	0.1139	0	0.553707
SRR11266685	AT1G04680	1	1304823	-	AT4G14430	4	8305069	-	0.1139	0	0.269152
SRR11266685	AT3G19920	3	6931462	-	AT5G57800	5	23420425	+	0.114	0	0.730927
SRR11266685	AT1G32440	1	11712736	+	AT5G24930	5	8589393	+	0.114	0	0.451321
SRR11266686	AT3G62660	3	23173197	+	AT5G66280	5	26477413	+	0.1119	0	0.537761
SRR11266687	AT5G65260	5	26080920	-	AT5G02270	5	467727	-	0.1472	0	0.495085
SRR11266687	AT5G64340	5	25731393	-	AT1G61250	1	22588716	+	0.1178	0	0.569003
SRR11266687	AT5G11700	5	3766913	-	AT5G65390	5	26129208	-	0.1178	0	0.556478
SRR11266687	AT4G15400	4	8813046	-	AT3G46620	3	17179025	-	0.1178	0	0.144247
SRR11266687	AT1G03140	1	756046	-	AT4G27130	4	13606296	-	0.1178	0	0.452413
SRR11266687	AT4G38770	4	18097789	-	AT2G01270	2	142019	+	0.1472	0	0.125051
SRR11266687	AT1G09310	1	3009275	+	AT1G72150	1	27148577	+	0.1177	0	0.033713
SRR11266689	AT3G09260	3	2840629	-	AT1G09310	1	3009062	+	0.3951	0	0.0296739
SRR11266691	AT5G58710	5	23719390	+	AT3G26520	3	9723546	-	0.1163	0	0.237215
SRR11266691	AT4G10060	4	6294288	+	AT3G07330	3	2338921	-	0.1163	0	0.170119
SRR11266691	AT2G37130	2	15598545	-	AT1G76180	1	28587624	-	0.1163	0	0.198499
SRR11266692	AT4G23670	4	12333613	-	AT5G38410	5	15377485	-	0.1147	0	0.0371313
SRR11266692	AT3G16420	3	5580772	+	AT1G20440	1	7085147	-	0.1433	0	0.321475
SRR11266692	AT3G26520	3	9722961	-	ATCG01180	Pt	133959	-	0.2293	0	0.404008
SRR11266692	AT2G38530	2	16129084	+	AT4G23670	4	12333696	-	0.2293	0	0.720071
SRR11266692	AT3G21720	3	7652568	-	AT4G38770	4	18097566	-	0.2579	0	0.746249
SRR11266694	AT3G20370	3	7106964	+	AT2G38170	2	15992976	-	0.1145	0	0.395276
SRR11266694	AT4G29020	4	14305436	+	AT5G44120	5	17757779	-	0.2291	0	0.0317701
SRR11266694	AT3G26520	3	9722616	-	AT4G28520	4	14088084	+	0.5155	1	0.91935
SRR11266694	AT5G44120	5	17756980	-	AT3G09260	3	2841896	-	0.2864	1	0.893597
SRR11266695	AT4G26720	4	13472046	-	AT4G08390	4	5315006	+	0.1482	0	0.444741
SRR11266695	AT4G23100	4	12103482	-	AT5G47610	5	19301775	-	0.1185	0	0.137121
SRR11266695	AT3G59920	3	22136884	+	AT1G03870	1	983388	-	0.1185	0	0.0302551
SRR11266695	AT3G21720	3	7654110	-	AT5G06110	5	1843803	-	0.1185	0	0.356861
SRR11266695	AT2G30870	2	13142457	+	AT2G42840	2	17827215	-	0.1185	0	0.607051
SRR11266695	AT1G66150	1	24633048	+	AT5G25460	5	8864334	+	0.1185	0	0.193377
SRR11266695	AT5G56010	5	22688032	+	AT5G02500	5	555155	-	0.1185	0	0.460959
SRR11266695	AT4G08395	4	5320538	+	AT1G26255	1	9084512	-	0.1185	0	0.253144
SRR11266695	AT2G39730	2	16570826	-	AT5G66490	5	26547533	-	0.1185	0	0.348512
SRR11266696	AT1G43190	1	16275343	-	AT1G12090	1	4090467	-	0.1112	0	0.0569026
SRR11266696	AT3G59990	3	22155837	-	AT3G53420	3	19805483	-	0.1112	0	0.639002
SRR11266696	AT1G55330	1	20648511	-	AT1G12080	1	4084542	+	0.2224	0	0.616612
SRR11266696	AT2G15970	2	6950881	+	AT3G09260	3	2842813	-	0.139	0	0.6633
SRR11266696	AT3G16420	3	5580861	+	AT5G44120	5	17757822	-	0.4447	1	0.826348
SRR11266697	AT5G44120	5	17756980	-	AT3G21720	3	7654697	-	0.3166	1	0.897643
SRR11266698	AT1G31330	1	11215812	-	AT2G05520	2	2026637	+	0.1785	0	0.0244954
SRR11266698	AT1G67090	1	25048288	-	AT1G54410	1	20310634	-	0.2046	0	0.778288
SRR11266704	AT2G38530	2	16129087	+	AT4G38770	4	18097562	-	0.3665	0	0.04734
SRR11266704	AT2G10940	2	4310674	-	ATCG00950	Pt	104690	+	0.1588	0	0.392579
SRR11266704	AT2G38530	2	16129079	+	AT3G21720	3	7652785	-	0.2199	0	0.0498149
SRR11266704	AT4G28520	4	14089313	+	AT4G38770	4	18097599	-	1.0995	1	0.895174
SRR11266705	AT4G08395	4	5320538	+	AT1G26255	1	9084512	-	0.1169	0	0.253038
SRR11266706	AT4G23400	4	12221565	+	AT4G38770	4	18097341	-	0.1087	0	0.302849
SRR11266706	AT3G53460	3	19819971	-	AT4G38770	4	18097665	-	0.1087	0	0.165044
SRR11271897	AT4G05320	4	2755995	+	AT5G38410	5	15378180	-	3.6697	0	0.184053
SRR11271897	AT2G39730	2	16479610	-	AT5G02380	5	506914	-	1.7454	1	0.866205
SRR11271897	AT2G08665	2	14585589	+	AT4G10340	4	6408826	+	6.7129	1	0.909063
SRR11271898	AT1G29690	1	10379501	-	AT1G55670	1	20803204	-	0.1043	0	0.345777
SRR11271898	AT5G01530	5	225285	+	AT5G38410	5	15378045	-	6.5659	1	0.82966
SRR11271898	AT1G20340	1	6995738	-	AT1G67090	1	25048972	-	8.6527	1	0.953914
SRR11271898	AT3G61470	3	22746804	+	AT2G34420	2	14522860	-	2.0868	1	0.832199
SRR11271898	AT1G70490	1	26565005	-	AT3G62290	3	23052745	+	0.1018	0	0.419498
SRR11271898	AT5G26000	5	9080403	-	AT5G35630	5	13832263	+	0.9162	1	0.953588
SRR11271898	AT3G08940	3	2718217	+	AT5G01530	5	209881	+	1.3742	1	0.829429
SRR11271899	AT1G29930	1	10478166	+	AT5G02500	5	566036	-	1.5395	1	0.832179
SRR11271899	AT2G34420	2	14458670	-	AT1G25275	1	8860781	+	0.5701	0	0.745222
SRR11271899	AT3G61470	3	22746804	+	AT2G34420	2	14522860	-	2.2806	1	0.833331
SRR11271899	AT2G38040	2	15919202	+	AT5G21326	5	7219400	+	0.114	0	0.251197
SRR11271900	AT5G02500	5	478820	-	AT1G67090	1	25048972	-	6.394	1	0.845541
SRR11271900	AT1G14880	1	5133356	-	AT2G39730	2	16606649	-	0.2347	0	0.769916
SRR11271900	AT1G79040	1	29736536	+	AT1G20620	1	7061160	+	15.9208	1	0.952254
SRR11271900	AT1G67090	1	25048838	-	AT3G41768	3	14133248	+	0.2055	0	0.556719
SRR11271900	AT1G14880	1	5133348	-	AT2G39730	2	16670030	-	0.1762	0	0.0563248
SRR11271900	ATCG01210	Pt	62879	-	AT4G02510	4	1111224	+	1.4894	0	0.035258
SRR11271900	AT2G39730	2	16563716	-	AT3G08940	3	2717958	+	4.4681	1	0.881471
SRR11271900	AT1G20340	1	6995738	-	AT1G67090	1	25048972	-	9.7066	1	0.95398
SRR11271900	AT1G29930	1	10478647	+	AT5G38410	5	15401997	-	32.4312	1	0.950022
SRR11271900	AT1G17340	1	5937300	+	AT3G61470	3	22746113	+	0.1028	0	0.275447
SRR11271901	AT2G05070	2	1710177	-	AT4G38970	4	18164858	-	3.7119	1	0.95071
SRR11271901	AT1G20340	1	6995738	-	AT1G67090	1	25048972	-	12.6116	1	0.954017
SRR11271901	AT2G08665	2	14577017	+	AT1G15820	1	5447606	-	22.1561	1	0.876749
SRR11271901	AT5G17170	5	5649448	+	AT1G67090	1	25116948	-	0.2236	0	0.693614
SRR11271901	AT3G16140	3	5468940	-	AT2G01060	2	75239	-	0.2236	0	0.753073
SRR11271901	AT1G67090	1	25048838	-	AT3G41768	3	14133248	+	0.2236	0	0.513658
SRR11271901	AT5G17920	5	5938960	+	AT1G29910	1	10561103	-	11.4041	1	0.916687
SRR11271901	AT1G79040	1	29736536	+	AT1G20620	1	7061160	+	20.7957	1	0.952217
SRR11271901	AT1G29930	1	10478668	+	AT1G06680	1	2046851	+	46.6298	1	0.919356
SRR11271901	AT1G29930	1	10478647	+	AT5G38410	5	15401997	-	66.8674	1	0.933576
SRR11271902	AT2G34420	2	14501142	-	AT5G66570	5	26569394	+	21.1974	0	0.219519
SRR11271902	AT1G67090	1	25048838	-	AT3G41768	3	14133248	+	0.2208	0	0.558352
SRR11271902	AT2G27720	2	11818783	+	AT1G67090	1	25103357	-	0.1656	0	0.537474
SRR11271902	AT1G05207	1	5447599	+	AT2G05100	2	1874189	-	2.8153	0	0.744505
SRR11271902	AT2G34420	2	14521780	-	AT1G13440	1	4609504	-	2.9257	1	0.921359
SRR11271902	AT4G10340	4	6409109	+	AT5G54270	5	22005662	+	11.2611	1	0.954201
SRR11271902	AT1G20340	1	6995738	-	AT1G67090	1	25048972	-	11.4819	1	0.954013
SRR11271902	AT1G31330	1	11126938	-	AT1G29930	1	10478433	+	18.1061	1	0.914918
SRR11271904	AT3G41768	3	14200990	+	AT4G11650	4	7025303	-	0.4964	0	0.502373
SRR11271904	AT4G02520	4	1111224	-	AT1G02930	1	661790	-	2.7525	0	0.745089
SRR11271904	AT1G02930	1	661901	-	AT4G02520	4	1111112	-	2.572	0	0.695826
SRR11271910	AT2G27720	2	11818783	+	AT1G07890	1	2388423	+	0.2592	0	0.765272
SRR11271911	AT4G35100	4	16708957	+	AT2G37170	2	15614369	-	0.1361	0	0.549905
SRR11279578	AT2G07671	2	3251573	-	ATMG00513	Mt	143025	-	0.4254	0	0.390954
SRR11279578	AT4G18050	4	10025554	+	AT5G46540	5	18878846	-	0.2521	0	0.773984
SRR11279578	AT3G27185	3	10035109	-	AT3G05195	3	10036431	-	0.2206	0	0.428928
SRR11279578	AT5G38747	5	15521015	+	AT5G38743	5	15517280	+	0.1418	0	0.319983
SRR11279578	ATMG01170	Mt	298098	-	ATMG00480	Mt	129861	+	0.1576	0	0.279482
SRR11279578	AT5G37240	5	14738507	-	AT5G05425	5	14741529	-	0.1103	0	0.355529
SRR11279578	AT3G07485	3	17171456	-	AT3G07495	3	17172914	-	0.1418	0	0.762629
SRR11279579	ATCG00880	Pt	94297	-	ATCG00680	Pt	72935	+	0.3659	0	0.35245
SRR11279579	AT2G07671	2	3251573	-	ATMG00513	Mt	143025	-	0.1432	0	0.164884
SRR11279580	AT3G27185	3	10035109	-	AT3G05195	3	10036431	-	1.3503	1	0.832459
SRR11279581	ATCG00280	Pt	35149	+	ATCG00020	Pt	600	-	1.8199	0	0.611701
SRR11279581	AT2G09250	2	17224566	-	ATCG00700	Pt	74361	-	0.4368	0	0.412124
SRR11279582	AT3G27185	3	10035109	-	AT3G05195	3	10036431	-	0.9235	1	0.811834
SRR11279582	AT5G09730	5	3014985	-	AT2G41310	2	17224543	+	0.467	1	0.889863
SRR11279582	AT1G15405	1	5297931	-	AT3G05700	3	1681852	-	0.1319	0	0.334165
SRR11279582	AT1G15405	1	5297931	-	AT3G05675	3	1657803	-	0.1319	0	0.329338
SRR11279582	AT3G07485	3	17171472	-	AT3G07495	3	17172914	-	0.1979	0	0.713425
SRR11279583	AT2G31141	2	13271986	-	AT1G49700	1	18388894	-	0.3332	0	0.395454
SRR11279583	AT5G09730	5	3015143	-	AT3G01695	3	1657838	+	0.2259	0	0.549422
SRR11279583	AT1G79103	1	29754662	+	AT1G79100	1	29753894	+	0.113	0	0.487148
SRR11279585	AT2G07671	2	3251573	-	ATMG00513	Mt	143025	-	0.109	0	0.17781
SRR11279586	AT3G27185	3	10035109	-	AT3G05195	3	10036431	-	0.5455	0	0.786866
SRR11279587	ATCG00020	Pt	338	-	AT1G55947	1	20925448	-	0.6364	0	0.0439751
SRR11279587	AT1G15410	1	5298138	+	AT5G66350	5	26504223	-	0.2424	0	0.710837
SRR11279587	AT1G15405	1	5297952	-	AT3G27930	3	10371474	-	0.1212	0	0.7795
SRR11279591	AT2G07671	2	3251573	-	ATMG00513	Mt	143025	-	0.5582	0	0.643797
SRR11279591	AT3G27185	3	10035109	-	AT3G05195	3	10036431	-	0.4701	0	0.657017
SRR11404254	AT3G05530	3	1605816	+	AT3G05520	3	1599614	+	2.4472	1	0.961262
SRR11404254	AT4G25970	4	13184542	+	AT1G32060	1	11532645	+	1.2768	1	0.935399
SRR11404254	AT4G05255	4	4791038	+	AT4G08580	4	5462143	+	0.7803	0	0.621829
SRR11404254	AT2G31800	2	13522254	-	AT3G27550	3	10208897	-	0.4611	1	0.941285
SRR11404254	AT5G61190	5	24615723	+	AT3G57630	3	21342827	-	0.3901	1	0.93914
SRR11404254	AT1G52710	1	19638804	-	AT3G15640	3	5301303	+	0.3192	0	0.502104
SRR11404254	AT1G35680	1	13209482	+	AT2G05095	2	2979371	-	0.2837	0	0.464175
SRR11404254	AT1G17880	1	6152842	-	AT1G73230	1	27540690	-	0.2837	1	0.941782
SRR11404254	AT5G40580	5	16248979	-	AT2G31060	2	13217973	-	0.2483	1	0.953346
SRR11404254	AT1G30230	1	10639368	+	AT2G42660	2	17767793	-	0.2483	1	0.95076
SRR11404254	AT4G19710	4	10727042	+	AT1G31230	1	11161068	-	0.2128	1	0.948538
SRR11404254	AT4G26940	4	13532266	-	AT1G35220	1	12908836	+	0.1064	0	0.617535
SRR11404254	AT3G44480	3	16092089	-	AT3G44620	3	16194620	+	0.1064	1	0.845969
SRR11404255	AT3G05530	3	1605816	+	AT3G05520	3	1599614	+	1.7545	1	0.953925
SRR11404255	AT2G31800	2	13522254	-	AT3G27550	3	10208897	-	0.7519	1	0.837406
SRR11404255	AT4G05255	4	4791038	+	AT4G08580	4	5462143	+	0.7143	0	0.629426
SRR11404255	AT5G61190	5	24615723	+	AT3G57630	3	21342827	-	0.6642	1	0.945547
SRR11404255	AT4G25970	4	13184542	+	AT1G32060	1	11532645	+	0.4637	1	0.866636
SRR11404255	AT1G17880	1	6152842	-	AT1G73230	1	27540690	-	0.2506	1	0.841541
SRR11404255	AT1G11890	1	4010890	+	AT1G31910	1	11458684	+	0.2506	1	0.896444
SRR11404255	AT5G40580	5	16248979	-	AT2G31060	2	13217973	-	0.213	0	0.704947
SRR11404255	AT4G26940	4	13532266	-	AT1G35220	1	12908836	+	0.1754	0	0.376094
SRR11404255	AT4G19710	4	10727042	+	AT1G31230	1	11161068	-	0.1754	0	0.550973
SRR11404255	AT1G52710	1	19638804	-	AT3G15640	3	5301303	+	0.1629	0	0.195043
SRR11404255	AT1G30230	1	10639368	+	AT2G42660	2	17767793	-	0.1097	0	0.549424
SRR11404255	AT2G31800	2	13522338	-	AT3G27550	3	10208897	-	0.1003	0	0.38936
SRR11404255	AT1G11890	1	4010890	+	AT1G31910	1	11459003	+	0.1003	0	0.775234
SRR11404255	AT5G60430	5	24302954	+	AT1G52618	1	19603226	+	0.1378	0	0.486506
SRR11404256	AT3G05530	3	1605816	+	AT3G05520	3	1599614	+	1.7438	1	0.958903
SRR11404256	AT4G05255	4	4791038	+	AT4G08580	4	5462143	+	0.9688	0	0.654603
SRR11404256	AT2G31800	2	13522254	-	AT3G27550	3	10208897	-	0.7944	1	0.938769
SRR11404256	AT5G61190	5	24615723	+	AT3G57630	3	21342827	-	0.5231	1	0.948823
SRR11404256	AT4G25970	4	13184542	+	AT1G32060	1	11532645	+	0.2906	1	0.877505
SRR11404256	AT4G19710	4	10727042	+	AT1G31230	1	11161068	-	0.2131	1	0.925551
SRR11404256	AT1G11890	1	4010890	+	AT1G31910	1	11458684	+	0.2131	1	0.923613
SRR11404256	AT5G40580	5	16248979	-	AT2G31060	2	13217973	-	0.1938	1	0.906599
SRR11404256	AT1G17880	1	6152842	-	AT1G73230	1	27540690	-	0.1938	1	0.912728
SRR11404256	AT1G30230	1	10639368	+	AT2G42660	2	17767793	-	0.1329	0	0.795669
SRR11404256	AT5G60430	5	24302954	+	AT1G52618	1	19603226	+	0.1163	0	0.53669
SRR11404256	AT2G31800	2	13522338	-	AT3G27550	3	10208897	-	0.1163	0	0.467711
SRR11404256	AT1G79103	1	29754662	+	AT1G16610	1	5676495	-	0.1163	1	0.846394
SRR11404257	AT3G05530	3	1605816	+	AT3G05520	3	1599614	+	2.7028	1	0.961677
SRR11404257	AT4G05255	4	4791038	+	AT4G08580	4	5462143	+	0.8375	0	0.622889
SRR11404257	AT2G31800	2	13522254	-	AT3G27550	3	10208897	-	0.6852	1	0.955007
SRR11404257	AT5G61190	5	24615723	+	AT3G57630	3	21342824	-	0.6091	1	0.949462
SRR11404257	AT1G52710	1	19638804	-	AT3G15640	3	5301303	+	0.4949	0	0.520201
SRR11404257	AT4G25970	4	13184542	+	AT1G32060	1	11532645	+	0.4187	1	0.903017
SRR11404257	AT5G40580	5	16248979	-	AT2G31060	2	13217973	-	0.3045	1	0.95524
SRR11404257	AT2G31800	2	13522338	-	AT3G27550	3	10208897	-	0.3045	1	0.844224
SRR11404257	AT2G42270	2	17610618	+	AT1G02070	1	370475	-	0.2284	0	0.234714
SRR11404257	AT1G30230	1	10639368	+	AT2G42660	2	17767793	-	0.2132	1	0.947913
SRR11404257	AT1G17880	1	6152842	-	AT1G73230	1	27540690	-	0.2284	1	0.934685
SRR11404257	AT1G35680	1	13209482	+	AT2G05095	2	2979371	-	0.1903	0	0.430953
SRR11404257	AT4G05255	4	4791038	+	AT4G08580	4	5462183	+	0.1268	0	0.535207
SRR11404257	AT5G60430	5	24302954	+	AT1G52618	1	19603226	+	0.1523	0	0.573631
SRR11404258	AT3G05530	3	1605816	+	AT3G05520	3	1599614	+	1.7634	1	0.958788
SRR11404258	AT1G32050	1	11530692	+	AT1G11180	1	3748074	+	1.1928	1	0.957038
SRR11404258	AT2G31800	2	13522254	-	AT3G27550	3	10208897	-	0.7261	1	0.958517
SRR11404258	AT5G61190	5	24615723	+	AT3G57630	3	21342827	-	0.5705	1	0.946873
SRR11404258	AT5G40580	5	16248979	-	AT2G31060	2	13217973	-	0.5705	1	0.962255
SRR11404258	AT4G05255	4	4791038	+	AT4G08580	4	5462143	+	0.2593	0	0.561329
SRR11404258	AT2G37600	2	15774593	-	AT5G02450	5	534358	+	0.2593	0	0.477848
SRR11404258	AT4G25970	4	13184542	+	AT1G32060	1	11532645	+	0.2074	1	0.885972
SRR11404258	AT3G44670	3	16221279	+	AT1G37150	1	14178039	-	0.2074	1	0.87287
SRR11404258	AT2G42270	2	17610618	+	AT1G02070	1	370475	-	0.1556	0	0.148585
SRR11404258	AT2G31800	2	13522338	-	AT3G27550	3	10208897	-	0.1556	0	0.730513
SRR11404258	AT1G52710	1	19638804	-	AT3G15640	3	5301303	+	0.1556	0	0.233044
SRR11404258	AT1G35680	1	13209482	+	AT2G05095	2	2979371	-	0.1556	0	0.411376
SRR11404258	AT1G30230	1	10639368	+	AT2G42660	2	17767793	-	0.1556	1	0.870004
SRR11404258	AT1G17880	1	6152842	-	AT1G73230	1	27540690	-	0.1556	1	0.806708
SRR11404258	AT1G11890	1	4010890	+	AT1G31910	1	11458684	+	0.1556	1	0.8861
SRR11404258	AT5G61190	5	24615723	+	AT3G57630	3	21342660	-	0.1037	1	0.922606
SRR11404259	AT3G05530	3	1605816	+	AT3G05520	3	1599614	+	1.6656	1	0.958183
SRR11404259	AT5G61190	5	24615723	+	AT3G57630	3	21342824	-	0.6663	1	0.948003
SRR11404259	AT4G05255	4	4791038	+	AT4G08580	4	5462143	+	0.6107	0	0.595246
SRR11404259	AT2G31800	2	13522254	-	AT3G27550	3	10208897	-	0.4442	1	0.949975
SRR11404259	AT4G25970	4	13184542	+	AT1G32060	1	11532645	+	0.3331	1	0.895856
SRR11404259	AT5G40580	5	16248979	-	AT2G31060	2	13217973	-	0.2221	1	0.954255
SRR11404259	AT2G37600	2	15774593	-	AT5G02450	5	534358	+	0.2221	0	0.451956
SRR11404259	AT4G26940	4	13532266	-	AT1G35220	1	12908836	+	0.1666	0	0.721205
SRR11404259	AT1G30230	1	10639368	+	AT2G42660	2	17767793	-	0.1666	1	0.871822
SRR11404259	AT1G12360	1	4201244	+	AT1G12320	1	4189631	+	0.1666	0	0.765821
SRR11404259	AT1G11890	1	4010890	+	AT1G31910	1	11458684	+	0.1666	1	0.88737
SRR11404259	AT1G17880	1	6152842	-	AT1G73230	1	27540690	-	0.111	0	0.782049
SRR11404260	AT3G05530	3	1605816	+	AT3G05520	3	1599614	+	1.4809	1	0.957189
SRR11404260	AT4G25970	4	13184542	+	AT1G32060	1	11532645	+	0.6516	1	0.915218
SRR11404260	AT5G61190	5	24615723	+	AT3G57630	3	21342827	-	0.5331	1	0.945724
SRR11404260	AT3G62250	3	23037758	+	AT1G10740	1	3567973	-	0.5331	1	0.845309
SRR11404260	AT4G05255	4	4791038	+	AT4G08580	4	5462143	+	0.3554	0	0.567225
SRR11404260	AT4G19710	4	10727042	+	AT1G31230	1	11161068	-	0.1777	1	0.889054
SRR11404260	AT2G39445	2	16471245	-	AT2G39460	2	16475020	+	0.1777	1	0.83551
SRR11404260	AT2G32060	2	13639053	-	AT5G11510	5	3679740	+	0.1777	0	0.603781
SRR11404260	AT2G31800	2	13522254	-	AT3G27550	3	10208897	-	0.1777	1	0.886798
SRR11404260	AT1G79103	1	29754662	+	AT1G16610	1	5676495	-	0.1185	1	0.858364
SRR11404260	AT1G52710	1	19638804	-	AT3G15640	3	5301303	+	0.1185	0	0.208359
SRR11404260	AT1G30230	1	10639368	+	AT2G42660	2	17767793	-	0.1185	1	0.860206
SRR11404261	AT3G05530	3	1605816	+	AT3G05520	3	1599614	+	2.1075	1	0.959846
SRR11404261	AT1G32050	1	11530692	+	AT1G11180	1	3748074	+	1.0303	1	0.955832
SRR11404261	AT5G61190	5	24615723	+	AT3G57630	3	21342827	-	0.7025	1	0.949373
SRR11404261	AT4G05255	4	4791038	+	AT4G08580	4	5462143	+	0.6088	0	0.597848
SRR11404261	AT2G31800	2	13522254	-	AT3G27550	3	10208897	-	0.5152	1	0.953435
SRR11404261	AT1G52710	1	19638804	-	AT3G15640	3	5301303	+	0.4215	0	0.512884
SRR11404261	AT1G30230	1	10639368	+	AT2G42660	2	17767793	-	0.3747	1	0.955951
SRR11404261	AT1G17880	1	6152842	-	AT1G73230	1	27540690	-	0.3747	1	0.944314
SRR11404261	AT1G35680	1	13209482	+	AT2G05095	2	2979371	-	0.1873	0	0.465473
SRR11404261	AT5G40580	5	16248979	-	AT2G31060	2	13217973	-	0.1405	1	0.918821
SRR11404261	AT4G25970	4	13184542	+	AT1G32060	1	11532645	+	0.1405	0	0.717567
SRR11404262	AT3G05530	3	1605816	+	AT3G05520	3	1599614	+	2.4225	1	0.960626
SRR11404262	AT1G32050	1	11530692	+	AT1G11180	1	3748074	+	0.79	1	0.953727
SRR11404262	AT5G61190	5	24615723	+	AT3G57630	3	21342824	-	0.5793	1	0.946915
SRR11404262	AT2G31800	2	13522254	-	AT3G27550	3	10208897	-	0.5266	1	0.955352
SRR11404262	AT4G05255	4	4791038	+	AT4G08580	4	5462143	+	0.474	0	0.579987
SRR11404262	AT4G25970	4	13184542	+	AT1G32060	1	11532645	+	0.3686	1	0.898097
SRR11404262	AT1G52710	1	19638804	-	AT3G15640	3	5301303	+	0.2633	0	0.494865
SRR11404262	AT2G16650	2	7216804	-	AT1G52618	1	19603226	+	0.1053	0	0.651749
SRR11404262	AT1G30230	1	10639368	+	AT2G42660	2	17767793	-	0.2107	1	0.949893
SRR11404262	AT1G17880	1	6152842	-	AT1G73230	1	27540690	-	0.2107	1	0.936173
SRR11404262	AT5G40580	5	16248979	-	AT2G31060	2	13217973	-	0.158	1	0.924364
SRR11404262	AT4G26940	4	13532266	-	AT1G35220	1	12908836	+	0.158	0	0.715259
SRR11404262	AT4G19710	4	10727042	+	AT1G31230	1	11161068	-	0.1053	1	0.871854
SRR11404262	AT3G44630	3	16198792	+	AT3G44620	3	16194620	+	0.1053	0	0.790756
SRR11404263	AT3G05530	3	1605816	+	AT3G05520	3	1599614	+	3.0528	1	0.961578
SRR11404263	AT5G61190	5	24615723	+	AT3G57630	3	21342827	-	1.2402	1	0.954527
SRR11404263	AT4G05255	4	4791038	+	AT4G08580	4	5462143	+	1.1448	0	0.633517
SRR11404263	AT1G32050	1	11530692	+	AT1G11180	1	3748074	+	1.0494	1	0.955907
SRR11404263	AT2G31800	2	13522254	-	AT3G27550	3	10208897	-	0.6201	1	0.955765
SRR11404263	AT4G26940	4	13532266	-	AT1G35220	1	12908836	+	0.3816	1	0.882991
SRR11404263	AT3G62250	3	23037758	+	AT1G10740	1	3567973	-	0.3816	1	0.805119
SRR11404263	AT5G40580	5	16248979	-	AT2G31060	2	13217973	-	0.3339	1	0.956624
SRR11404263	AT1G17880	1	6152842	-	AT1G73230	1	27540690	-	0.3339	1	0.943383
SRR11404263	AT1G52710	1	19638804	-	AT3G15640	3	5301303	+	0.2862	0	0.495252
SRR11404263	AT1G35680	1	13209482	+	AT2G05095	2	2979371	-	0.2862	0	0.512628
SRR11404263	AT1G30230	1	10639368	+	AT2G42660	2	17767793	-	0.2862	1	0.954458
SRR11404263	AT4G19710	4	10727042	+	AT1G31230	1	11161068	-	0.1908	1	0.949996
SRR11404263	AT3G44480	3	16092089	-	AT3G44620	3	16194620	+	0.1908	1	0.938328
SRR11404263	AT2G32060	2	13639053	-	AT5G11510	5	3679740	+	0.1908	0	0.788506
SRR11404263	AT5G43560	5	17501502	+	AT4G16045	4	9090455	+	0.1431	0	0.358
SRR11404263	AT4G25970	4	13184542	+	AT1G32060	1	11532645	+	0.1431	0	0.719967
SRR11404263	AT3G06245	3	12981069	+	AT1G55040	1	20535756	+	0.1908	0	0.46772
SRR11404264	AT3G05530	3	1605816	+	AT3G05520	3	1599614	+	1.7941	1	0.95899
SRR11404264	AT1G32050	1	11530692	+	AT1G11180	1	3748074	+	0.8522	1	0.954018
SRR11404264	AT5G61190	5	24615723	+	AT3G57630	3	21342824	-	0.6728	1	0.949255
SRR11404264	AT2G31800	2	13522254	-	AT3G27550	3	10208897	-	0.6728	1	0.956257
SRR11404264	AT1G52710	1	19638804	-	AT3G15640	3	5301303	+	0.4934	0	0.516243
SRR11404264	AT4G05255	4	4791038	+	AT4G08580	4	5462143	+	0.4037	0	0.578867
SRR11404264	AT4G26940	4	13532266	-	AT1G35220	1	12908836	+	0.2243	1	0.855886
SRR11404264	AT2G37600	2	15774593	-	AT5G02450	5	534358	+	0.2243	0	0.454269
SRR11404264	AT5G60430	5	24302954	+	AT1G52618	1	19603226	+	0.2692	0	0.734513
SRR11404264	AT5G40580	5	16248979	-	AT2G31060	2	13217973	-	0.1794	1	0.922731
SRR11404264	AT4G25970	4	13184542	+	AT1G32060	1	11532645	+	0.1794	0	0.729367
SRR11404264	AT4G19710	4	10727042	+	AT1G31230	1	11161068	-	0.1794	1	0.88432
SRR11404264	AT2G31800	2	13522338	-	AT3G27550	3	10208897	-	0.1794	0	0.718325
SRR11404264	AT1G30230	1	10639368	+	AT2G42660	2	17767793	-	0.1794	1	0.869703
SRR11404264	AT1G11890	1	4010890	+	AT1G31910	1	11459003	+	0.1346	1	0.878474
SRR11404265	AT3G05530	3	1605816	+	AT3G05520	3	1599614	+	1.4734	1	0.958052
SRR11404265	AT2G31800	2	13522254	-	AT3G27550	3	10208897	-	0.9956	1	0.960519
SRR11404265	AT4G05255	4	4791038	+	AT4G08580	4	5462143	+	0.7566	0	0.609637
SRR11404265	AT4G25970	4	13184542	+	AT1G32060	1	11532645	+	0.4779	1	0.906706
SRR11404265	AT5G61190	5	24615723	+	AT3G57630	3	21342824	-	0.438	1	0.939718
SRR11404265	AT1G17880	1	6152842	-	AT1G73230	1	27540690	-	0.3584	1	0.943641
SRR11404265	AT5G40580	5	16248979	-	AT2G31060	2	13217973	-	0.3186	1	0.955697
SRR11404265	AT1G11890	1	4010890	+	AT1G31910	1	11458684	+	0.2389	1	0.936123
SRR11404265	AT2G42270	2	17610618	+	AT1G02070	1	370475	-	0.1991	0	0.223844
SRR11404265	AT2G37600	2	15774593	-	AT5G02450	5	534358	+	0.1991	0	0.442916
SRR11404265	AT1G52710	1	19638804	-	AT3G15640	3	5301303	+	0.1991	0	0.455512
SRR11404265	AT1G11890	1	4010890	+	AT1G31910	1	11459003	+	0.1991	1	0.933175
SRR11404265	AT4G26940	4	13532266	-	AT1G35220	1	12908836	+	0.1593	0	0.677749
SRR11404265	AT3G05530	3	1605816	+	AT3G05520	3	1599634	+	0.1593	0	0.770948
SRR11404265	AT1G30230	1	10639368	+	AT2G42660	2	17767793	-	0.1593	1	0.864676
SRR11404265	AT4G19710	4	10727042	+	AT1G31230	1	11161068	-	0.1195	1	0.865654
SRR11404265	AT3G44670	3	16221279	+	AT1G37150	1	14178039	-	0.1195	0	0.701116
SRR11404265	AT1G79103	1	29754662	+	AT1G16610	1	5676495	-	0.1195	1	0.856435
SRR11404265	AT1G12360	1	4201244	+	AT1G12320	1	4189631	+	0.1195	0	0.742547
SRR11404266	AT3G05530	3	1605816	+	AT3G05520	3	1599614	+	1.6654	1	0.958761
SRR11404266	AT2G31800	2	13522254	-	AT3G27550	3	10208897	-	0.7911	1	0.957975
SRR11404266	AT4G05255	4	4791038	+	AT4G08580	4	5462143	+	0.7078	0	0.608365
SRR11404266	AT5G61190	5	24615723	+	AT3G57630	3	21342827	-	0.5829	1	0.94855
SRR11404266	AT1G32050	1	11530692	+	AT1G11180	1	3748074	+	0.5413	1	0.950572
SRR11404266	AT1G17880	1	6152842	-	AT1G73230	1	27540690	-	0.2498	1	0.941061
SRR11404266	AT5G40580	5	16248979	-	AT2G31060	2	13217973	-	0.2082	1	0.951527
SRR11404266	AT2G37600	2	15774593	-	AT5G02450	5	534358	+	0.1665	0	0.228613
SRR11404266	AT4G19710	4	10727042	+	AT1G31230	1	11161068	-	0.1249	1	0.866515
SRR11404266	AT1G79103	1	29754662	+	AT1G16610	1	5676495	-	0.1249	1	0.85657
SRR11404266	AT1G52710	1	19638804	-	AT3G15640	3	5301303	+	0.1249	0	0.20559
SRR11404267	AT2G31800	2	13522254	-	AT3G27550	3	10208897	-	1.1316	1	0.961307
SRR11404267	AT3G05530	3	1605816	+	AT3G05520	3	1599614	+	1.1649	1	0.95657
SRR11404267	AT1G32050	1	11530692	+	AT1G11180	1	3748074	+	0.7987	1	0.954019
SRR11404267	AT4G05255	4	4791038	+	AT4G08580	4	5462143	+	0.5991	0	0.611578
SRR11404267	AT1G52710	1	19638804	-	AT3G15640	3	5301303	+	0.5991	0	0.563957
SRR11404267	AT5G61190	5	24615723	+	AT3G57630	3	21342827	-	0.5658	1	0.949314
SRR11404267	AT5G40580	5	16248979	-	AT2G31060	2	13217973	-	0.1997	1	0.948561
SRR11404267	AT2G32060	2	13639053	-	AT5G11510	5	3679740	+	0.1997	0	0.770595
SRR11404267	AT3G44480	3	16092089	-	AT3G44620	3	16194620	+	0.1331	1	0.847882
SRR11404267	AT2G37600	2	15774593	-	AT5G02450	5	534358	+	0.1664	0	0.230323
SRR11404267	AT3G62250	3	23037758	+	AT1G10740	1	3567973	-	0.1331	0	0.443345
SRR11404267	AT2G31800	2	13522338	-	AT3G27550	3	10208897	-	0.1331	0	0.651107
SRR11404267	AT1G30230	1	10639368	+	AT2G42660	2	17767793	-	0.1331	1	0.849177
SRR11404268	AT3G05530	3	1605816	+	AT3G05520	3	1599614	+	2.5127	1	0.9615
SRR11404268	AT2G31800	2	13522254	-	AT3G27550	3	10208897	-	0.9468	1	0.959738
SRR11404268	AT4G05255	4	4791038	+	AT4G08580	4	5462143	+	0.6555	0	0.608782
SRR11404268	AT5G61190	5	24615723	+	AT3G57630	3	21342827	-	0.437	1	0.940298
SRR11404268	AT4G25970	4	13184542	+	AT1G32060	1	11532645	+	0.3642	1	0.898275
SRR11404268	AT2G31800	2	13522338	-	AT3G27550	3	10208897	-	0.3277	1	0.844779
SRR11404268	AT2G42270	2	17610618	+	AT1G02070	1	370475	-	0.1821	0	0.162186
SRR11404268	AT2G37600	2	15774593	-	AT5G02450	5	534358	+	0.1821	0	0.239895
SRR11404268	AT5G60430	5	24302954	+	AT1G52618	1	19603226	+	0.2549	0	0.734212
SRR11404268	AT1G52710	1	19638804	-	AT3G15640	3	5301303	+	0.1457	0	0.222662
SRR11404268	AT1G30230	1	10639368	+	AT2G42660	2	17767793	-	0.1457	1	0.859717
SRR11404268	AT1G17880	1	6152842	-	AT1G73230	1	27540690	-	0.1457	0	0.78926
SRR11404268	AT1G11890	1	4010890	+	AT1G31910	1	11458684	+	0.1457	1	0.880534
SRR11404268	AT4G26940	4	13532266	-	AT1G35220	1	12908836	+	0.1821	0	0.68046
SRR11404268	AT5G39720	5	15899959	+	AT3G28950	3	10977009	-	0.1092	0	0.696715
SRR11404268	AT3G06220	3	1884652	-	AT3G47390	3	17462072	+	0.1092	1	0.810758
SRR11404268	AT2G05540	2	2033373	+	AT2G05520	2	2026524	+	0.1092	0	0.531611
SRR11404269	AT3G05530	3	1605816	+	AT3G05520	3	1599614	+	2.526	1	0.960924
SRR11404269	AT5G61190	5	24615723	+	AT3G57630	3	21342827	-	0.8119	1	0.950827
SRR11404269	AT4G05255	4	4791038	+	AT4G08580	4	5462143	+	0.5864	0	0.59733
SRR11404269	AT2G31800	2	13522254	-	AT3G27550	3	10208897	-	0.5864	1	0.954441
SRR11404269	AT2G32060	2	13639053	-	AT5G11510	5	3679740	+	0.4962	1	0.841111
SRR11404269	AT1G52710	1	19638804	-	AT3G15640	3	5301303	+	0.4962	0	0.516474
SRR11404269	AT1G17880	1	6152842	-	AT1G73230	1	27540690	-	0.406	1	0.944375
SRR11404269	AT3G62250	3	23037758	+	AT1G10740	1	3567973	-	0.2706	0	0.781079
SRR11404269	AT5G40580	5	16248979	-	AT2G31060	2	13217973	-	0.1804	1	0.922834
SRR11404269	AT4G05255	4	4791038	+	AT4G08580	4	5462183	+	0.1804	0	0.540027
SRR11404269	AT4G26940	4	13532266	-	AT1G35220	1	12908836	+	0.1353	0	0.664445
SRR11404269	AT4G25970	4	13184542	+	AT1G32060	1	11532645	+	0.1353	0	0.711555
SRR11404269	AT3G44670	3	16221279	+	AT1G37150	1	14178039	-	0.1353	0	0.72554
SRR11404269	AT3G20290	3	7078778	-	AT4G36808	4	17344784	-	0.1353	0	0.597106
SRR11404269	AT2G37600	2	15774593	-	AT5G02450	5	534358	+	0.1353	0	0.211644
SRR11404270	AT3G05530	3	1605816	+	AT3G05520	3	1599614	+	2.2846	1	0.960109
SRR11404270	AT5G61190	5	24615723	+	AT3G57630	3	21342827	-	0.596	1	0.947104
SRR11404270	AT1G52710	1	19638804	-	AT3G15640	3	5301303	+	0.4966	0	0.513114
SRR11404270	AT2G31800	2	13522254	-	AT3G27550	3	10208897	-	0.447	1	0.948132
SRR11404270	AT2G32060	2	13639053	-	AT5G11510	5	3679740	+	0.3973	1	0.834387
SRR11404270	AT4G05255	4	4791038	+	AT4G08580	4	5462143	+	0.3477	0	0.574717
SRR11404270	AT1G17880	1	6152842	-	AT1G73230	1	27540690	-	0.3477	1	0.944203
SRR11404270	AT4G26940	4	13532266	-	AT1G35220	1	12908836	+	0.2483	1	0.870447
SRR11404270	AT4G19710	4	10727042	+	AT1G31230	1	11161068	-	0.1987	1	0.95025
SRR11404270	AT3G62250	3	23037758	+	AT1G10740	1	3567973	-	0.1987	0	0.741012
SRR11404270	AT5G40580	5	16248979	-	AT2G31060	2	13217973	-	0.149	1	0.923157
SRR11404270	AT4G25970	4	13184542	+	AT1G32060	1	11532645	+	0.149	0	0.721196
SRR11404270	AT2G31800	2	13522338	-	AT3G27550	3	10208897	-	0.149	0	0.723995
SRR11404271	AT3G05530	3	1605816	+	AT3G05520	3	1599614	+	1.6875	1	0.958974
SRR11404271	AT2G31800	2	13522254	-	AT3G27550	3	10208897	-	1.5268	1	0.963772
SRR11404271	AT5G61190	5	24615723	+	AT3G57630	3	21342827	-	0.683	1	0.950127
SRR11404271	AT4G05255	4	4791038	+	AT4G08580	4	5462143	+	0.5625	0	0.598001
SRR11404271	AT5G40580	5	16248979	-	AT2G31060	2	13217973	-	0.442	1	0.956913
SRR11404271	AT4G26940	4	13532266	-	AT1G35220	1	12908836	+	0.4018	1	0.877058
SRR11404271	AT1G52710	1	19638804	-	AT3G15640	3	5301303	+	0.3214	0	0.501653
SRR11404271	AT1G11890	1	4010890	+	AT1G31910	1	11459003	+	0.3214	1	0.939331
SRR11404271	AT1G30230	1	10639368	+	AT2G42660	2	17767793	-	0.268	1	0.953654
SRR11404271	AT1G11890	1	4010890	+	AT1G31910	1	11458684	+	0.2813	1	0.938789
SRR11404271	AT4G25970	4	13184542	+	AT1G32060	1	11532645	+	0.2411	1	0.890728
SRR11404271	AT3G44480	3	16092089	-	AT3G44620	3	16194620	+	0.2009	1	0.939286
SRR11404271	AT3G44480	3	16091970	-	AT1G37150	1	14178039	-	0.1004	0	0.635072
SRR11404271	AT2G37600	2	15774593	-	AT5G02450	5	534358	+	0.2009	0	0.446486
SRR11404271	AT4G05255	4	4791038	+	AT4G08580	4	5462183	+	0.1607	0	0.540842
SRR11404271	AT1G17880	1	6152842	-	AT1G73230	1	27540690	-	0.1205	0	0.775188
SRR11404272	AT3G05530	3	1605816	+	AT3G05520	3	1599614	+	2.8828	1	0.96137
SRR11404272	AT4G05255	4	4791038	+	AT4G08580	4	5462143	+	0.9791	0	0.614407
SRR11404272	AT2G31800	2	13522254	-	AT3G27550	3	10208897	-	0.9247	1	0.96058
SRR11404272	AT5G61190	5	24615723	+	AT3G57630	3	21342827	-	0.4351	1	0.939156
SRR11404272	AT4G26940	4	13532266	-	AT1G35220	1	12908836	+	0.4351	1	0.893132
SRR11404272	AT5G60430	5	24302954	+	AT1G52618	1	19603226	+	0.3807	0	0.74398
SRR11404272	AT5G40580	5	16248979	-	AT2G31060	2	13217973	-	0.3807	1	0.9579
SRR11404272	AT2G37600	2	15774593	-	AT5G02450	5	534358	+	0.3807	0	0.491755
SRR11404272	AT1G30230	1	10639368	+	AT2G42660	2	17767793	-	0.3264	1	0.955439
SRR11404272	AT1G52710	1	19638804	-	AT3G15640	3	5301303	+	0.272	0	0.495379
SRR11404272	AT4G25970	4	13184542	+	AT1G32060	1	11532645	+	0.2176	1	0.886563
SRR11404272	AT3G62250	3	23037758	+	AT1G10740	1	3567973	-	0.2176	0	0.752727
SRR11404272	AT2G31800	2	13522338	-	AT3G27550	3	10208897	-	0.2176	1	0.846004
SRR11404272	AT3G44670	3	16221279	+	AT1G37150	1	14178039	-	0.1632	0	0.767831
SRR11404272	AT1G26630	1	9207285	+	AT5G67410	5	26898005	-	0.1632	0	0.485916
SRR11404272	AT1G11890	1	4010890	+	AT1G31910	1	11459003	+	0.1632	1	0.886959
SRR11404272	AT4G19710	4	10727042	+	AT1G31230	1	11161068	-	0.1088	1	0.872239
SRR11404272	AT1G79103	1	29754662	+	AT1G16610	1	5676495	-	0.1088	1	0.858224
SRR11404273	AT3G05530	3	1605816	+	AT3G05520	3	1599614	+	1.6964	1	0.958452
SRR11404273	AT2G31800	2	13522254	-	AT3G27550	3	10208897	-	1.131	1	0.961933
SRR11404273	AT1G52710	1	19638804	-	AT3G15640	3	5301303	+	0.7069	0	0.559745
SRR11404273	AT4G05255	4	4791038	+	AT4G08580	4	5462143	+	0.5655	0	0.595613
SRR11404273	AT5G61190	5	24615723	+	AT3G57630	3	21342827	-	0.4241	1	0.938682
SRR11404273	AT5G40580	5	16248979	-	AT2G31060	2	13217973	-	0.377	1	0.957198
SRR11404273	AT4G25970	4	13184542	+	AT1G32060	1	11532645	+	0.3299	1	0.896212
SRR11404273	AT3G62250	3	23037758	+	AT1G10740	1	3567973	-	0.3299	0	0.796174
SRR11404273	AT2G37600	2	15774593	-	AT5G02450	5	534358	+	0.2356	0	0.46368
SRR11404273	AT2G32060	2	13639053	-	AT5G11510	5	3679740	+	0.1885	0	0.787777
SRR11404273	AT1G30230	1	10639368	+	AT2G42660	2	17767793	-	0.1885	1	0.947637
SRR11404273	AT1G11890	1	4010890	+	AT1G31910	1	11459003	+	0.1885	1	0.933782
SRR11404273	AT1G11890	1	4010890	+	AT1G31910	1	11458684	+	0.1885	1	0.933957
SRR11404273	AT2G31800	2	13522338	-	AT3G27550	3	10208897	-	0.1414	0	0.71659
SRR11404273	AT2G28760	2	12337294	-	AT3G46440	3	17089795	-	0.1414	1	0.837546
SRR11404273	AT1G12360	1	4201244	+	AT1G12320	1	4189631	+	0.1414	0	0.755122
SRR11404274	AT3G05530	3	1605816	+	AT3G05520	3	1599614	+	2.3514	1	0.960618
SRR11404274	AT4G25970	4	13184542	+	AT1G32060	1	11532645	+	0.7986	1	0.923577
SRR11404274	AT2G31800	2	13522254	-	AT3G27550	3	10208897	-	0.7986	1	0.958165
SRR11404274	AT4G05255	4	4791038	+	AT4G08580	4	5462143	+	0.5324	0	0.594797
SRR11404274	AT5G61190	5	24615723	+	AT3G57630	3	21342824	-	0.3106	1	0.93671
SRR11404274	AT1G35680	1	13209482	+	AT2G05095	2	2979371	-	0.3106	0	0.509508
SRR11404274	AT5G40580	5	16248979	-	AT2G31060	2	13217973	-	0.2662	1	0.955636
SRR11404274	AT4G19710	4	10727042	+	AT1G31230	1	11161068	-	0.2662	1	0.954544
SRR11404274	AT1G17880	1	6152842	-	AT1G73230	1	27540690	-	0.2218	1	0.935596
SRR11404274	AT2G31800	2	13522338	-	AT3G27550	3	10208897	-	0.1775	0	0.716882
SRR11404274	AT1G52710	1	19638804	-	AT3G15640	3	5301303	+	0.1775	0	0.236042
SRR11404274	AT3G62250	3	23037758	+	AT1G10740	1	3567973	-	0.1331	0	0.474288
SRR11404274	AT1G30230	1	10639368	+	AT2G42660	2	17767793	-	0.1331	1	0.854671
SRR11404275	AT3G05530	3	1605816	+	AT3G05520	3	1599614	+	1.9136	1	0.95966
SRR11404275	AT4G25970	4	13184542	+	AT1G32060	1	11532645	+	0.6656	1	0.921049
SRR11404275	AT2G31800	2	13522254	-	AT3G27550	3	10208897	-	0.6656	1	0.95555
SRR11404275	AT5G61190	5	24615723	+	AT3G57630	3	21342827	-	0.4992	1	0.941089
SRR11404275	AT1G35680	1	13209482	+	AT2G05095	2	2979371	-	0.4992	0	0.564028
SRR11404275	AT4G05255	4	4791038	+	AT4G08580	4	5462143	+	0.416	0	0.580419
SRR11404275	AT1G17880	1	6152842	-	AT1G73230	1	27540690	-	0.416	1	0.944166
SRR11404275	AT1G30230	1	10639368	+	AT2G42660	2	17767793	-	0.2496	1	0.951716
SRR11404275	AT4G19710	4	10727042	+	AT1G31230	1	11161068	-	0.1248	1	0.866389
SRR11404275	AT2G39445	2	16471245	-	AT2G39460	2	16475020	+	0.1248	1	0.820797
SRR11404275	AT2G37600	2	15774593	-	AT5G02450	5	534358	+	0.1248	0	0.21155
SRR11404275	AT1G79103	1	29754662	+	AT1G16610	1	5676495	-	0.1248	1	0.85655
SRR11404276	AT3G05530	3	1605816	+	AT3G05520	3	1599614	+	2.1525	1	0.960039
SRR11404276	AT4G25970	4	13184542	+	AT1G32060	1	11532645	+	1.3281	1	0.933495
SRR11404276	AT4G05255	4	4791038	+	AT4G08580	4	5462143	+	0.8702	0	0.611585
SRR11404276	AT2G31800	2	13522254	-	AT3G27550	3	10208897	-	0.8244	1	0.958608
SRR11404276	AT5G61190	5	24615723	+	AT3G57630	3	21342824	-	0.5038	1	0.940457
SRR11404276	AT5G40580	5	16248979	-	AT2G31060	2	13217973	-	0.3206	1	0.956186
SRR11404276	AT4G19710	4	10727042	+	AT1G31230	1	11161068	-	0.229	1	0.950527
SRR11404276	AT1G30230	1	10639368	+	AT2G42660	2	17767793	-	0.229	1	0.949255
SRR11404276	AT4G26940	4	13532266	-	AT1G35220	1	12908836	+	0.1832	0	0.714299
SRR11404276	AT1G35680	1	13209482	+	AT2G05095	2	2979371	-	0.1832	0	0.397242
SRR11404276	AT5G60430	5	24302954	+	AT1G52618	1	19603226	+	0.2748	0	0.734732
SRR11404276	AT1G79103	1	29754662	+	AT1G16610	1	5676495	-	0.1374	1	0.858283
SRR11404277	AT3G05530	3	1605816	+	AT3G05520	3	1599614	+	1.9082	1	0.959429
SRR11404277	AT5G61190	5	24615723	+	AT3G57630	3	21342827	-	0.7544	1	0.950392
SRR11404277	AT4G25970	4	13184542	+	AT1G32060	1	11532645	+	0.71	1	0.921653
SRR11404277	AT2G31800	2	13522254	-	AT3G27550	3	10208897	-	0.71	1	0.956895
SRR11404277	AT4G05255	4	4791038	+	AT4G08580	4	5462143	+	0.6657	0	0.601674
SRR11404277	AT1G35680	1	13209482	+	AT2G05095	2	2979371	-	0.2663	0	0.503936
SRR11404277	AT4G26940	4	13532266	-	AT1G35220	1	12908836	+	0.1775	0	0.7022
SRR11404277	AT1G30230	1	10639368	+	AT2G42660	2	17767793	-	0.1775	1	0.869635
SRR11404277	AT1G17880	1	6152842	-	AT1G73230	1	27540690	-	0.1775	1	0.804736
SRR11404277	AT5G40580	5	16248979	-	AT2G31060	2	13217973	-	0.1331	1	0.91388
SRR11404277	AT5G09600	5	2979294	+	AT4G32240	4	15568195	+	0.1331	0	0.603613
SRR11404277	AT3G44670	3	16221279	+	AT1G37150	1	14178039	-	0.1331	0	0.723148
SRR11404277	AT2G31800	2	13522338	-	AT3G27550	3	10208897	-	0.1331	0	0.700241
SRR11404277	AT1G79103	1	29754662	+	AT1G16610	1	5676495	-	0.1331	1	0.85751
SRR11404277	AT1G11890	1	4010890	+	AT1G31910	1	11459003	+	0.1331	1	0.878409
SRR11404277	AT1G11890	1	4010890	+	AT1G31910	1	11458684	+	0.1331	1	0.878767
SRR11404278	AT4G25970	4	13184542	+	AT1G32060	1	11532645	+	1.2355	1	0.933396
SRR11404278	AT3G05530	3	1605816	+	AT3G05520	3	1599614	+	1.4002	1	0.957558
SRR11404278	AT2G31800	2	13522254	-	AT3G27550	3	10208897	-	1.1119	1	0.961478
SRR11404278	AT4G05255	4	4791038	+	AT4G08580	4	5462143	+	0.8236	0	0.61203
SRR11404278	AT5G61190	5	24615723	+	AT3G57630	3	21342827	-	0.7413	1	0.950512
SRR11404278	AT5G40580	5	16248979	-	AT2G31060	2	13217973	-	0.3295	1	0.955929
SRR11404278	AT1G11890	1	4010890	+	AT1G31910	1	11458684	+	0.2883	1	0.938959
SRR11404278	AT2G31800	2	13522338	-	AT3G27550	3	10208897	-	0.2471	1	0.837824
SRR11404278	AT1G17880	1	6152842	-	AT1G73230	1	27540690	-	0.2471	1	0.939821
SRR11404278	AT1G30230	1	10639368	+	AT2G42660	2	17767793	-	0.2059	1	0.947455
SRR11404278	AT1G52710	1	19638804	-	AT3G15640	3	5301303	+	0.1647	0	0.231024
SRR11404278	AT4G19710	4	10727042	+	AT1G31230	1	11161068	-	0.1235	1	0.866276
SRR11404278	AT1G79103	1	29754662	+	AT1G16610	1	5676495	-	0.1235	1	0.856532
SRR11404279	AT3G05530	3	1605816	+	AT3G05520	3	1599614	+	2.1182	1	0.960145
SRR11404279	AT2G31800	2	13522254	-	AT3G27550	3	10208897	-	1.1671	1	0.961935
SRR11404279	AT4G05255	4	4791038	+	AT4G08580	4	5462143	+	0.8645	0	0.612758
SRR11404279	AT5G61190	5	24615723	+	AT3G57630	3	21342827	-	0.4755	1	0.940276
SRR11404279	AT1G11890	1	4010890	+	AT1G31910	1	11458684	+	0.4323	1	0.94102
SRR11404279	AT2G31800	2	13522338	-	AT3G27550	3	10208897	-	0.2594	1	0.845682
SRR11404279	AT1G30230	1	10639368	+	AT2G42660	2	17767793	-	0.252	1	0.952463
SRR11404279	AT4G25970	4	13184542	+	AT1G32060	1	11532645	+	0.2161	1	0.886098
SRR11404279	AT4G19710	4	10727042	+	AT1G31230	1	11161068	-	0.1729	1	0.88169
SRR11404279	AT1G79103	1	29754662	+	AT1G16610	1	5676495	-	0.1729	1	0.86911
SRR11404279	AT1G17880	1	6152842	-	AT1G73230	1	27540690	-	0.1729	1	0.803128
SRR11404279	AT1G11890	1	4010890	+	AT1G31910	1	11459003	+	0.1729	1	0.884565
SRR11404279	AT5G60430	5	24302954	+	AT1G52618	1	19603226	+	0.1297	0	0.56144
SRR11404279	AT5G40580	5	16248979	-	AT2G31060	2	13217973	-	0.1297	1	0.912854
SRR11404279	AT4G26940	4	13532266	-	AT1G35220	1	12908836	+	0.1297	0	0.658599
SRR11404279	AT1G52710	1	19638804	-	AT3G15640	3	5301303	+	0.1297	0	0.206245
SRR11404279	AT1G35680	1	13209482	+	AT2G05095	2	2979371	-	0.1297	0	0.35923
SRR11404279	AT1G26255	1	9084363	-	AT2G21660	2	9265583	-	0.1297	0	0.339206
SRR11404279	AT1G26255	1	9084147	-	AT2G21660	2	9265664	-	0.1297	0	0.340573
SRR11404280	AT3G05530	3	1605816	+	AT3G05520	3	1599614	+	2.5717	1	0.961549
SRR11404280	AT2G31800	2	13522254	-	AT3G27550	3	10208897	-	1.0287	1	0.960397
SRR11404280	AT5G61190	5	24615723	+	AT3G57630	3	21342827	-	0.7887	1	0.952628
SRR11404280	AT4G05255	4	4791038	+	AT4G08580	4	5462143	+	0.7201	0	0.615609
SRR11404280	AT1G17880	1	6152842	-	AT1G73230	1	27540690	-	0.2743	1	0.941432
SRR11404280	AT2G31800	2	13522338	-	AT3G27550	3	10208897	-	0.24	1	0.82027
SRR11404280	AT1G30230	1	10639368	+	AT2G42660	2	17767793	-	0.2352	1	0.948334
SRR11404280	AT5G60430	5	24302954	+	AT1G52618	1	19603226	+	0.2743	0	0.739278
SRR11404280	AT5G61190	5	24615723	+	AT3G57630	3	21342660	-	0.2057	1	0.951998
SRR11404280	AT1G52710	1	19638804	-	AT3G15640	3	5301303	+	0.2057	0	0.462943
SRR11404280	AT1G35680	1	13209482	+	AT2G05095	2	2979371	-	0.1714	0	0.34063
SRR11404280	AT5G40580	5	16248979	-	AT2G31060	2	13217973	-	0.1372	1	0.908863
SRR11404280	AT4G25970	4	13184542	+	AT1G32060	1	11532645	+	0.1372	0	0.703844
SRR11404280	AT3G44670	3	16221279	+	AT1G37150	1	14178039	-	0.1029	0	0.663145
SRR11404280	AT2G42270	2	17610618	+	AT1G02070	1	370475	-	0.1029	0	0.152285
SRR11404281	AT3G05530	3	1605816	+	AT3G05520	3	1599614	+	2.3749	1	0.960808
SRR11404281	AT4G05255	4	4791038	+	AT4G08580	4	5462143	+	1.2298	0	0.639507
SRR11404281	AT1G32050	1	11530692	+	AT1G11180	1	3748074	+	1.2298	1	0.95722
SRR11404281	AT4G25970	4	13184542	+	AT1G32060	1	11532645	+	0.5089	1	0.908081
SRR11404281	AT2G31800	2	13522254	-	AT3G27550	3	10208897	-	0.5089	1	0.94819
SRR11404281	AT5G61190	5	24615723	+	AT3G57630	3	21342827	-	0.4241	1	0.939207
SRR11404281	AT1G17880	1	6152842	-	AT1G73230	1	27540690	-	0.3817	1	0.94402
SRR11404281	AT5G40580	5	16248979	-	AT2G31060	2	13217973	-	0.2544	1	0.955136
SRR11404281	AT2G31800	2	13522338	-	AT3G27550	3	10208897	-	0.212	1	0.82698
SRR11404281	AT1G52710	1	19638804	-	AT3G15640	3	5301303	+	0.212	0	0.465482
SRR11404281	AT3G06245	3	12981069	+	AT1G55040	1	20535756	+	0.1272	0	0.413648
SRR11404281	AT1G70430	1	26546408	+	AT5G14720	5	4751356	-	0.1272	0	0.643046
SRR11404281	AT1G35680	1	13209482	+	AT2G05095	2	2979371	-	0.1272	0	0.353681
SRR11404282	AT3G05530	3	1605816	+	AT3G05520	3	1599614	+	1.7847	1	0.958619
SRR11404282	AT4G25970	4	13184542	+	AT1G32060	1	11532645	+	0.8365	1	0.921468
SRR11404282	AT4G05255	4	4791038	+	AT4G08580	4	5462143	+	0.725	0	0.599985
SRR11404282	AT2G31800	2	13522254	-	AT3G27550	3	10208897	-	0.4462	1	0.950039
SRR11404282	AT5G61190	5	24615723	+	AT3G57630	3	21342827	-	0.3904	1	0.93849
SRR11404282	AT5G40580	5	16248979	-	AT2G31060	2	13217973	-	0.2788	1	0.957174
SRR11404282	AT1G52710	1	19638804	-	AT3G15640	3	5301303	+	0.2788	0	0.495653
SRR11404282	AT5G60430	5	24302954	+	AT1G52618	1	19603226	+	0.2231	0	0.720732
SRR11404282	AT1G17880	1	6152842	-	AT1G73230	1	27540690	-	0.2231	1	0.937193
SRR11404282	AT4G26940	4	13532266	-	AT1G35220	1	12908836	+	0.1673	0	0.72153
SRR11404282	AT4G19710	4	10727042	+	AT1G31230	1	11161068	-	0.1673	1	0.88632
SRR11404282	AT2G32060	2	13639053	-	AT5G11510	5	3679740	+	0.1673	0	0.591849
SRR11404282	AT2G31800	2	13522338	-	AT3G27550	3	10208897	-	0.1673	0	0.740563
SRR11404282	AT5G15520	5	5037409	-	AT3G02080	3	364210	-	0.1115	0	0.5294
SRR11404282	AT1G11890	1	4010890	+	AT1G31910	1	11458684	+	0.1115	1	0.880437
SRR11404283	AT3G05530	3	1605816	+	AT3G05520	3	1599614	+	2.5975	1	0.96139
SRR11404283	AT4G05255	4	4791038	+	AT4G08580	4	5462143	+	1.1189	0	0.637295
SRR11404283	AT2G31800	2	13522254	-	AT3G27550	3	10208897	-	0.4396	1	0.943279
SRR11404283	AT4G25970	4	13184542	+	AT1G32060	1	11532645	+	0.3996	1	0.89988
SRR11404283	AT5G61190	5	24615723	+	AT3G57630	3	21342827	-	0.3597	1	0.938007
SRR11404283	AT1G35680	1	13209482	+	AT2G05095	2	2979371	-	0.2797	0	0.483367
SRR11404283	AT2G39445	2	16471110	-	AT2G39460	2	16475368	+	0.1598	0	0.663269
SRR11404283	AT1G52710	1	19638804	-	AT3G15640	3	5301303	+	0.1598	0	0.230304
SRR11404283	AT1G17880	1	6152842	-	AT1G73230	1	27540690	-	0.1598	1	0.801163
SRR11404283	AT5G43560	5	17501502	+	AT4G16045	4	9090455	+	0.1199	0	0.344754
SRR11404283	AT5G40580	5	16248979	-	AT2G31060	2	13217973	-	0.1199	1	0.909328
SRR11404283	AT4G19710	4	10727042	+	AT1G31230	1	11161068	-	0.1199	1	0.865549
SRR11404283	AT4G05255	4	4791038	+	AT4G08580	4	5462183	+	0.1199	0	0.533316
SRR11404283	AT3G62250	3	23037758	+	AT1G10740	1	3567973	-	0.1199	0	0.457271
SRR11404283	AT2G24120	2	10248612	-	AT4G30800	4	15001466	+	0.1199	0	0.725865
SRR11404285	AT3G05530	3	1605816	+	AT3G05520	3	1599614	+	1.9581	1	0.959874
SRR11404285	AT4G25970	4	13184542	+	AT1G32060	1	11532645	+	0.8975	1	0.927622
SRR11404285	AT4G05255	4	4791038	+	AT4G08580	4	5462143	+	0.8975	0	0.623993
SRR11404285	AT2G31800	2	13522254	-	AT3G27550	3	10208897	-	0.7751	1	0.957645
SRR11404285	AT5G61190	5	24615723	+	AT3G57630	3	21342827	-	0.5303	1	0.946943
SRR11404285	AT5G40580	5	16248979	-	AT2G31060	2	13217973	-	0.204	1	0.951341
SRR11404285	AT4G19710	4	10727042	+	AT1G31230	1	11161068	-	0.1632	1	0.880691
SRR11404285	AT1G35680	1	13209482	+	AT2G05095	2	2979371	-	0.1632	0	0.372546
SRR11404285	AT2G32060	2	13639053	-	AT5G11510	5	3679740	+	0.1224	0	0.535107
SRR11404285	AT5G60430	5	24302954	+	AT1G52618	1	19603226	+	0.1632	0	0.574849
SRR11404286	AT3G05530	3	1605816	+	AT3G05520	3	1599614	+	2.178	1	0.959989
SRR11404286	AT4G05255	4	4791038	+	AT4G08580	4	5462143	+	0.8049	0	0.610069
SRR11404286	AT2G31800	2	13522254	-	AT3G27550	3	10208897	-	0.4735	1	0.948134
SRR11404286	AT5G61190	5	24615723	+	AT3G57630	3	21342824	-	0.4261	1	0.938681
SRR11404286	AT4G25970	4	13184542	+	AT1G32060	1	11532645	+	0.4261	1	0.900524
SRR11404286	AT1G52710	1	19638804	-	AT3G15640	3	5301303	+	0.2841	0	0.495011
SRR11404286	AT2G31800	2	13522338	-	AT3G27550	3	10208897	-	0.1894	1	0.830994
SRR11404286	AT1G17880	1	6152842	-	AT1G73230	1	27540690	-	0.1894	1	0.93275
SRR11404286	AT5G40580	5	16248979	-	AT2G31060	2	13217973	-	0.142	1	0.920871
SRR11404286	AT4G26940	4	13532266	-	AT1G35220	1	12908836	+	0.142	0	0.689465
SRR11404286	AT2G42270	2	17610618	+	AT1G02070	1	370475	-	0.142	0	0.148377
SRR11404286	AT2G24120	2	10248612	-	AT3G48930	3	18141930	-	0.142	1	0.838363
SRR11404286	AT1G35680	1	13209482	+	AT2G05095	2	2979371	-	0.142	0	0.386241
SRR11404286	AT1G30230	1	10639368	+	AT2G42660	2	17767793	-	0.142	1	0.864592
SRR11404287	AT3G05530	3	1605816	+	AT3G05520	3	1599614	+	2.6752	1	0.961733
SRR11404287	AT4G05255	4	4791038	+	AT4G08580	4	5462143	+	1.2093	0	0.642759
SRR11404287	AT2G31800	2	13522254	-	AT3G27550	3	10208897	-	0.513	1	0.947634
SRR11404287	AT4G25970	4	13184542	+	AT1G32060	1	11532645	+	0.4764	1	0.907784
SRR11404287	AT5G61190	5	24615723	+	AT3G57630	3	21342827	-	0.4397	1	0.940313
SRR11404287	AT5G60430	5	24302954	+	AT1G52618	1	19603226	+	0.4031	0	0.759487
SRR11404287	AT1G30230	1	10639368	+	AT2G42660	2	17767793	-	0.1953	1	0.946351
SRR11404287	AT1G17880	1	6152842	-	AT1G73230	1	27540690	-	0.1832	1	0.810136
SRR11404287	AT1G52710	1	19638804	-	AT3G15640	3	5301303	+	0.1466	0	0.222706
SRR11404287	AT5G40580	5	16248979	-	AT2G31060	2	13217973	-	0.1099	1	0.907074
SRR11404287	AT3G44670	3	16221279	+	AT1G37150	1	14178039	-	0.1099	0	0.680501
SRR11404287	AT2G42270	2	17610618	+	AT1G02070	1	370475	-	0.1099	0	0.152561
SRR11404287	AT2G37600	2	15774593	-	AT5G02450	5	534358	+	0.1099	0	0.211176
SRR11404287	AT2G31800	2	13522338	-	AT3G27550	3	10208897	-	0.1099	0	0.661907
SRR11404287	AT1G11890	1	4010890	+	AT1G31910	1	11459003	+	0.1099	1	0.874686
SRR11404288	AT3G05530	3	1605816	+	AT3G05520	3	1599614	+	1.2256	1	0.956011
SRR11404288	AT4G05255	4	4791038	+	AT4G08580	4	5462143	+	0.9805	0	0.614367
SRR11404288	AT2G31800	2	13522254	-	AT3G27550	3	10208897	-	0.8825	1	0.959563
SRR11404288	AT5G61190	5	24615723	+	AT3G57630	3	21342827	-	0.7354	1	0.949473
SRR11404288	AT5G40580	5	16248979	-	AT2G31060	2	13217973	-	0.4412	1	0.957634
SRR11404288	AT4G26940	4	13532266	-	AT1G35220	1	12908836	+	0.3922	1	0.884934
SRR11404288	AT3G44480	3	16091970	-	AT1G37150	1	14178039	-	0.1961	1	0.832507
SRR11404288	AT3G44480	3	16092089	-	AT3G44620	3	16194620	+	0.2451	1	0.94378
SRR11404288	AT2G16650	2	7216804	-	AT1G52618	1	19603226	+	0.1226	0	0.648124
SRR11404288	AT1G30230	1	10639368	+	AT2G42660	2	17767793	-	0.2353	1	0.950426
SRR11404288	AT2G37600	2	15774593	-	AT5G02450	5	534358	+	0.1961	0	0.438997
SRR11404288	AT1G52710	1	19638804	-	AT3G15640	3	5301303	+	0.1961	0	0.455791
SRR11404288	AT4G05255	4	4791038	+	AT4G08580	4	5462183	+	0.1471	0	0.534058
SRR11404288	AT1G12360	1	4201244	+	AT1G12320	1	4189631	+	0.1471	0	0.757312
SRR11404289	AT3G05530	3	1605816	+	AT3G05520	3	1599614	+	2.5521	1	0.960887
SRR11404289	AT2G31800	2	13522254	-	AT3G27550	3	10208897	-	1.1601	1	0.962085
SRR11404289	AT1G32050	1	11530692	+	AT1G11180	1	3748074	+	1.0672	1	0.956067
SRR11404289	AT4G05255	4	4791038	+	AT4G08580	4	5462143	+	0.7888	0	0.609825
SRR11404289	AT5G61190	5	24615723	+	AT3G57630	3	21342827	-	0.464	1	0.939753
SRR11404289	AT4G26940	4	13532266	-	AT1G35220	1	12908836	+	0.3248	1	0.87668
SRR11404289	AT1G35680	1	13209482	+	AT2G05095	2	2979371	-	0.3248	0	0.51945
SRR11404289	AT1G52710	1	19638804	-	AT3G15640	3	5301303	+	0.2784	0	0.494651
SRR11404289	AT5G60430	5	24302954	+	AT1G52618	1	19603226	+	0.232	0	0.728171
SRR11404289	AT5G40580	5	16248979	-	AT2G31060	2	13217973	-	0.1392	1	0.915477
SRR11404289	AT2G42270	2	17610618	+	AT1G02070	1	370475	-	0.1392	0	0.152425
SRR11404290	AT3G05530	3	1605816	+	AT3G05520	3	1599614	+	2.4023	1	0.96104
SRR11404290	AT2G31800	2	13522254	-	AT3G27550	3	10208897	-	1.3613	1	0.963019
SRR11404290	AT4G05255	4	4791038	+	AT4G08580	4	5462143	+	0.7207	0	0.610346
SRR11404290	AT5G61190	5	24615723	+	AT3G57630	3	21342827	-	0.4404	1	0.939751
SRR11404290	AT1G52710	1	19638804	-	AT3G15640	3	5301303	+	0.3603	0	0.508599
SRR11404290	AT1G17880	1	6152842	-	AT1G73230	1	27540690	-	0.2803	1	0.942357
SRR11404290	AT5G40580	5	16248979	-	AT2G31060	2	13217973	-	0.2402	1	0.953151
SRR11404290	AT4G25970	4	13184542	+	AT1G32060	1	11532645	+	0.2402	1	0.890734
SRR11404290	AT4G19710	4	10727042	+	AT1G31230	1	11161068	-	0.2402	1	0.951002
SRR11404290	AT2G37600	2	15774593	-	AT5G02450	5	534358	+	0.2402	0	0.467967
SRR11404290	AT2G31800	2	13522338	-	AT3G27550	3	10208897	-	0.2402	1	0.835135
SRR11404290	AT1G79103	1	29754662	+	AT1G16610	1	5676495	-	0.2002	1	0.947516
SRR11404290	AT2G42270	2	17610618	+	AT1G02070	1	370475	-	0.1602	0	0.152662
SRR11404290	AT5G43560	5	17501502	+	AT4G16045	4	9090455	+	0.1201	0	0.344639
SRR11404290	AT1G30230	1	10639368	+	AT2G42660	2	17767793	-	0.1069	1	0.851803
SRR11404290	AT5G60430	5	24302954	+	AT1G52618	1	19603226	+	0.1601	0	0.574622
SRR11404291	AT3G05530	3	1605816	+	AT3G05520	3	1599614	+	2.068	1	0.954145
SRR11404291	AT2G31800	2	13522254	-	AT3G27550	3	10208897	-	1.367	1	0.832705
SRR11404291	AT1G32050	1	11530692	+	AT1G11180	1	3748074	+	0.8704	1	0.8743
SRR11404291	AT4G05255	4	4791038	+	AT4G08580	4	5462143	+	0.5608	0	0.47929
SRR11404291	AT5G61190	5	24615723	+	AT3G57630	3	21342827	-	0.5257	0	0.693313
SRR11404291	AT4G25970	4	13184542	+	AT1G32060	1	11532645	+	0.4907	0	0.564452
SRR11404291	AT2G31800	2	13522338	-	AT3G27550	3	10208897	-	0.2337	0	0.463293
SRR11404291	AT1G35680	1	13209482	+	AT2G05095	2	2979371	-	0.2337	0	0.173512
SRR11404291	AT5G40580	5	16248979	-	AT2G31060	2	13217973	-	0.2161	0	0.53604
SRR11404291	AT1G11890	1	4010890	+	AT1G31910	1	11458684	+	0.1869	0	0.655439
SRR11404291	AT1G52710	1	19638804	-	AT3G15640	3	5301303	+	0.1694	0	0.167342
SRR11404291	AT1G30230	1	10639368	+	AT2G42660	2	17767793	-	0.1199	0	0.291508
SRR11404291	AT2G37600	2	15774593	-	AT5G02450	5	534358	+	0.111	0	0.157885
SRR11404291	AT5G60430	5	24302954	+	AT1G52618	1	19603226	+	0.1344	0	0.160709
SRR11404291	AT4G19710	4	10727042	+	AT1G31230	1	11161068	-	0.1052	0	0.296064
SRR11404292	AT3G05530	3	1605816	+	AT3G05520	3	1599614	+	1.659	1	0.959236
SRR11404292	AT4G25970	4	13184542	+	AT1G32060	1	11532645	+	1.2889	1	0.935986
SRR11404292	AT4G05255	4	4791038	+	AT4G08580	4	5462143	+	1.0515	0	0.64334
SRR11404292	AT5G61190	5	24615723	+	AT3G57630	3	21342827	-	0.7123	1	0.951343
SRR11404292	AT2G31800	2	13522254	-	AT3G27550	3	10208897	-	0.5427	1	0.948589
SRR11404292	AT1G52710	1	19638804	-	AT3G15640	3	5301303	+	0.2035	0	0.45778
SRR11404292	AT5G40580	5	16248979	-	AT2G31060	2	13217973	-	0.1696	1	0.916987
SRR11404292	AT4G26940	4	13532266	-	AT1G35220	1	12908836	+	0.1696	0	0.651651
SRR11404292	AT1G17880	1	6152842	-	AT1G73230	1	27540690	-	0.1696	0	0.797889
SRR11404292	AT3G05530	3	1605816	+	AT3G05520	3	1599634	+	0.1727	0	0.77232
SRR11404292	AT4G19710	4	10727042	+	AT1G31230	1	11161068	-	0.1357	1	0.86448
SRR11404292	AT1G11890	1	4010890	+	AT1G31910	1	11459003	+	0.1357	1	0.875283
SRR11404292	AT1G11890	1	4010890	+	AT1G31910	1	11458684	+	0.1357	1	0.875747
SRR11404293	AT2G31800	2	13522254	-	AT3G27550	3	10208897	-	2.1574	1	0.965643
SRR11404293	AT3G05530	3	1605816	+	AT3G05520	3	1599614	+	2.0458	1	0.960423
SRR11404293	AT4G05255	4	4791038	+	AT4G08580	4	5462143	+	0.6695	0	0.609096
SRR11404293	AT5G61190	5	24615723	+	AT3G57630	3	21342827	-	0.5951	1	0.949387
SRR11404293	AT2G37600	2	15774593	-	AT5G02450	5	534358	+	0.4464	0	0.513211
SRR11404293	AT1G17880	1	6152842	-	AT1G73230	1	27540690	-	0.2976	1	0.942161
SRR11404293	AT5G40580	5	16248979	-	AT2G31060	2	13217973	-	0.2232	1	0.951317
SRR11404293	AT4G25970	4	13184542	+	AT1G32060	1	11532645	+	0.2232	1	0.886012
SRR11404293	AT2G31800	2	13522338	-	AT3G27550	3	10208897	-	0.2232	1	0.818411
SRR11404293	AT1G35680	1	13209482	+	AT2G05095	2	2979371	-	0.186	0	0.370665
SRR11404293	AT1G79103	1	29754662	+	AT1G16610	1	5676495	-	0.1488	1	0.867481
SRR11404293	AT1G11890	1	4010890	+	AT1G31910	1	11458684	+	0.1488	1	0.882482
SRR11404293	AT4G10843	4	6664511	+	AT4G08980	4	5758982	+	0.1116	0	0.731175
SRR11404293	AT3G44670	3	16221279	+	AT1G37150	1	14178039	-	0.1116	0	0.684175
SRR11404293	AT2G32060	2	13639053	-	AT5G11510	5	3679740	+	0.1116	0	0.519134
SRR11404293	AT1G52710	1	19638804	-	AT3G15640	3	5301303	+	0.1116	0	0.203804
SRR11404293	AT5G60430	5	24302954	+	AT1G52618	1	19603226	+	0.1488	0	0.571968
SRR11404294	AT3G05530	3	1605816	+	AT3G05520	3	1599614	+	1.1893	1	0.956671
SRR11404294	AT2G31800	2	13522254	-	AT3G27550	3	10208897	-	0.9854	1	0.959905
SRR11404294	AT4G05255	4	4791038	+	AT4G08580	4	5462143	+	0.9514	0	0.639178
SRR11404294	AT5G61190	5	24615723	+	AT3G57630	3	21342827	-	0.9854	1	0.954461
SRR11404294	AT4G25970	4	13184542	+	AT1G32060	1	11532645	+	0.8834	1	0.929584
SRR11404294	AT1G30230	1	10639368	+	AT2G42660	2	17767793	-	0.2718	1	0.952708
SRR11404294	AT5G40580	5	16248979	-	AT2G31060	2	13217973	-	0.2378	1	0.951548
SRR11404294	AT1G11890	1	4010890	+	AT1G31910	1	11458684	+	0.2378	1	0.934917
SRR11404294	AT4G19710	4	10727042	+	AT1G31230	1	11161068	-	0.1359	1	0.864482
SRR11404294	AT2G37600	2	15774593	-	AT5G02450	5	534358	+	0.1359	0	0.213252
SRR11404294	AT1G52710	1	19638804	-	AT3G15640	3	5301303	+	0.1359	0	0.204528
SRR11404294	AT1G11890	1	4010890	+	AT1G31910	1	11459003	+	0.1359	1	0.875285
SRR11404294	AT1G35680	1	13209482	+	AT2G05095	2	2979371	-	0.1019	0	0.305299
SRR11404294	AT1G12360	1	4201244	+	AT1G12320	1	4189631	+	0.1019	0	0.733341
SRR11404295	AT3G05530	3	1605816	+	AT3G05520	3	1599614	+	1.5954	1	0.958952
SRR11404295	AT5G61190	5	24615723	+	AT3G57630	3	21342827	-	0.7807	1	0.952599
SRR11404295	AT2G31800	2	13522254	-	AT3G27550	3	10208897	-	0.7807	1	0.956751
SRR11404295	AT4G05255	4	4791038	+	AT4G08580	4	5462143	+	0.6789	0	0.613273
SRR11404295	AT4G25970	4	13184542	+	AT1G32060	1	11532645	+	0.3734	1	0.900876
SRR11404295	AT1G11890	1	4010890	+	AT1G31910	1	11458684	+	0.3395	1	0.938788
SRR11404295	AT1G52710	1	19638804	-	AT3G15640	3	5301303	+	0.2716	0	0.494962
SRR11404295	AT1G35680	1	13209482	+	AT2G05095	2	2979371	-	0.2037	0	0.416264
SRR11404295	AT1G30230	1	10639368	+	AT2G42660	2	17767793	-	0.1901	1	0.945034
SRR11404295	AT5G43560	5	17501502	+	AT4G16045	4	9090455	+	0.1697	0	0.374972
SRR11404295	AT5G40580	5	16248979	-	AT2G31060	2	13217973	-	0.1697	1	0.916988
SRR11404295	AT4G26940	4	13532266	-	AT1G35220	1	12908836	+	0.1697	0	0.651657
SRR11404295	AT2G37600	2	15774593	-	AT5G02450	5	534358	+	0.1697	0	0.230513
SRR11404295	AT1G17880	1	6152842	-	AT1G73230	1	27540690	-	0.1697	0	0.79789
SRR11404295	AT4G09180	4	5849469	+	AT3G05220	3	1488725	+	0.1018	0	0.539345
SRR11404295	AT3G44670	3	16221160	+	AT3G44620	3	16194620	+	0.1018	1	0.816988
SRR11404296	AT3G05530	3	1605816	+	AT3G05520	3	1599614	+	2.1636	1	0.960862
SRR11404296	AT4G05255	4	4791038	+	AT4G08580	4	5462143	+	1.0984	0	0.648725
SRR11404296	AT2G31800	2	13522254	-	AT3G27550	3	10208897	-	0.7656	1	0.95621
SRR11404296	AT5G61190	5	24615723	+	AT3G57630	3	21342827	-	0.5658	1	0.949305
SRR11404296	AT4G25970	4	13184542	+	AT1G32060	1	11532645	+	0.4327	1	0.905568
SRR11404296	AT5G40580	5	16248979	-	AT2G31060	2	13217973	-	0.3994	1	0.955757
SRR11404296	AT4G26940	4	13532266	-	AT1G35220	1	12908836	+	0.1664	0	0.646797
SRR11404296	AT2G37600	2	15774593	-	AT5G02450	5	534358	+	0.1664	0	0.230294
SRR11404296	AT1G52710	1	19638804	-	AT3G15640	3	5301303	+	0.1664	0	0.22906
SRR11404296	AT1G17880	1	6152842	-	AT1G73230	1	27540690	-	0.1664	0	0.797212
SRR11404296	AT1G35680	1	13209482	+	AT2G05095	2	2979371	-	0.1331	0	0.306758
SRR11404296	AT1G30230	1	10639368	+	AT2G42660	2	17767793	-	0.1331	1	0.849106
SRR11404296	AT5G60430	5	24302954	+	AT1G52618	1	19603226	+	0.1332	0	0.559972
SRR11404297	AT3G05530	3	1605816	+	AT3G05520	3	1599614	+	1.4619	1	0.952595
SRR11404297	AT4G05255	4	4791038	+	AT4G08580	4	5462143	+	1.1458	0	0.654432
SRR11404297	AT2G31800	2	13522254	-	AT3G27550	3	10208897	-	1.0273	1	0.877136
SRR11404297	AT1G32050	1	11530692	+	AT1G11180	1	3748074	+	0.5334	1	0.89842
SRR11404297	AT5G61190	5	24615723	+	AT3G57630	3	21342827	-	0.5038	1	0.912758
SRR11404297	AT1G30230	1	10639368	+	AT2G42660	2	17767793	-	0.1894	0	0.662657
SRR11404297	AT5G40580	5	16248979	-	AT2G31060	2	13217973	-	0.1877	0	0.578387
SRR11404297	AT1G52710	1	19638804	-	AT3G15640	3	5301303	+	0.1877	0	0.35148
SRR11404297	AT1G11890	1	4010890	+	AT1G31910	1	11458684	+	0.1778	0	0.758433
SRR11404297	AT4G26940	4	13532266	-	AT1G35220	1	12908836	+	0.1679	0	0.352856
SRR11404297	AT2G37600	2	15774593	-	AT5G02450	5	534358	+	0.1383	0	0.17987
SRR11404297	AT1G17880	1	6152842	-	AT1G73230	1	27540690	-	0.1284	0	0.312829
SRR11404297	AT4G19710	4	10727042	+	AT1G31230	1	11161068	-	0.1185	0	0.356267
SRR11404297	AT5G60430	5	24302954	+	AT1G52618	1	19603226	+	0.1087	0	0.367607
SRR11404298	AT3G05530	3	1605816	+	AT3G05520	3	1599614	+	1.5631	1	0.953179
SRR11404298	AT4G05255	4	4791038	+	AT4G08580	4	5462143	+	0.9782	0	0.645924
SRR11404298	AT2G31800	2	13522254	-	AT3G27550	3	10208897	-	0.8773	1	0.81192
SRR11404298	AT5G61190	5	24615723	+	AT3G57630	3	21342827	-	0.5748	1	0.931834
SRR11404298	AT1G32050	1	11530692	+	AT1G11180	1	3748074	+	0.5446	1	0.902494
SRR11404298	AT5G40580	5	16248979	-	AT2G31060	2	13217973	-	0.2622	0	0.617146
SRR11404298	AT1G52710	1	19638804	-	AT3G15640	3	5301303	+	0.2319	0	0.366835
SRR11404298	AT2G37600	2	15774593	-	AT5G02450	5	534358	+	0.2017	0	0.361197
SRR11404298	AT1G11890	1	4010890	+	AT1G31910	1	11458684	+	0.2017	1	0.847215
SRR11404298	AT1G17880	1	6152842	-	AT1G73230	1	27540690	-	0.1916	0	0.654793
SRR11404298	AT1G30230	1	10639368	+	AT2G42660	2	17767793	-	0.1639	0	0.443853
SRR11404298	AT4G19710	4	10727042	+	AT1G31230	1	11161068	-	0.1513	0	0.393724
SRR11404298	AT4G26940	4	13532266	-	AT1G35220	1	12908836	+	0.1311	0	0.320875
SRR11404298	AT4G25970	4	13184542	+	AT1G32060	1	11532645	+	0.121	0	0.388059
SRR11404298	AT3G25080	3	9136940	+	AT1G24388	1	8648311	-	0.121	0	0.267191
SRR11404298	AT1G79103	1	29754662	+	AT1G16610	1	5676495	-	0.1008	0	0.7581
SRR11404299	AT3G05530	3	1605816	+	AT3G05520	3	1599614	+	1.9441	1	0.959857
SRR11404299	AT2G31800	2	13522254	-	AT3G27550	3	10208897	-	0.972	1	0.960349
SRR11404299	AT4G05255	4	4791038	+	AT4G08580	4	5462143	+	0.6885	0	0.607976
SRR11404299	AT5G61190	5	24615723	+	AT3G57630	3	21342827	-	0.648	1	0.949688
SRR11404299	AT5G40580	5	16248979	-	AT2G31060	2	13217973	-	0.4455	1	0.956974
SRR11404299	AT4G25970	4	13184542	+	AT1G32060	1	11532645	+	0.4455	1	0.904197
SRR11404299	AT1G17880	1	6152842	-	AT1G73230	1	27540690	-	0.3645	1	0.943762
SRR11404299	AT1G30230	1	10639368	+	AT2G42660	2	17767793	-	0.324	1	0.954167
SRR11404299	AT1G52710	1	19638804	-	AT3G15640	3	5301303	+	0.243	0	0.479433
SRR11404299	AT4G19710	4	10727042	+	AT1G31230	1	11161068	-	0.2025	1	0.948961
SRR11404299	AT1G11890	1	4010890	+	AT1G31910	1	11458684	+	0.2025	1	0.934403
SRR11404299	AT4G26940	4	13532266	-	AT1G35220	1	12908836	+	0.162	0	0.681093
SRR11404299	AT2G37600	2	15774593	-	AT5G02450	5	534358	+	0.162	0	0.228554
SRR11404299	AT5G60430	5	24302954	+	AT1G52618	1	19603226	+	0.2025	0	0.719574
SRR11404299	AT1G79103	1	29754662	+	AT1G16610	1	5676495	-	0.1215	1	0.856492
SRR11404300	AT3G05530	3	1605816	+	AT3G05520	3	1599614	+	1.6711	1	0.953578
SRR11404300	AT2G31800	2	13522254	-	AT3G27550	3	10208897	-	0.8738	0	0.729525
SRR11404300	AT1G32050	1	11530692	+	AT1G11180	1	3748074	+	0.7295	1	0.916264
SRR11404300	AT4G05255	4	4791038	+	AT4G08580	4	5462143	+	0.6193	0	0.599719
SRR11404300	AT5G61190	5	24615723	+	AT3G57630	3	21342827	-	0.5344	1	0.894678
SRR11404300	AT4G25970	4	13184542	+	AT1G32060	1	11532645	+	0.4157	0	0.719177
SRR11404300	AT1G17880	1	6152842	-	AT1G73230	1	27540690	-	0.2715	0	0.615818
SRR11404300	AT1G52710	1	19638804	-	AT3G15640	3	5301303	+	0.229	0	0.353684
SRR11404300	AT4G19710	4	10727042	+	AT1G31230	1	11161068	-	0.1951	0	0.560848
SRR11404300	AT1G11890	1	4010890	+	AT1G31910	1	11458684	+	0.1866	0	0.795751
SRR11404300	AT1G30230	1	10639368	+	AT2G42660	2	17767793	-	0.1612	0	0.374374
SRR11404300	AT5G40580	5	16248979	-	AT2G31060	2	13217973	-	0.1527	0	0.465145
SRR11404300	AT4G26940	4	13532266	-	AT1G35220	1	12908836	+	0.1272	0	0.310061
SRR11404300	AT3G25080	3	9136940	+	AT1G24388	1	8648311	-	0.1272	0	0.252688
SRR11404300	AT2G31800	2	13522338	-	AT3G27550	3	10208897	-	0.1272	0	0.347814
SRR11404300	AT5G60430	5	24302954	+	AT1G52618	1	19603226	+	0.1272	0	0.289843
SRR11404301	AT3G05530	3	1605816	+	AT3G05520	3	1599614	+	2.0139	1	0.960013
SRR11404301	AT2G31800	2	13522254	-	AT3G27550	3	10208897	-	1.1919	1	0.962015
SRR11404301	AT4G05255	4	4791038	+	AT4G08580	4	5462143	+	0.8631	0	0.6185
SRR11404301	AT4G25970	4	13184542	+	AT1G32060	1	11532645	+	0.7809	1	0.9243
SRR11404301	AT5G61190	5	24615723	+	AT3G57630	3	21342827	-	0.6987	1	0.950188
SRR11404301	AT1G11890	1	4010890	+	AT1G31910	1	11458684	+	0.4932	1	0.941535
SRR11404301	AT5G40580	5	16248979	-	AT2G31060	2	13217973	-	0.2877	1	0.955467
SRR11404301	AT4G26940	4	13532266	-	AT1G35220	1	12908836	+	0.2877	1	0.866455
SRR11404301	AT1G30230	1	10639368	+	AT2G42660	2	17767793	-	0.2396	1	0.94959
SRR11404301	AT3G44480	3	16091970	-	AT1G37150	1	14178039	-	0.1438	0	0.653592
SRR11404301	AT3G44480	3	16092089	-	AT3G44620	3	16194620	+	0.1644	1	0.861602
SRR11404301	AT1G35680	1	13209482	+	AT2G05095	2	2979371	-	0.1644	0	0.373511
SRR11404301	AT1G52710	1	19638804	-	AT3G15640	3	5301303	+	0.1233	0	0.205369
SRR11404301	AT1G11890	1	4010890	+	AT1G31910	1	11459003	+	0.1233	1	0.876649
SRR11404302	AT3G05530	3	1605816	+	AT3G05520	3	1599614	+	2.1222	1	0.960036
SRR11404302	AT2G31800	2	13522254	-	AT3G27550	3	10208897	-	0.9144	1	0.943324
SRR11404302	AT5G61190	5	24615723	+	AT3G57630	3	21342827	-	0.5521	1	0.949036
SRR11404302	AT4G05255	4	4791038	+	AT4G08580	4	5462143	+	0.5521	0	0.625522
SRR11404302	AT2G31800	2	13522338	-	AT3G27550	3	10208897	-	0.2761	0	0.66993
SRR11404302	AT1G52710	1	19638804	-	AT3G15640	3	5301303	+	0.2761	0	0.461314
SRR11404302	AT1G30230	1	10639368	+	AT2G42660	2	17767793	-	0.275	1	0.936771
SRR11404302	AT5G40580	5	16248979	-	AT2G31060	2	13217973	-	0.2588	1	0.905967
SRR11404302	AT4G25970	4	13184542	+	AT1G32060	1	11532645	+	0.2588	1	0.86422
SRR11404302	AT4G19710	4	10727042	+	AT1G31230	1	11161068	-	0.2588	1	0.922758
SRR11404302	AT1G11890	1	4010890	+	AT1G31910	1	11458684	+	0.207	1	0.92038
SRR11404302	AT4G26940	4	13532266	-	AT1G35220	1	12908836	+	0.1208	0	0.406115
SRR11404302	AT1G79103	1	29754662	+	AT1G16610	1	5676495	-	0.1035	1	0.842255
SRR11404302	AT1G17880	1	6152842	-	AT1G73230	1	27540690	-	0.1035	0	0.676277
SRR11404302	AT2G42270	2	17610618	+	AT1G02070	1	370475	-	0.1208	0	0.144034
SRR11404303	AT2G31800	2	13522254	-	AT3G27550	3	10208897	-	1.839	1	0.96491
SRR11404303	AT3G05530	3	1605816	+	AT3G05520	3	1599614	+	1.9891	1	0.960248
SRR11404303	AT5G61190	5	24615723	+	AT3G57630	3	21342827	-	0.4879	1	0.94117
SRR11404303	AT4G05255	4	4791038	+	AT4G08580	4	5462143	+	0.4879	0	0.585721
SRR11404303	AT1G52710	1	19638804	-	AT3G15640	3	5301303	+	0.4879	0	0.52015
SRR11404303	AT5G40580	5	16248979	-	AT2G31060	2	13217973	-	0.4504	1	0.956869
SRR11404303	AT1G35680	1	13209482	+	AT2G05095	2	2979371	-	0.2252	0	0.452565
SRR11404303	AT2G42270	2	17610618	+	AT1G02070	1	370475	-	0.1877	0	0.223841
SRR11404303	AT2G37600	2	15774593	-	AT5G02450	5	534358	+	0.1877	0	0.442775
SRR11404303	AT4G19710	4	10727042	+	AT1G31230	1	11161068	-	0.1501	1	0.879186
SRR11404303	AT3G44630	3	16198792	+	AT3G44620	3	16194620	+	0.1501	1	0.801175
SRR11404303	AT1G30230	1	10639368	+	AT2G42660	2	17767793	-	0.1407	1	0.858052
SRR11404303	AT1G17880	1	6152842	-	AT1G73230	1	27540690	-	0.1501	0	0.799895
SRR11404303	AT1G11890	1	4010890	+	AT1G31910	1	11458684	+	0.1501	1	0.882262
SRR11404303	AT4G25970	4	13184542	+	AT1G32060	1	11532645	+	0.1126	0	0.704391
SRR11404303	AT4G05255	4	4791038	+	AT4G08580	4	5462183	+	0.1126	0	0.532515
SRR11404304	AT3G05530	3	1605816	+	AT3G05520	3	1599614	+	1.6844	1	0.959216
SRR11404304	AT2G31800	2	13522254	-	AT3G27550	3	10208897	-	0.7369	1	0.955751
SRR11404304	AT5G61190	5	24615723	+	AT3G57630	3	21342827	-	0.6667	1	0.950761
SRR11404304	AT4G05255	4	4791038	+	AT4G08580	4	5462143	+	0.4913	0	0.586792
SRR11404304	AT4G25970	4	13184542	+	AT1G32060	1	11532645	+	0.4562	1	0.906674
SRR11404304	AT1G11890	1	4010890	+	AT1G31910	1	11458684	+	0.4211	1	0.940405
SRR11404304	AT5G40580	5	16248979	-	AT2G31060	2	13217973	-	0.2807	1	0.95446
SRR11404304	AT3G44480	3	16091970	-	AT1G37150	1	14178039	-	0.1579	0	0.653178
SRR11404304	AT1G52710	1	19638804	-	AT3G15640	3	5301303	+	0.2456	0	0.479852
SRR11404304	AT1G11890	1	4010890	+	AT1G31910	1	11459003	+	0.1404	1	0.876259
SRR11404304	AT4G09180	4	5849469	+	AT3G05220	3	1488725	+	0.1053	0	0.536767
SRR11404304	AT5G60430	5	24302954	+	AT1G52618	1	19603226	+	0.1755	0	0.574777
SRR11404305	AT3G05530	3	1605816	+	AT3G05520	3	1599614	+	2.0013	1	0.960309
SRR11404305	AT4G05255	4	4791038	+	AT4G08580	4	5462143	+	0.912	0	0.64898
SRR11404305	AT2G31800	2	13522254	-	AT3G27550	3	10208897	-	0.6333	1	0.942849
SRR11404305	AT1G11890	1	4010890	+	AT1G31910	1	11458684	+	0.532	1	0.945128
SRR11404305	AT5G61190	5	24615723	+	AT3G57630	3	21342827	-	0.4307	1	0.940775
SRR11404305	AT4G25970	4	13184542	+	AT1G32060	1	11532645	+	0.4053	1	0.900067
SRR11404305	AT5G40580	5	16248979	-	AT2G31060	2	13217973	-	0.3547	1	0.949428
SRR11404305	AT1G30230	1	10639368	+	AT2G42660	2	17767793	-	0.3293	1	0.950221
SRR11404305	AT4G26940	4	13532266	-	AT1G35220	1	12908836	+	0.2533	0	0.799051
SRR11404305	AT1G52710	1	19638804	-	AT3G15640	3	5301303	+	0.1267	0	0.194978
SRR11404305	AT1G11890	1	4010890	+	AT1G31910	1	11459003	+	0.1267	1	0.863046
SRR11404305	AT4G19710	4	10727042	+	AT1G31230	1	11161068	-	0.1013	1	0.841204
SRR11404306	AT3G05530	3	1605816	+	AT3G05520	3	1599614	+	3.2357	1	0.962283
SRR11404306	AT2G31800	2	13522254	-	AT3G27550	3	10208897	-	2.248	1	0.965873
SRR11404306	AT5G61190	5	24615723	+	AT3G57630	3	21342827	-	0.6812	1	0.950936
SRR11404306	AT5G40580	5	16248979	-	AT2G31060	2	13217973	-	0.4428	1	0.956251
SRR11404306	AT4G05255	4	4791038	+	AT4G08580	4	5462143	+	0.4087	0	0.586856
SRR11404306	AT2G31800	2	13522338	-	AT3G27550	3	10208897	-	0.4087	1	0.851431
SRR11404306	AT1G52710	1	19638804	-	AT3G15640	3	5301303	+	0.3406	0	0.505102
SRR11404306	AT1G30230	1	10639368	+	AT2G42660	2	17767793	-	0.3406	1	0.953366
SRR11404306	AT1G17880	1	6152842	-	AT1G73230	1	27540690	-	0.3065	1	0.941661
SRR11404306	AT5G60430	5	24302954	+	AT1G52618	1	19603226	+	0.3747	0	0.758348
SRR11404306	AT1G35680	1	13209482	+	AT2G05095	2	2979371	-	0.2384	0	0.438279
SRR11404306	AT5G43560	5	17501502	+	AT4G16045	4	9090455	+	0.1022	0	0.344829
SRR11404306	AT4G25970	4	13184542	+	AT1G32060	1	11532645	+	0.1022	0	0.698141
SRR11404306	AT2G28760	2	12337294	-	AT3G46440	3	17089795	-	0.1022	0	0.780509
SRR11404307	AT3G05530	3	1605816	+	AT3G05520	3	1599614	+	2.3284	1	0.960924
SRR11404307	AT2G31800	2	13522254	-	AT3G27550	3	10208897	-	0.9866	1	0.960355
SRR11404307	AT5G61190	5	24615723	+	AT3G57630	3	21342827	-	0.8682	1	0.952763
SRR11404307	AT4G25970	4	13184542	+	AT1G32060	1	11532645	+	0.592	1	0.918253
SRR11404307	AT4G05255	4	4791038	+	AT4G08580	4	5462143	+	0.5525	0	0.59767
SRR11404307	AT1G11890	1	4010890	+	AT1G31910	1	11458684	+	0.3946	1	0.940358
SRR11404307	AT1G30230	1	10639368	+	AT2G42660	2	17767793	-	0.3453	1	0.955133
SRR11404307	AT5G40580	5	16248979	-	AT2G31060	2	13217973	-	0.2762	1	0.955117
SRR11404307	AT4G26940	4	13532266	-	AT1G35220	1	12908836	+	0.2762	1	0.862049
SRR11404307	AT4G19710	4	10727042	+	AT1G31230	1	11161068	-	0.1973	1	0.948773
SRR11404307	AT1G17880	1	6152842	-	AT1G73230	1	27540690	-	0.1579	1	0.800911
SRR11404307	AT5G60430	5	24302954	+	AT1G52618	1	19603226	+	0.1184	0	0.560059
SRR11404307	AT2G31800	2	13522338	-	AT3G27550	3	10208897	-	0.1184	0	0.677161
SRR11404308	AT3G05530	3	1605816	+	AT3G05520	3	1599614	+	1.8406	1	0.959473
SRR11404308	AT4G25970	4	13184542	+	AT1G32060	1	11532645	+	1.0225	1	0.930414
SRR11404308	AT4G05255	4	4791038	+	AT4G08580	4	5462143	+	0.8998	0	0.623984
SRR11404308	AT2G31800	2	13522254	-	AT3G27550	3	10208897	-	0.6544	1	0.955037
SRR11404308	AT5G61190	5	24615723	+	AT3G57630	3	21342827	-	0.6135	1	0.948857
SRR11404308	AT1G52710	1	19638804	-	AT3G15640	3	5301303	+	0.2454	0	0.480276
SRR11404308	AT4G26940	4	13532266	-	AT1G35220	1	12908836	+	0.2863	1	0.865628
SRR11404308	AT4G19710	4	10727042	+	AT1G31230	1	11161068	-	0.1636	1	0.880619
SRR11404308	AT4G05255	4	4791038	+	AT4G08580	4	5462183	+	0.1636	0	0.541025
SRR11404308	AT2G31800	2	13522338	-	AT3G27550	3	10208897	-	0.1636	0	0.700965
SRR11404308	AT1G35680	1	13209482	+	AT2G05095	2	2979371	-	0.1636	0	0.371641
SRR11404308	AT1G30230	1	10639368	+	AT2G42660	2	17767793	-	0.1636	1	0.865017
SRR11404308	AT1G11890	1	4010890	+	AT1G31910	1	11458684	+	0.1636	1	0.884032
SRR11404308	AT5G60430	5	24302954	+	AT1G52618	1	19603226	+	0.1636	0	0.574794
SRR11404309	AT3G05530	3	1605816	+	AT3G05520	3	1599614	+	1.6361	1	0.95907
SRR11404309	AT2G31800	2	13522254	-	AT3G27550	3	10208897	-	1.1998	1	0.961832
SRR11404309	AT4G05255	4	4791038	+	AT4G08580	4	5462143	+	0.4363	0	0.579117
SRR11404309	AT4G25970	4	13184542	+	AT1G32060	1	11532645	+	0.2909	1	0.893674
SRR11404309	AT5G61190	5	24615723	+	AT3G57630	3	21342827	-	0.2545	1	0.934175
SRR11404309	AT3G44670	3	16221279	+	AT1G37150	1	14178039	-	0.1934	1	0.846176
SRR11404309	AT1G30230	1	10639368	+	AT2G42660	2	17767793	-	0.2545	1	0.951848
SRR11404309	AT1G79103	1	29754662	+	AT1G16610	1	5676495	-	0.2181	1	0.947947
SRR11404309	AT5G40580	5	16248979	-	AT2G31060	2	13217973	-	0.1818	1	0.92038
SRR11404309	AT1G52710	1	19638804	-	AT3G15640	3	5301303	+	0.1818	0	0.23541
SRR11404309	AT4G19710	4	10727042	+	AT1G31230	1	11161068	-	0.1454	1	0.875341
SRR11404309	AT1G35680	1	13209482	+	AT2G05095	2	2979371	-	0.1454	0	0.338863
SRR11404309	AT2G42270	2	17610618	+	AT1G02070	1	370475	-	0.1091	0	0.152511
SRR11404309	AT2G37600	2	15774593	-	AT5G02450	5	534358	+	0.1091	0	0.211111
SRR11404309	AT1G17880	1	6152842	-	AT1G73230	1	27540690	-	0.1091	0	0.771674
SRR11404309	AT1G11890	1	4010890	+	AT1G31910	1	11458684	+	0.1091	1	0.874791
SRR11404310	AT3G05530	3	1605816	+	AT3G05520	3	1599614	+	2.8264	1	0.961389
SRR11404310	AT4G05255	4	4791038	+	AT4G08580	4	5462143	+	1.0468	0	0.615218
SRR11404310	AT4G25970	4	13184542	+	AT1G32060	1	11532645	+	0.7328	1	0.919901
SRR11404310	AT5G61190	5	24615723	+	AT3G57630	3	21342827	-	0.6804	1	0.94827
SRR11404310	AT2G31800	2	13522254	-	AT3G27550	3	10208897	-	0.5234	1	0.955184
SRR11404310	AT2G31800	2	13522338	-	AT3G27550	3	10208897	-	0.314	1	0.863507
SRR11404310	AT1G52710	1	19638804	-	AT3G15640	3	5301303	+	0.2617	0	0.490937
SRR11404310	AT1G30230	1	10639368	+	AT2G42660	2	17767793	-	0.2617	1	0.954189
SRR11404310	AT5G60430	5	24302954	+	AT1G52618	1	19603226	+	0.2094	0	0.720336
SRR11404310	AT5G40580	5	16248979	-	AT2G31060	2	13217973	-	0.2094	1	0.953408
SRR11404310	AT4G26940	4	13532266	-	AT1G35220	1	12908836	+	0.2094	1	0.86578
SRR11404310	AT2G42270	2	17610618	+	AT1G02070	1	370475	-	0.2094	0	0.221965
SRR11404310	AT1G35680	1	13209482	+	AT2G05095	2	2979371	-	0.2094	0	0.503396
SRR11404310	ATMG00020	Mt	10766	-	ATMG01380	Mt	361181	-	0.157	0	0.235202
SRR11404310	AT4G10843	4	6664511	+	AT4G16280	4	9211511	-	0.157	1	0.89659
SRR11404310	AT4G09180	4	5849469	+	AT3G05220	3	1488725	+	0.157	0	0.560236
SRR11404310	AT2G37600	2	15774593	-	AT5G02450	5	534358	+	0.157	0	0.227363
SRR11404310	AT2G27350	2	11704057	-	AT2G25970	2	11072830	-	0.157	1	0.909799
SRR11404310	AT2G24120	2	10248612	-	AT4G30800	4	15001466	+	0.157	0	0.759467
SRR11404310	AT1G79103	1	29754662	+	AT1G16610	1	5676495	-	0.157	1	0.870458
SRR11404310	AT1G17880	1	6152842	-	AT1G73230	1	27540690	-	0.157	1	0.806844
SRR11404310	AT5G61190	5	24615723	+	AT3G57630	3	21342660	-	0.1047	1	0.922627
SRR11404310	AT2G39445	2	16471110	-	AT2G39460	2	16475368	+	0.1047	0	0.634898
SRR11404311	AT3G05530	3	1605816	+	AT3G05520	3	1599614	+	2.3689	1	0.960433
SRR11404311	AT5G61190	5	24615723	+	AT3G57630	3	21342827	-	0.8614	1	0.951055
SRR11404311	AT4G25970	4	13184542	+	AT1G32060	1	11532645	+	0.8614	1	0.9232
SRR11404311	AT1G32050	1	11530692	+	AT1G11180	1	3748074	+	0.8076	1	0.953827
SRR11404311	AT4G05255	4	4791038	+	AT4G08580	4	5462143	+	0.5922	0	0.594888
SRR11404311	AT5G40580	5	16248979	-	AT2G31060	2	13217973	-	0.2692	1	0.95703
SRR11404311	AT2G31800	2	13522254	-	AT3G27550	3	10208897	-	0.2154	1	0.935637
SRR11404311	AT1G35680	1	13209482	+	AT2G05095	2	2979371	-	0.2154	0	0.508436
SRR11404311	AT1G17880	1	6152842	-	AT1G73230	1	27540690	-	0.2154	1	0.936262
SRR11404311	AT1G52710	1	19638804	-	AT3G15640	3	5301303	+	0.1615	0	0.23343
SRR11404311	AT5G61190	5	24615723	+	AT3G57630	3	21342660	-	0.1077	1	0.922684
SRR11404311	AT2G39445	2	16471110	-	AT2G39460	2	16475368	+	0.1077	0	0.634794
SRR11404312	AT3G05530	3	1605816	+	AT3G05520	3	1599614	+	2.3982	1	0.960932
SRR11404312	AT2G31800	2	13522254	-	AT3G27550	3	10208897	-	1.4058	1	0.963208
SRR11404312	AT4G05255	4	4791038	+	AT4G08580	4	5462143	+	0.8269	0	0.612075
SRR11404312	AT1G11890	1	4010890	+	AT1G31910	1	11458684	+	0.6616	1	0.948345
SRR11404312	AT4G25970	4	13184542	+	AT1G32060	1	11532645	+	0.5375	1	0.916127
SRR11404312	AT5G61190	5	24615723	+	AT3G57630	3	21342827	-	0.4962	1	0.941073
SRR11404312	AT5G40580	5	16248979	-	AT2G31060	2	13217973	-	0.3721	1	0.956511
SRR11404312	AT4G26940	4	13532266	-	AT1G35220	1	12908836	+	0.3721	1	0.8755
SRR11404312	AT1G30230	1	10639368	+	AT2G42660	2	17767793	-	0.2067	1	0.947806
SRR11404312	AT1G11890	1	4010890	+	AT1G31910	1	11459003	+	0.2067	1	0.935361
SRR11404312	AT2G31800	2	13522338	-	AT3G27550	3	10208897	-	0.1654	0	0.703327
SRR11404312	AT5G43560	5	17501502	+	AT4G16045	4	9090455	+	0.124	0	0.344462
SRR11404312	AT3G44630	3	16198792	+	AT3G44620	3	16194620	+	0.124	0	0.785696
SRR11404312	AT1G17880	1	6152842	-	AT1G73230	1	27540690	-	0.124	0	0.775829
SRR11404313	AT3G05530	3	1605816	+	AT3G05520	3	1599614	+	2.4708	1	0.961587
SRR11404313	AT2G31800	2	13522254	-	AT3G27550	3	10208897	-	1.5205	1	0.963768
SRR11404313	AT4G05255	4	4791038	+	AT4G08580	4	5462143	+	0.6969	0	0.631707
SRR11404313	AT5G61190	5	24615723	+	AT3G57630	3	21342827	-	0.7286	1	0.952276
SRR11404313	AT4G25970	4	13184542	+	AT1G32060	1	11532645	+	0.5702	1	0.919646
SRR11404313	AT2G31800	2	13522338	-	AT3G27550	3	10208897	-	0.4752	1	0.857315
SRR11404313	AT5G40580	5	16248979	-	AT2G31060	2	13217973	-	0.2851	1	0.953468
SRR11404313	AT1G30230	1	10639368	+	AT2G42660	2	17767793	-	0.2534	1	0.951022
SRR11404313	AT1G52710	1	19638804	-	AT3G15640	3	5301303	+	0.2217	0	0.466879
SRR11404313	AT1G11890	1	4010890	+	AT1G31910	1	11458684	+	0.1584	1	0.879671
SRR11404313	AT4G26940	4	13532266	-	AT1G35220	1	12908836	+	0.1267	0	0.598564
SRR11404313	AT1G71830	1	27019380	+	AT2G13790	2	5743213	+	0.1267	0	0.215631
SRR11404313	AT1G17880	1	6152842	-	AT1G73230	1	27540690	-	0.1267	0	0.76853
SRR11404313	AT5G60430	5	24302954	+	AT1G52618	1	19603226	+	0.2217	0	0.725573
SRR12005517	AT3G05960	3	1783521	-	ATCG00950	Pt	106222	+	0.2748	0	0.708276
SRR12005517	ATCG00920	Pt	101908	+	AT3G06355	3	14199771	+	0.1374	0	0.0783134
SRR12005517	ATCG00950	Pt	106346	+	ATMG00020	Mt	10148	-	1.1452	0	0.483955
SRR12005518	ATMG00020	Mt	9665	-	AT3G41768	3	14198142	+	0.5014	0	0.520708
SRR12005522	AT3G41979	3	14199907	+	ATCG00950	Pt	104706	+	0.205	0	0.583231
SRR12005522	AT3G06355	3	14199907	+	ATCG01180	Pt	133943	-	0.205	0	0.690066
SRR12005522	AT3G41768	3	14198141	+	ATCG01180	Pt	133874	-	0.1381	0	0.566346
SRR12005522	AT2G01010	2	6492	+	ATCG00950	Pt	105170	+	0.37	0	0.337912
SRR12005522	ATCG00020	Pt	605	-	ATCG00920	Pt	101674	+	0.2787	0	0.506876
SRR12005522	AT3G41768	3	14199100	+	ATCG01180	Pt	132010	-	0.1125	0	0.604618
SRR12062125	AT5G66400	5	26518803	-	AT2G21490	2	9206418	-	0.135	0	0.54591
SRR12062125	AT1G76180	1	28587409	-	AT1G20450	1	7088687	-	0.135	0	0.744357
SRR12062126	AT5G64130	5	25666113	-	AT3G14130	3	4686213	-	0.1076	0	0.746636
SRR12062126	AT5G53020	5	21498605	+	AT5G52840	5	21414598	+	0.1076	0	0.6778
SRR12062126	AT4G10843	4	6663305	+	AT5G25560	5	8899426	+	0.1076	0	0.776136
SRR12062126	AT3G26910	3	9918392	-	AT3G51130	3	18995881	+	0.1076	1	0.872499
SRR12062126	AT3G07880	3	2514579	+	AT3G07030	3	2223593	-	0.1076	1	0.812963
SRR12062126	AT3G02600	3	551584	+	AT3G19820	3	6881628	-	0.1076	0	0.764681
SRR12062126	AT2G47490	2	19487618	+	AT1G21380	1	7488075	-	0.1076	0	0.780177
SRR12062126	AT1G57700	1	21373101	+	AT1G75850	1	28479341	-	0.1076	1	0.909341
SRR12062126	AT1G47970	1	17687695	+	AT3G55980	3	20776848	+	0.1076	0	0.260258
SRR12062126	AT1G20890	1	7266513	-	AT1G22300	1	7880684	-	0.1076	1	0.842939
SRR12062126	AT1G20100	1	6970619	-	AT4G36690	4	17294430	-	0.1076	0	0.482722
SRR12062127	AT5G58620	5	23693532	+	AT4G05050	4	2588960	-	0.1109	0	0.651366
SRR12062127	AT5G18640	5	6213984	+	AT5G20830	5	7054078	-	0.1109	1	0.875979
SRR12062127	AT4G19490	4	10617181	+	AT4G17330	4	9690644	-	0.1109	1	0.915343
SRR12062148	AT1G18900	1	6529181	+	AT5G08750	5	2852582	+	0.1354	0	0.564347
SRR12062168	AT3G45140	3	16525788	+	AT3G51660	3	19164456	-	0.1134	0	0.768947
SRR12062168	AT1G48140	1	17782158	+	AT5G46410	5	18825916	+	0.1134	0	0.75766
SRR12062168	AT1G10650	1	3525909	-	AT2G36850	2	15459245	-	0.1134	1	0.899626
SRR12062169	AT4G16590	4	9345709	+	AT1G23480	1	8334511	+	0.1019	0	0.27724
SRR12062169	AT4G00430	4	186602	-	AT3G53420	3	19804256	-	0.1018	0	0.317855
SRR12062171	AT3G53420	3	19804384	-	AT4G00430	4	186473	-	0.1322	0	0.309425
SRR12062190	AT1G07590	1	2339266	-	AT4G34000	4	16295960	+	0.1486	0	0.737047
SRR12062192	AT2G45260	2	18666277	-	AT4G39260	4	18274567	-	0.1104	0	0.766552
SRR12062220	AT4G23670	4	12333470	-	AT5G25610	5	8916078	-	0.1354	0	0.67728
SRR12062220	AT1G07590	1	2339266	-	AT5G04830	5	1403820	-	0.1354	0	0.598327
SRR12062220	AT3G02480	3	512440	+	AT3G02470	3	509797	+	0.1354	0	0.625546
SRR12062221	AT1G07590	1	2339266	-	AT5G20830	5	7054078	-	0.2339	1	0.883934
SRR12062221	AT5G24530	5	8379677	+	AT5G04830	5	1403820	-	0.1755	1	0.834361
SRR12062221	AT5G49945	5	20318425	+	AT5G54890	5	22294285	+	0.117	0	0.586822
SRR12062221	AT5G45190	5	18279522	-	AT5G20830	5	7054078	-	0.117	1	0.869669
SRR12062221	AT5G41100	5	16447545	+	AT5G41370	5	16554510	+	0.117	1	0.874347
SRR12062221	AT5G37600	5	14935583	-	AT4G25620	4	13068700	-	0.117	0	0.761247
SRR12062221	AT4G26700	4	13466111	+	AT5G20830	5	7054078	-	0.117	0	0.737349
SRR12062221	AT4G10843	4	6663305	+	AT5G25560	5	8899426	+	0.117	0	0.776062
SRR12062221	AT3G23700	3	8532704	-	AT3G53500	3	19836130	-	0.117	1	0.802133
SRR12062221	AT3G20050	3	7001952	-	AT3G23600	3	8475340	+	0.117	1	0.849311
SRR12062221	AT3G09390	3	2890124	-	AT3G17000	3	5797895	+	0.117	0	0.498822
SRR12062221	AT2G28880	2	12402270	-	AT2G29525	2	12638979	+	0.117	1	0.8667
SRR12062221	AT2G25450	2	10831061	-	AT4G36980	4	17434142	-	0.117	1	0.855094
SRR12062221	AT1G67680	1	25367652	-	AT5G53360	5	21648904	+	0.117	0	0.433265
SRR12062221	AT1G32230	1	11612368	+	AT1G36370	1	13697150	-	0.117	1	0.89245
SRR12062221	AT1G07600	1	2339266	-	AT1G09140	1	2943226	-	0.117	0	0.67638
SRR12062221	AT1G07590	1	2339266	-	AT2G05520	2	2026524	+	0.117	0	0.675876
SRR12062222	AT5G66400	5	26519036	-	AT2G05440	2	1993865	+	0.2353	0	0.322854
SRR12062222	AT5G66400	5	26518525	-	AT1G20440	1	7084780	-	0.1412	0	0.107576
SRR12062223	AT5G66400	5	26519036	-	AT2G05440	2	1993865	+	0.279	0	0.332699
SRR12062223	AT1G07590	1	2339266	-	AT5G20830	5	7054078	-	0.2325	1	0.881601
SRR12062223	AT1G07600	1	2339266	-	AT3G27380	3	10132691	-	0.186	0	0.656907
SRR12062226	AT2G31800	2	13522254	-	AT3G27550	3	10208897	-	0.6448	1	0.957801
SRR12062226	AT5G61190	5	24615723	+	AT3G57630	3	21342827	-	0.469	1	0.939582
SRR12062226	AT3G05530	3	1605816	+	AT3G05520	3	1599614	+	0.4689	1	0.948257
SRR12062226	AT4G25970	4	13184542	+	AT1G32060	1	11532645	+	0.2345	1	0.890415
SRR12062226	AT1G11890	1	4010890	+	AT1G31910	1	11458684	+	0.2345	1	0.937964
SRR12062226	AT3G61470	3	22746804	+	AT1G29930	1	10478730	+	0.1759	0	0.256436
SRR12062226	AT1G17880	1	6152842	-	AT1G73230	1	27540690	-	0.1759	1	0.808471
SRR12062226	AT2G37600	2	15774593	-	AT5G02450	5	534358	+	0.1172	0	0.210182
SRR12362705	AT4G18050	4	10025554	+	AT5G46540	5	18878846	-	0.2188	1	0.934157
SRR12362706	AT2G18020	2	7837395	+	AT2G47070	2	19338157	+	0.1246	0	0.313174
SRR12362707	AT3G02470	3	509843	+	AT5G42880	5	17192439	+	0.1314	0	0.483834
SRR12362707	AT1G55490	1	20717839	-	AT4G17560	4	9780613	+	0.1314	0	0.46545
SRR12362707	AT1G22920	1	8110888	-	AT3G18000	3	6156958	+	0.1314	0	0.619206
SRR13443280	AT4G02510	4	1111618	+	AT1G29930	1	10478713	+	0.1071	0	0.53434
SRR13443283	AT2G08665	2	14523531	+	AT5G15970	5	5212562	+	0.16	0	0.531066
SRR13443287	AT1G29930	1	10478823	+	AT3G15353	3	5181404	-	0.1473	0	0.347918
SRR13443287	AT2G08665	2	14523531	+	AT5G15970	5	5212562	+	0.1052	0	0.506004
SRR13443288	AT2G08665	2	14523531	+	AT5G15970	5	5212562	+	0.1853	0	0.623357
SRR13638399	AT3G03105	3	5181046	+	ATCG00020	Pt	843	-	0.1345	0	0.26618
SRR13638399	AT2G07671	2	3251573	-	ATMG00513	Mt	143025	-	0.1345	0	0.279343
SRR13638399	AT2G08665	2	14523531	+	ATCG00270	Pt	32805	+	0.1793	0	0.411584
SRR1917155	AT2G01905	2	413486	+	AT3G22760	3	8046513	+	51.771	0	0.719192
SRR1917155	AT5G07180	5	2230704	-	AT3G17660	3	6039091	+	14.5944	1	0.923477
SRR1917155	AT5G25360	5	8800765	-	AT5G25080	5	8646836	+	8.8268	1	0.962521
SRR1917155	AT5G23000	5	7696591	+	AT1G57540	1	21311221	-	1.4043	1	0.953076
SRR1917155	AT1G03080	1	732417	-	AT1G03260	1	795856	-	1.2814	1	0.82681
SRR1917155	AT3G25690	3	9354715	+	AT2G03470	2	1045569	-	0.9529	1	0.870389
SRR1917155	AT2G01690	2	311992	-	AT5G22050	5	7301969	+	0.7523	0	0.778305
SRR1917155	AT4G01860	4	806191	-	AT5G25360	5	8800852	-	0.3832	0	0.770406
SRR1917155	AT5G23000	5	7696591	+	AT1G57540	1	21311527	-	0.4098	1	0.918305
SRR1917155	AT5G23000	5	7696591	+	AT1G57540	1	21311478	-	0.2924	1	0.933563
SRR1917155	ATMG01390	Mt	363019	-	ATMG09450	Mt	47076	+	0.3009	0	0.412681
SRR1917155	AT5G41550	5	16617903	-	AT5G41730	5	16687431	-	0.1505	0	0.698605
SRR1917155	AT5G15130	5	4904509	+	AT5G25080	5	8645900	+	0.1003	0	0.741338
SRR1917155	AT3G22430	3	7954323	+	AT2G02050	2	491758	+	0.1003	0	0.531947
SRR1917169	AT2G01905	2	413486	+	AT3G22760	3	8046513	+	42.1165	0	0.750406
SRR1917169	AT5G25360	5	8800765	-	AT5G25080	5	8646836	+	7.8772	1	0.962523
SRR1917169	AT5G07180	5	2230704	-	AT3G17660	3	6039091	+	10.0178	1	0.923472
SRR1917169	AT2G01690	2	311992	-	AT5G22050	5	7301969	+	2.0121	1	0.837521
SRR1917169	AT1G03080	1	732417	-	AT1G03260	1	795856	-	1.4127	1	0.830786
SRR1917169	AT5G23000	5	7696591	+	AT1G57540	1	21311221	-	0.7257	1	0.947061
SRR1917169	AT3G25690	3	9354715	+	AT2G03470	2	1045569	-	0.7278	1	0.855842
SRR1917169	AT4G01860	4	806191	-	AT5G25360	5	8800852	-	0.5184	0	0.78853
SRR1917169	AT4G02030	4	894350	+	AT2G13810	2	5770390	+	0.3853	0	0.364321
SRR1917169	AT1G14150	1	4840222	+	AT4G31880	4	15420857	-	0.2569	1	0.895616
SRR1917169	AT1G69810	1	26279051	-	AT1G69830	1	26291697	-	0.2997	1	0.957362
SRR1917169	AT3G58780	3	21739376	+	AT3G58670	3	21705443	-	0.3425	1	0.960436
SRR1917169	AT1G15910	1	5468725	+	AT1G15810	1	5445531	+	0.2997	1	0.885309
SRR1917169	ATMG01390	Mt	363019	-	ATMG09450	Mt	47076	+	0.2996	0	0.408699
SRR1917169	AT1G70600	1	26621163	-	AT1G04425	1	1195439	+	0.1284	0	0.623306
SRR1917169	AT5G24340	5	8299642	+	AT3G27300	3	10085354	-	0.1712	0	0.0893245
SRR1917169	AT5G24530	5	8379677	+	AT5G24470	5	8358535	-	0.214	1	0.93863
SRR1917169	AT5G23000	5	7696591	+	AT1G57540	1	21311478	-	0.259	1	0.928778
SRR1917193	AT2G01905	2	413486	+	AT3G22760	3	8046513	+	55.2244	0	0.7125
SRR1917193	AT5G07180	5	2230704	-	AT3G17660	3	6039091	+	13.9591	1	0.9235
SRR1917193	AT5G25360	5	8800765	-	AT5G25080	5	8646836	+	8.0397	1	0.962522
SRR1917193	AT5G23000	5	7696591	+	AT1G57540	1	21311221	-	1.9215	1	0.954717
SRR1917193	AT1G03080	1	732417	-	AT1G03260	1	795856	-	1.7669	1	0.833301
SRR1917193	AT2G01690	2	311992	-	AT5G22050	5	7301969	+	1.281	1	0.816975
SRR1917193	AT4G01860	4	806191	-	AT5G25360	5	8800852	-	0.6406	0	0.794024
SRR1917193	AT3G25690	3	9354715	+	AT2G03470	2	1045569	-	0.4418	0	0.796482
SRR1917193	AT4G02030	4	894350	+	AT2G13810	2	5770390	+	0.3092	0	0.352357
SRR1917193	AT5G24340	5	8299642	+	AT3G27300	3	10085354	-	0.2651	0	0.124109
SRR1917193	AT5G23000	5	7696591	+	AT1G57540	1	21311527	-	0.3843	1	0.926727
SRR1917193	AT2G01830	2	369450	-	AT5G20960	5	7121087	+	0.265	0	0.774007
SRR1917193	AT1G15910	1	5468725	+	AT1G15810	1	5445526	+	0.3092	1	0.902747
SRR1917193	AT5G23000	5	7696591	+	AT1G57540	1	21311478	-	0.2562	1	0.936935
SRR1917193	AT1G14150	1	4840222	+	AT4G31880	4	15420857	-	0.1325	0	0.774613
SRR1917193	AT5G24530	5	8379677	+	AT5G24470	5	8358535	-	0.2208	1	0.939322
SRR1917193	AT4G02715	4	1202836	-	AT5G24850	5	8536861	-	0.3092	0	0.750538
SRR1917193	AT3G58780	3	21739376	+	AT3G58670	3	21705443	-	0.1325	1	0.87851
SRR1917195	AT2G01905	2	413486	+	AT3G22760	3	8046513	+	38.7342	0	0.755179
SRR1917195	AT5G07180	5	2230704	-	AT3G17660	3	6039091	+	10.7095	1	0.923467
SRR1917195	AT5G25360	5	8800765	-	AT5G25080	5	8646836	+	6.7107	1	0.962475
SRR1917195	AT2G01690	2	311992	-	AT5G22050	5	7301969	+	2.2982	1	0.840532
SRR1917195	AT3G25690	3	9354715	+	AT2G03470	2	1045569	-	0.6894	1	0.851892
SRR1917195	AT5G23000	5	7696591	+	AT1G57540	1	21311221	-	0.9192	1	0.949164
SRR1917195	AT1G03080	1	732417	-	AT1G03260	1	795856	-	0.8273	1	0.823981
SRR1917195	AT4G01860	4	806191	-	AT5G25360	5	8800852	-	0.5138	0	0.789417
SRR1917195	AT5G24530	5	8379677	+	AT5G24470	5	8358538	-	0.3677	1	0.946252
SRR1917195	AT5G41550	5	16617903	-	AT5G41730	5	16687431	-	0.2298	1	0.879479
SRR1917195	AT1G14150	1	4840222	+	AT4G31880	4	15420857	-	0.2758	1	0.898492
SRR1917195	ATMG01390	Mt	363019	-	ATMG09450	Mt	47076	+	0.1839	0	0.396136
SRR1917195	AT5G24340	5	8299642	+	AT3G27300	3	10085354	-	0.3677	0	0.134268
SRR1917195	AT3G58780	3	21739376	+	AT3G58670	3	21705443	-	0.1379	1	0.879682
SRR1917196	AT2G01905	2	413486	+	AT3G22760	3	8046513	+	51.4129	0	0.721653
SRR1917196	AT5G07180	5	2230704	-	AT3G17660	3	6039091	+	13.2658	1	0.92349
SRR1917196	AT5G25360	5	8800765	-	AT5G25080	5	8646836	+	7.4858	1	0.962498
SRR1917196	AT1G03080	1	732417	-	AT1G03260	1	795856	-	1.9553	1	0.83361
SRR1917196	AT5G23000	5	7696591	+	AT1G57540	1	21311221	-	1.5161	1	0.953328
SRR1917196	AT3G25690	3	9354715	+	AT2G03470	2	1045569	-	1.3266	1	0.883509
SRR1917196	AT2G01690	2	311992	-	AT5G22050	5	7301969	+	1.2318	1	0.812673
SRR1917196	AT4G01860	4	806191	-	AT5G25360	5	8800852	-	0.8055	1	0.800415
SRR1917196	AT2G01830	2	369450	-	AT5G20960	5	7121083	+	0.379	0	0.778615
SRR1917196	ATMG01390	Mt	363019	-	ATMG09450	Mt	47076	+	0.1421	0	0.398278
SRR1917196	AT3G58780	3	21739376	+	AT3G58670	3	21705443	-	0.1422	1	0.888812
SRR1917198	AT2G01905	2	413486	+	AT3G22760	3	8046513	+	39.7931	0	0.753039
SRR1917198	AT5G25360	5	8800765	-	AT5G25080	5	8646836	+	7.9017	1	0.962507
SRR1917198	AT5G07180	5	2230704	-	AT3G17660	3	6039091	+	8.8171	1	0.923349
SRR1917198	AT2G01690	2	311992	-	AT5G22050	5	7301969	+	2.5536	1	0.842795
SRR1917198	AT5G23000	5	7696591	+	AT1G57540	1	21311221	-	1.0349	1	0.950848
SRR1917198	AT1G03080	1	732417	-	AT1G03260	1	795856	-	1.0368	1	0.824997
SRR1917198	AT4G01860	4	806191	-	AT5G25360	5	8800852	-	0.4871	0	0.774755
[truncated: 1,109 more rows]

## Sheet: Cicer
SampleID	LeftGene	Chr1	LeftBreakpoint	Strand1	RightGene	Chr2	RightBreakpoint	Strand2	FFPM	PFGPred	PFGPred_Probability
SRR12081280	LOC101509074	NW_004522716.1	6046	+	LOC101508407	NC_021161.1	10219188	-	5.4899	0	0.783946
SRR12081280	LOC101495229	NW_004522260.1	1226	+	LOC101508351	NW_004521997.1	108	+	6.0306	0	0.594146
SRR12081280	LOC101490259	NW_004516029.1	234571	-	LOC113785842	NC_021162.1	37683057	+	2.9113	1	0.881525
SRR12081280	LOC101498403	NW_004522681.1	340	-	LOC101495245	NC_021165.1	6552461	-	1.3725	0	0.553164
SRR12081280	LOC101505873	NW_004517817.1	17538	-	LOC113784864	NW_004516931.1	11085	-	2.3707	0	0.754217
SRR12081280	LOC101509269	NC_021162.1	34502846	+	LOC101496647	NW_004522750.1	17073	-	1.8715	1	0.862992
SRR12081280	LOC101500131	NC_021165.1	20505694	+	LOC101505021	NW_004522704.1	673	+	1.1645	0	0.528405
SRR12081280	LOC101503481	NW_004515843.1	20075	-	LOC101494793	NW_004522746.1	13860	-	1.0398	0	0.507787
SRR12081280	LOC105851490	NW_004522059.1	377	-	LOC101500331	NW_004517335.1	55733	-	0.91	0	0.628425
SRR12081280	LOC101502579	NC_021165.1	28685347	-	LOC101497514	NW_004516576.1	364000	-	0.8193	1	0.932992
SRR12081280	LOC101512687	NC_021161.1	23931340	+	LOC101503191	NW_004517187.1	5631	+	0.7902	1	0.856562
SRR12081280	LOC101490259	NW_004516029.1	234272	-	LOC113785842	NC_021162.1	37683637	+	0.2911	0	0.566287
SRR12081280	LOC101493226	NC_021164.1	46766498	+	LOC101515781	NC_021165.1	7667574	-	0.5407	1	0.843574
SRR12081280	LOC101496101	NW_004522673.1	471	-	LOC101510715	NC_021164.1	34488437	-	0.4991	0	0.544444
SRR12081280	LOC101503743	NC_021164.1	31763840	-	LOC101505762	NW_004516357.1	62269	+	0.4779	1	0.837104
SRR12081280	LOC101502579	NC_021165.1	28685347	-	LOC113784935	NW_004517338.1	141098	-	0.3452	1	0.911475
SRR12081280	LOC101494736	NC_021161.1	8295603	-	LOC101489111	NC_021165.1	23393179	+	0.3743	1	0.835747
SRR12081280	LOC101489294	NW_004517947.1	469	-	LOC101494367	NW_004516545.1	96926	-	0.4159	0	0.440921
SRR12081280	LOC101506206	NC_021164.1	43132228	-	LOC101493600	NC_021167.1	10728746	-	0.3327	1	0.874158
SRR12081280	LOC101505203	NW_004516243.1	14103	+	LOC101491197	NC_021162.1	453768	-	0.2079	0	0.581147
SRR12081280	LOC101506617	NW_004516695.1	34624	+	LOC101502632	NW_004516047.1	253087	-	0.2911	0	0.364477
SRR12081280	LOC101504391	NC_021165.1	14943853	+	LOC101491259	NC_021164.1	43392474	-	0.1664	1	0.82177
SRR12081280	LOC101500129	NC_021165.1	15847371	+	LOC113788097	NC_021160.1	1829056	+	0.1664	0	0.54744
SRR12081280	LOC101503743	NC_021164.1	31763840	-	LOC101505762	NW_004516357.1	62137	+	0.1914	1	0.808517
SRR12081280	LOC101508452	NC_021163.1	25254569	-	LOC101508756	NC_021163.1	25286975	-	0.1248	1	0.901159
SRR12081280	LOC101501648	NC_021161.1	7569350	+	LOC101499935	NC_021166.1	18818298	-	0.1248	0	0.76818
SRR12081280	LOC105851490	NW_004522059.1	377	-	LOC101500331	NW_004517335.1	55596	-	0.1298	0	0.316157
SRR12081281	LOC101509074	NW_004522716.1	6046	+	LOC101508407	NC_021161.1	10219188	-	5.6278	0	0.784016
SRR12081281	LOC101495229	NW_004522260.1	1226	+	LOC101508351	NW_004521997.1	108	+	5.1887	0	0.590442
SRR12081281	LOC101490259	NW_004516029.1	234571	-	LOC113785842	NC_021162.1	37683057	+	2.7939	1	0.881311
SRR12081281	LOC101498403	NW_004522681.1	340	-	LOC101495245	NC_021165.1	6552461	-	1.2972	0	0.548375
SRR12081281	LOC101505873	NW_004517817.1	17538	-	LOC113784864	NW_004516931.1	11085	-	2.0683	0	0.751425
SRR12081281	LOC101509269	NC_021162.1	34502846	+	LOC101496647	NW_004522750.1	17073	-	1.6764	1	0.858451
SRR12081281	LOC101502579	NC_021165.1	28685347	-	LOC101497514	NW_004516576.1	364000	-	1.1495	1	0.934417
SRR12081281	LOC101503481	NW_004515843.1	20075	-	LOC101494793	NW_004522746.1	13860	-	1.0776	0	0.512048
SRR12081281	LOC101500131	NC_021165.1	20505694	+	LOC101505021	NW_004522704.1	673	+	0.9579	0	0.496545
SRR12081281	LOC101512687	NC_021161.1	23931340	+	LOC101503191	NW_004517187.1	5631	+	0.7268	1	0.852419
SRR12081281	LOC101496101	NW_004522673.1	471	-	LOC101510715	NC_021164.1	34488437	-	0.5587	0	0.575789
SRR12081281	LOC101506617	NW_004516695.1	34624	+	LOC101502632	NW_004516047.1	253087	-	0.439	0	0.392607
SRR12081281	LOC101490259	NW_004516029.1	234272	-	LOC113785842	NC_021162.1	37683637	+	0.3592	0	0.535428
SRR12081281	LOC101503743	NC_021164.1	31763840	-	LOC101505762	NW_004516357.1	62269	+	0.3193	1	0.818958
SRR12081281	LOC101494736	NC_021161.1	8295603	-	LOC101489111	NC_021165.1	23393179	+	0.3193	1	0.829069
SRR12081281	LOC101506206	NC_021164.1	43132228	-	LOC101493600	NC_021167.1	10728746	-	0.3592	1	0.876805
SRR12081281	LOC101505203	NW_004516243.1	14103	+	LOC101491197	NC_021162.1	453768	-	0.2794	0	0.60136
SRR12081281	LOC101512687	NC_021161.1	23933994	+	LOC101503191	NW_004517187.1	5631	+	0.4706	0	0.407457
SRR12081281	LOC101489294	NW_004517947.1	469	-	LOC101494367	NW_004516545.1	96926	-	0.2794	0	0.421791
SRR12081281	LOC101502579	NC_021165.1	28685347	-	LOC113784935	NW_004517338.1	141098	-	0.1277	0	0.708241
SRR12081281	LOC101505873	NW_004517817.1	17538	-	LOC113784864	NW_004516931.1	9191	-	0.2068	0	0.627894
SRR12081281	LOC101504391	NC_021165.1	14943853	+	LOC101491259	NC_021164.1	43392474	-	0.1597	1	0.821067
SRR12081281	LOC101501826	NC_021165.1	5565131	+	LOC101499293	NC_021160.1	3135412	+	0.1597	0	0.519274
SRR12081281	LOC101493738	NC_021163.1	13765589	+	LOC101511091	NC_021167.1	617853	-	0.1597	0	0.620974
SRR12081281	LOC101504279	NC_021164.1	42648080	+	LOC101501389	NC_021164.1	37837157	-	0.1197	0	0.49555
SRR12081281	LOC101502810	NC_021161.1	7668380	-	LOC101496011	NC_021165.1	14022002	-	0.1197	0	0.127348
SRR12081281	LOC101500129	NC_021165.1	15847371	+	LOC113788097	NC_021160.1	1829056	+	0.1197	0	0.524334
SRR12081281	LOC101492036	NC_021161.1	2005323	-	LOC101504743	NC_021161.1	2313578	+	0.1197	1	0.814488
SRR12081281	LOC101489433	NC_021164.1	38267287	-	LOC101489100	NC_021164.1	38249972	+	0.1197	1	0.897833
SRR12081281	LOC101503743	NC_021164.1	31763840	-	LOC101505762	NW_004516357.1	62137	+	0.1596	0	0.589717
SRR12081281	LOC101499819	NC_021160.1	16466236	+	LOC101502294	NC_021166.1	34275296	-	0.1995	0	0.542448
SRR12081281	LOC101491565	NW_004522636.1	1764	-	LOC101505476	NC_021166.1	241412	-	0.1197	0	0.523128
SRR12081282	LOC101495229	NW_004522260.1	1226	+	LOC101508351	NW_004521997.1	108	+	6.0377	0	0.611082
SRR12081282	LOC101509074	NW_004522716.1	6046	+	LOC101508407	NC_021161.1	10219188	-	4.8766	0	0.78377
SRR12081282	LOC101490259	NW_004516029.1	234571	-	LOC113785842	NC_021162.1	37683057	+	3.402	1	0.882839
SRR12081282	LOC101498403	NW_004522681.1	340	-	LOC101495245	NC_021165.1	6552461	-	1.6836	0	0.619378
SRR12081282	LOC101509269	NC_021162.1	34502846	+	LOC101496647	NW_004522750.1	17073	-	2.09	1	0.86811
SRR12081282	LOC101503481	NW_004515843.1	20075	-	LOC101494793	NW_004522746.1	13860	-	1.7803	0	0.628287
SRR12081282	LOC101505873	NW_004517817.1	17538	-	LOC113784864	NW_004516931.1	11085	-	1.7772	0	0.747415
SRR12081282	LOC101500131	NC_021165.1	20505694	+	LOC101505021	NW_004522704.1	673	+	1.3546	0	0.582356
SRR12081282	LOC101502579	NC_021165.1	28685347	-	LOC101497514	NW_004516576.1	364000	-	0.9854	1	0.933471
SRR12081282	LOC101503743	NC_021164.1	31763840	-	LOC101505762	NW_004516357.1	62269	+	0.6963	1	0.863015
SRR12081282	LOC101496101	NW_004522673.1	471	-	LOC101510715	NC_021164.1	34488437	-	0.7741	0	0.627324
SRR12081282	LOC101494736	NC_021161.1	8295603	-	LOC101489111	NC_021165.1	23393179	+	0.658	1	0.907282
SRR12081282	LOC101506617	NW_004516695.1	34624	+	LOC101502632	NW_004516047.1	253087	-	0.6967	0	0.470076
SRR12081282	LOC105851490	NW_004522059.1	377	-	LOC101500331	NW_004517335.1	55733	-	0.6536	0	0.571267
SRR12081282	LOC101512687	NC_021161.1	23931340	+	LOC101503191	NW_004517187.1	5631	+	0.5294	1	0.821285
SRR12081282	LOC101490259	NW_004516029.1	234597	-	LOC113785842	NC_021162.1	37682777	+	0.3909	0	0.676964
SRR12081282	LOC101502579	NC_021165.1	28685347	-	LOC113784935	NW_004517338.1	141098	-	0.3599	1	0.911573
SRR12081282	LOC101493226	NC_021164.1	46766498	+	LOC101515781	NC_021165.1	7667574	-	0.3483	0	0.794397
SRR12081282	LOC101506206	NC_021164.1	43132228	-	LOC101493600	NC_021167.1	10728746	-	0.387	1	0.878558
SRR12081282	LOC101504391	NC_021165.1	14943853	+	LOC101491259	NC_021164.1	43392474	-	0.1935	1	0.918995
SRR12081282	LOC101489433	NC_021164.1	38267287	-	LOC101489100	NC_021164.1	38249972	+	0.1935	1	0.954985
SRR12081282	LOC113783912	NC_021167.1	10887373	+	LOC113784679	NW_004516575.1	1168	-	0.2322	0	0.593999
SRR12081282	LOC101504279	NC_021164.1	42648080	+	LOC101501389	NC_021164.1	37837157	-	0.1548	0	0.516622
SRR12081282	LOC101500129	NC_021165.1	15847371	+	LOC113788097	NC_021160.1	1829056	+	0.1548	0	0.535642
SRR12081282	LOC101505873	NW_004517817.1	17538	-	LOC113784864	NW_004516931.1	9191	-	0.1579	0	0.526437
SRR12081282	LOC113784532	NW_004516264.1	262580	-	LOC101512439	NC_021165.1	55393820	+	0.1161	0	0.356389
SRR12081282	LOC101507625	NC_021165.1	40269370	+	LOC101514108	NC_021162.1	21802632	-	0.1161	0	0.477591
SRR12081282	LOC101505203	NW_004516243.1	14103	+	LOC101491197	NC_021162.1	453768	-	0.1161	0	0.499892
SRR12081282	LOC101501591	NC_021163.1	8807367	-	LOC113786381	NC_021163.1	33619832	+	0.1161	1	0.821084
SRR12081282	LOC101489223	NC_021165.1	47858490	+	LOC101510056	NC_021164.1	29990057	-	0.1161	0	0.513551
SRR12081282	LOC101512687	NC_021161.1	23933994	+	LOC101503191	NW_004517187.1	5631	+	0.2446	0	0.389012
SRR12081283	LOC101509074	NW_004522716.1	6046	+	LOC101508407	NC_021161.1	10219188	-	5.4559	0	0.784038
SRR12081283	LOC101490259	NW_004516029.1	234571	-	LOC113785842	NC_021162.1	37683057	+	4.5348	1	0.884591
SRR12081283	LOC101495229	NW_004522260.1	1226	+	LOC101508351	NW_004521997.1	108	+	3.7199	0	0.579433
SRR12081283	LOC101498403	NW_004522681.1	340	-	LOC101495245	NC_021165.1	6552461	-	1.5057	0	0.613759
SRR12081283	LOC101505873	NW_004517817.1	17538	-	LOC113784864	NW_004516931.1	11085	-	1.3817	0	0.739206
SRR12081283	LOC101500131	NC_021165.1	20505694	+	LOC101505021	NW_004522704.1	673	+	1.3817	0	0.610814
SRR12081283	LOC101503481	NW_004515843.1	20075	-	LOC101494793	NW_004522746.1	13860	-	1.1692	0	0.521198
SRR12081283	LOC101496101	NW_004522673.1	471	-	LOC101510715	NC_021164.1	34488437	-	0.8502	0	0.641975
SRR12081283	LOC101509269	NC_021162.1	34502846	+	LOC101496647	NW_004522750.1	17073	-	0.8503	0	0.798499
SRR12081283	LOC101490259	NW_004516029.1	234597	-	LOC113785842	NC_021162.1	37682777	+	0.6731	0	0.70948
SRR12081283	LOC101506617	NW_004516695.1	34624	+	LOC101502632	NW_004516047.1	253087	-	0.5314	0	0.43873
SRR12081283	LOC101506206	NC_021164.1	43132228	-	LOC101493600	NC_021167.1	10728746	-	0.5315	1	0.901212
SRR12081283	LOC101494736	NC_021161.1	8295603	-	LOC101489111	NC_021165.1	23393179	+	0.3189	1	0.8264
SRR12081283	LOC101502579	NC_021165.1	28685347	-	LOC101497514	NW_004516576.1	364000	-	0.3401	1	0.910593
SRR12081283	LOC101515781	NC_021165.1	7667437	-	LOC101493226	NC_021164.1	46767758	+	0.2834	1	0.879327
SRR12081283	LOC101493226	NC_021164.1	46766498	+	LOC101515781	NC_021165.1	7667574	-	0.248	0	0.750037
SRR12081283	LOC101512687	NC_021161.1	23933994	+	LOC101503191	NW_004517187.1	5631	+	0.6002	0	0.429212
SRR12081283	LOC101506392	NW_004516069.1	189199	+	LOC101508137	NC_021163.1	43495074	-	0.1771	0	0.764338
SRR12081283	LOC101493738	NC_021163.1	13765589	+	LOC101511091	NC_021167.1	617853	-	0.1771	0	0.6191
SRR12081283	LOC101515112	NW_004522730.1	68	-	LOC101503235	NC_021165.1	47117532	-	0.1417	0	0.503258
SRR12081283	LOC101500129	NC_021165.1	15847371	+	LOC113788097	NC_021160.1	1829056	+	0.1417	0	0.514238
SRR12081283	LOC101489433	NC_021164.1	38267287	-	LOC101489100	NC_021164.1	38249972	+	0.1417	1	0.899882
SRR12081283	LOC101489294	NW_004517947.1	469	-	LOC101494367	NW_004516545.1	96922	-	0.248	0	0.416183
SRR12081283	LOC101505203	NW_004516243.1	14103	+	LOC101491197	NC_021162.1	453768	-	0.1063	0	0.487603
SRR12081283	LOC101504279	NC_021164.1	42648080	+	LOC101501389	NC_021164.1	37837157	-	0.1063	0	0.475473
SRR12081283	LOC113783912	NC_021167.1	10887373	+	LOC113784679	NW_004516575.1	1168	-	0.1417	0	0.362329
SRR12081284	LOC101509074	NW_004522716.1	6046	+	LOC101508407	NC_021161.1	10219188	-	5.0336	0	0.787141
SRR12081284	LOC101495229	NW_004522260.1	1226	+	LOC101508351	NW_004521997.1	108	+	5.9859	0	0.566093
SRR12081284	LOC101490259	NW_004516029.1	234571	-	LOC113785842	NC_021162.1	37683057	+	2.8569	1	0.881144
SRR12081284	LOC101498403	NW_004522681.1	340	-	LOC101495245	NC_021165.1	6552461	-	1.3604	0	0.522218
SRR12081284	LOC101505873	NW_004517817.1	17538	-	LOC113784864	NW_004516931.1	11085	-	2.993	0	0.758023
SRR12081284	LOC101502579	NC_021165.1	28685347	-	LOC101497514	NW_004516576.1	364000	-	1.9753	1	0.93702
SRR12081284	LOC101503481	NW_004515843.1	20075	-	LOC101494793	NW_004522746.1	13860	-	1.6778	0	0.615893
SRR12081284	LOC101500131	NC_021165.1	20505694	+	LOC101505021	NW_004522704.1	673	+	1.315	0	0.539958
SRR12081284	LOC101509269	NC_021162.1	34502846	+	LOC101496647	NW_004522750.1	17073	-	1.2243	1	0.838485
SRR12081284	LOC101490259	NW_004516029.1	234272	-	LOC113785842	NC_021162.1	37683637	+	0.8616	0	0.636459
SRR12081284	LOC101494736	NC_021161.1	8295603	-	LOC101489111	NC_021165.1	23393179	+	0.7256	1	0.909092
SRR12081284	LOC105851490	NW_004522059.1	377	-	LOC101500331	NW_004517335.1	55733	-	0.8063	0	0.594005
SRR12081284	LOC101512687	NC_021161.1	23931340	+	LOC101503191	NW_004517187.1	5631	+	0.6589	1	0.84022
SRR12081284	LOC101496101	NW_004522673.1	471	-	LOC101510715	NC_021164.1	34488437	-	0.5441	0	0.579695
SRR12081284	LOC101503743	NC_021164.1	31763840	-	LOC101505762	NW_004516357.1	62269	+	0.3174	1	0.817843
SRR12081284	LOC101506206	NC_021164.1	43132228	-	LOC101493600	NC_021167.1	10728746	-	0.2721	1	0.870344
SRR12081284	LOC101502579	NC_021165.1	28685347	-	LOC113784935	NW_004517338.1	141098	-	0.2466	1	0.907074
SRR12081284	LOC101506617	NW_004516695.1	34624	+	LOC101502632	NW_004516047.1	253087	-	0.2267	0	0.342702
SRR12081284	LOC101505203	NW_004516243.1	14103	+	LOC101491197	NC_021162.1	453768	-	0.2267	0	0.592373
SRR12081284	LOC101489294	NW_004517947.1	469	-	LOC101494367	NW_004516545.1	96926	-	0.272	0	0.423164
SRR12081284	LOC113784532	NW_004516264.1	262580	-	LOC101512439	NC_021165.1	55393820	+	0.1814	0	0.385765
SRR12081284	LOC101504279	NC_021164.1	42648080	+	LOC101501389	NC_021164.1	37837157	-	0.1814	0	0.543251
SRR12081284	LOC101492036	NC_021161.1	2005323	-	LOC101504743	NC_021161.1	2313578	+	0.1814	1	0.833336
SRR12081284	LOC101515781	NC_021165.1	7667437	-	LOC101493226	NC_021164.1	46767758	+	0.136	0	0.629467
SRR12081284	LOC101493226	NC_021164.1	46766498	+	LOC101515781	NC_021165.1	7667574	-	0.136	0	0.463199
SRR12081284	LOC101512687	NC_021161.1	23933994	+	LOC101503191	NW_004517187.1	5631	+	0.2027	0	0.373661
SRR12081284	LOC105851490	NW_004522059.1	377	-	LOC101500331	NW_004517335.1	55596	-	0.1007	0	0.327903
SRR12081285	LOC101509074	NW_004522716.1	6046	+	LOC101508407	NC_021161.1	10219188	-	5.3498	0	0.787272
SRR12081285	LOC101490259	NW_004516029.1	234571	-	LOC113785842	NC_021162.1	37683057	+	4.4431	1	0.883972
SRR12081285	LOC101495229	NW_004522260.1	1226	+	LOC101508351	NW_004521997.1	108	+	5.0325	0	0.543649
SRR12081285	LOC101498403	NW_004522681.1	340	-	LOC101495245	NC_021165.1	6552461	-	1.3375	0	0.51647
SRR12081285	LOC101505873	NW_004517817.1	17538	-	LOC113784864	NW_004516931.1	11085	-	2.2669	0	0.751303
SRR12081285	LOC101500131	NC_021165.1	20505694	+	LOC101505021	NW_004522704.1	673	+	1.4055	0	0.556222
SRR12081285	LOC101503481	NW_004515843.1	20075	-	LOC101494793	NW_004522746.1	13860	-	1.3148	0	0.563971
SRR12081285	LOC101502579	NC_021165.1	28685347	-	LOC101497514	NW_004516576.1	364000	-	0.8691	1	0.933578
SRR12081285	LOC101509269	NC_021162.1	34502846	+	LOC101496647	NW_004522750.1	17073	-	0.8614	0	0.799302
SRR12081285	LOC105851490	NW_004522059.1	377	-	LOC101500331	NW_004517335.1	55733	-	0.68	0	0.564876
SRR12081285	LOC101496101	NW_004522673.1	471	-	LOC101510715	NC_021164.1	34488437	-	0.5894	0	0.589319
SRR12081285	LOC101493226	NC_021164.1	46766498	+	LOC101515781	NC_021165.1	7667574	-	0.4534	1	0.81882
SRR12081285	LOC101490259	NW_004516029.1	234597	-	LOC113785842	NC_021162.1	37682777	+	0.4534	0	0.683623
SRR12081285	LOC101502579	NC_021165.1	28685347	-	LOC113784935	NW_004517338.1	141098	-	0.1736	0	0.73969
SRR12081285	LOC101494736	NC_021161.1	8295603	-	LOC101489111	NC_021165.1	23393179	+	0.3627	1	0.83633
SRR12081285	LOC101512687	NC_021161.1	23931340	+	LOC101503191	NW_004517187.1	5631	+	0.3333	0	0.782337
SRR12081285	LOC101506617	NW_004516695.1	34624	+	LOC101502632	NW_004516047.1	253087	-	0.272	0	0.358911
SRR12081285	LOC101506206	NC_021164.1	43132228	-	LOC101493600	NC_021167.1	10728746	-	0.272	1	0.870286
SRR12081285	LOC101507625	NC_021165.1	40269370	+	LOC101514108	NC_021162.1	21802632	-	0.2267	0	0.779494
SRR12081285	LOC101500129	NC_021165.1	15847371	+	LOC113788097	NC_021160.1	1829056	+	0.1814	0	0.564887
SRR12081285	LOC101492036	NC_021161.1	2005323	-	LOC101504743	NC_021161.1	2313578	+	0.1814	1	0.833317
SRR12081285	LOC101503743	NC_021164.1	31763840	-	LOC101505762	NW_004516357.1	62269	+	0.2267	0	0.799828
SRR12081285	LOC105851490	NW_004522059.1	377	-	LOC101500331	NW_004517335.1	55596	-	0.136	0	0.323036
SRR12081285	LOC101515112	NW_004522730.1	68	-	LOC101503235	NC_021165.1	47117532	-	0.136	0	0.497624
SRR12081285	LOC101506473	NC_021160.1	46720294	-	LOC101495229	NW_004522260.1	732	+	0.136	0	0.513186
SRR12081285	LOC101493738	NC_021163.1	13765589	+	LOC101511091	NC_021167.1	617853	-	0.136	0	0.614386
SRR12081285	LOC101512687	NC_021161.1	23933994	+	LOC101503191	NW_004517187.1	5631	+	0.5064	0	0.410224
SRR12081285	LOC101489433	NC_021164.1	38267287	-	LOC101489100	NC_021164.1	38249972	+	0.136	1	0.899035
SRR12081285	LOC101512687	NC_021161.1	23933574	+	LOC101503191	NW_004517187.1	5631	+	0.1125	0	0.638596
SRR12081286	LOC101509074	NW_004522716.1	6046	+	LOC101508407	NC_021161.1	10219188	-	5.8053	0	0.78408
SRR12081286	LOC101495229	NW_004522260.1	1226	+	LOC101508351	NW_004521997.1	108	+	5.0261	0	0.593409
SRR12081286	LOC101490259	NW_004516029.1	234571	-	LOC113785842	NC_021162.1	37683057	+	3.7793	1	0.883466
SRR12081286	LOC101498403	NW_004522681.1	340	-	LOC101495245	NC_021165.1	6552461	-	2.1702	0	0.487752
SRR12081286	LOC101505873	NW_004517817.1	17538	-	LOC113784864	NW_004516931.1	11085	-	2.1429	0	0.75282
SRR12081286	LOC101503481	NW_004515843.1	20075	-	LOC101494793	NW_004522746.1	13860	-	1.6753	0	0.616044
SRR12081286	LOC101509269	NC_021162.1	34502846	+	LOC101496647	NW_004522750.1	17073	-	1.5584	1	0.855059
SRR12081286	LOC101500131	NC_021165.1	20505694	+	LOC101505021	NW_004522704.1	673	+	1.3636	0	0.582667
SRR12081286	LOC101496101	NW_004522673.1	471	-	LOC101510715	NC_021164.1	34488437	-	0.8572	0	0.644813
SRR12081286	LOC101490259	NW_004516029.1	234272	-	LOC113785842	NC_021162.1	37683637	+	0.6624	0	0.591892
SRR12081286	LOC101502579	NC_021165.1	28685347	-	LOC101497514	NW_004516576.1	364000	-	0.6967	1	0.931228
SRR12081286	LOC101494736	NC_021161.1	8295603	-	LOC101489111	NC_021165.1	23393179	+	0.6234	1	0.906568
SRR12081286	LOC105851490	NW_004522059.1	377	-	LOC101500331	NW_004517335.1	55733	-	0.4676	0	0.503858
SRR12081286	LOC101506206	NC_021164.1	43132228	-	LOC101493600	NC_021167.1	10728746	-	0.5455	1	0.902371
SRR12081286	LOC101506617	NW_004516695.1	34624	+	LOC101502632	NW_004516047.1	253087	-	0.3896	0	0.383333
SRR12081286	LOC101489294	NW_004517947.1	469	-	LOC101494367	NW_004516545.1	96926	-	0.5065	0	0.451093
SRR12081286	LOC101512687	NC_021161.1	23933994	+	LOC101503191	NW_004517187.1	5631	+	0.6826	0	0.44036
SRR12081286	LOC101500129	NC_021165.1	15847371	+	LOC113788097	NC_021160.1	1829056	+	0.2338	0	0.767136
SRR12081286	LOC101515781	NC_021165.1	7667437	-	LOC101493226	NC_021164.1	46767758	+	0.1948	1	0.85874
SRR12081286	LOC113783912	NC_021167.1	10887373	+	LOC113784679	NW_004516575.1	1168	-	0.2338	0	0.594561
SRR12081286	LOC101512687	NC_021161.1	23931340	+	LOC101503191	NW_004517187.1	5631	+	0.2135	0	0.735311
SRR12081286	LOC101504391	NC_021165.1	14943853	+	LOC101491259	NC_021164.1	43392474	-	0.1558	1	0.820658
SRR12081286	LOC101489433	NC_021164.1	38267287	-	LOC101489100	NC_021164.1	38249972	+	0.1558	1	0.905459
SRR12081286	LOC101507625	NC_021165.1	40269370	+	LOC101514108	NC_021162.1	21802632	-	0.1169	0	0.478869
SRR12081286	LOC101505203	NW_004516243.1	14103	+	LOC101491197	NC_021162.1	453768	-	0.1169	0	0.500491
SRR12081286	LOC101501648	NC_021161.1	7569350	+	LOC101499935	NC_021166.1	18818298	-	0.1169	0	0.76494
SRR12081286	LOC101493738	NC_021163.1	13765589	+	LOC101511091	NC_021167.1	617853	-	0.1169	0	0.597719
SRR12081287	LOC101509074	NW_004522716.1	6046	+	LOC101508407	NC_021161.1	10219188	-	7.3815	0	0.784322
SRR12081287	LOC101490259	NW_004516029.1	234571	-	LOC113785842	NC_021162.1	37683057	+	3.6059	1	0.882965
SRR12081287	LOC101495229	NW_004522260.1	1226	+	LOC101508351	NW_004521997.1	108	+	4.2422	0	0.540262
SRR12081287	LOC101498403	NW_004522681.1	340	-	LOC101495245	NC_021165.1	6552461	-	1.3151	0	0.53336
SRR12081287	LOC101505873	NW_004517817.1	17538	-	LOC113784864	NW_004516931.1	11085	-	2.0787	0	0.750221
SRR12081287	LOC101509269	NC_021162.1	34502846	+	LOC101496647	NW_004522750.1	17073	-	1.103	1	0.830235
SRR12081287	LOC101500131	NC_021165.1	20505694	+	LOC101505021	NW_004522704.1	673	+	1.103	0	0.513865
SRR12081287	LOC101503481	NW_004515843.1	20075	-	LOC101494793	NW_004522746.1	13860	-	1.103	0	0.522527
SRR12081287	LOC101502579	NC_021165.1	28685347	-	LOC101497514	NW_004516576.1	364000	-	0.9269	1	0.933074
SRR12081287	LOC101496101	NW_004522673.1	471	-	LOC101510715	NC_021164.1	34488437	-	0.7636	0	0.625561
SRR12081287	LOC101494736	NC_021161.1	8295603	-	LOC101489111	NC_021165.1	23393179	+	0.5515	1	0.904539
SRR12081287	LOC101512687	NC_021161.1	23931340	+	LOC101503191	NW_004517187.1	5631	+	0.571	1	0.829262
SRR12081287	LOC101506206	NC_021164.1	43132228	-	LOC101493600	NC_021167.1	10728746	-	0.4666	1	0.885191
SRR12081287	LOC101506617	NW_004516695.1	34624	+	LOC101502632	NW_004516047.1	253087	-	0.3394	0	0.370277
SRR12081287	LOC101506392	NW_004516069.1	189199	+	LOC101498268	NC_021163.1	17075935	+	0.2545	0	0.576197
SRR12081287	LOC101493226	NC_021164.1	46766498	+	LOC101515781	NC_021165.1	7667574	-	0.2545	0	0.772938
SRR12081287	LOC101512687	NC_021161.1	23933994	+	LOC101503191	NW_004517187.1	5631	+	0.6592	0	0.436865
SRR12081287	LOC101489433	NC_021164.1	38267287	-	LOC101489100	NC_021164.1	38249972	+	0.2121	1	0.956769
SRR12081287	LOC113785842	NC_021162.1	37683093	+	LOC101490259	NW_004516029.1	234017	-	0.1697	0	0.373756
SRR12081287	LOC101515781	NC_021165.1	7667437	-	LOC101493226	NC_021164.1	46767758	+	0.1697	0	0.658983
SRR12081287	LOC101507625	NC_021165.1	40269370	+	LOC101514108	NC_021162.1	21802632	-	0.1697	0	0.538081
SRR12081287	LOC113784532	NW_004516264.1	262580	-	LOC101512439	NC_021165.1	55393820	+	0.1273	0	0.358643
SRR12081287	LOC105851490	NW_004522059.1	377	-	LOC101500331	NW_004517335.1	55733	-	0.1273	0	0.205585
SRR12081287	LOC101489294	NW_004517947.1	469	-	LOC101494367	NW_004516545.1	96926	-	0.2546	0	0.418522
SRR12081288	LOC101509074	NW_004522716.1	6046	+	LOC101508407	NC_021161.1	10219188	-	4.092	0	0.783272
SRR12081288	LOC101503481	NW_004515843.1	20075	-	LOC101494793	NW_004522746.1	13860	-	1.8099	0	0.631142
SRR12081288	LOC101509269	NC_021162.1	34502846	+	LOC101496647	NW_004522750.1	17073	-	1.4558	1	0.851262
SRR12081288	LOC101502579	NC_021165.1	28685347	-	LOC101497514	NW_004516576.1	364000	-	1.2567	1	0.934946
SRR12081288	LOC101498403	NW_004522681.1	340	-	LOC101495245	NC_021165.1	6552461	-	0.6295	0	0.302332
SRR12081288	LOC101495229	NW_004522260.1	1226	+	LOC101508351	NW_004521997.1	108	+	1.2984	0	0.294809
SRR12081288	LOC101493226	NC_021164.1	46766498	+	LOC101515781	NC_021165.1	7667574	-	0.5902	1	0.847926
SRR12081288	LOC101490259	NW_004516029.1	234571	-	LOC113785842	NC_021162.1	37683057	+	0.5902	1	0.865044
SRR12081288	LOC101496101	NW_004522673.1	471	-	LOC101510715	NC_021164.1	34488437	-	0.5508	0	0.573218
SRR12081288	LOC101494736	NC_021161.1	8295603	-	LOC101489111	NC_021165.1	23393179	+	0.5508	1	0.904166
SRR12081288	LOC101505873	NW_004517817.1	17538	-	LOC113784864	NW_004516931.1	11085	-	0.7082	0	0.685762
SRR12081288	LOC101500129	NC_021165.1	15847371	+	LOC113788097	NC_021160.1	1829056	+	0.3541	0	0.799597
SRR12081288	LOC101489433	NC_021164.1	38267287	-	LOC101489100	NC_021164.1	38249972	+	0.2361	1	0.958356
SRR12081288	LOC101489294	NW_004517947.1	469	-	LOC101494367	NW_004516545.1	96926	-	0.2361	0	0.419354
SRR12081288	LOC101515781	NC_021165.1	7667437	-	LOC101493226	NC_021164.1	46767758	+	0.1574	0	0.655594
SRR12081288	LOC101498260	NW_004516470.1	126734	+	LOC101501326	NC_021161.1	3791425	-	0.1574	0	0.134654
SRR12081288	LOC101507625	NC_021165.1	40269370	+	LOC101514108	NC_021162.1	21802632	-	0.118	0	0.481557
SRR12081288	LOC101500131	NC_021165.1	20505694	+	LOC101505021	NW_004522704.1	673	+	0.118	0	0.136829
SRR12081289	LOC101509074	NW_004522716.1	6046	+	LOC101508407	NC_021161.1	10219188	-	6.8886	0	0.784274
SRR12081289	LOC101495229	NW_004522260.1	1226	+	LOC101508351	NW_004521997.1	108	+	4.1331	0	0.552934
SRR12081289	LOC101490259	NW_004516029.1	234571	-	LOC113785842	NC_021162.1	37683057	+	2.4718	1	0.880265
SRR12081289	LOC101498403	NW_004522681.1	340	-	LOC101495245	NC_021165.1	6552461	-	1.1549	0	0.504134
SRR12081289	LOC101509269	NC_021162.1	34502846	+	LOC101496647	NW_004522750.1	17073	-	1.4588	1	0.851018
SRR12081289	LOC101500131	NC_021165.1	20505694	+	LOC101505021	NW_004522704.1	673	+	1.5803	0	0.618785
SRR12081289	LOC101505873	NW_004517817.1	17538	-	LOC113784864	NW_004516931.1	11085	-	1.5803	0	0.741095
SRR12081289	LOC101503481	NW_004515843.1	20075	-	LOC101494793	NW_004522746.1	13860	-	1.2156	0	0.541778
SRR12081289	LOC101496101	NW_004522673.1	471	-	LOC101510715	NC_021164.1	34488437	-	0.8915	0	0.651302
SRR12081289	LOC101490259	NW_004516029.1	234272	-	LOC113785842	NC_021162.1	37683637	+	0.729	0	0.606086
SRR12081289	LOC101502579	NC_021165.1	28685347	-	LOC101497514	NW_004516576.1	364000	-	0.684	1	0.931213
SRR12081289	LOC105851490	NW_004522059.1	377	-	LOC101500331	NW_004517335.1	55733	-	0.4052	0	0.482614
SRR12081289	LOC101512687	NC_021161.1	23931340	+	LOC101503191	NW_004517187.1	5631	+	0.4052	0	0.787629
SRR12081289	LOC101494736	NC_021161.1	8295603	-	LOC101489111	NC_021165.1	23393179	+	0.4052	1	0.837347
SRR12081289	LOC101506617	NW_004516695.1	34624	+	LOC101502632	NW_004516047.1	253087	-	0.4052	0	0.382112
SRR12081289	LOC101506206	NC_021164.1	43132228	-	LOC101493600	NC_021167.1	10728746	-	0.3241	1	0.873226
SRR12081289	LOC113783912	NC_021167.1	10887373	+	LOC113784679	NW_004516575.1	1168	-	0.2836	0	0.620774
SRR12081289	LOC101489294	NW_004517947.1	469	-	LOC101494367	NW_004516545.1	96926	-	0.3647	0	0.43217
SRR12081289	LOC101512687	NC_021161.1	23933994	+	LOC101503191	NW_004517187.1	5631	+	0.4862	0	0.405931
SRR12081289	LOC101508452	NC_021163.1	25254569	-	LOC101508756	NC_021163.1	25286767	-	0.1621	1	0.907675
SRR12081289	LOC101507625	NC_021165.1	40269370	+	LOC101514108	NC_021162.1	21802632	-	0.1621	0	0.526483
SRR12081289	LOC101505203	NW_004516243.1	14103	+	LOC101491197	NC_021162.1	453768	-	0.1621	0	0.511518
SRR12081289	LOC101493226	NC_021164.1	46766498	+	LOC101515781	NC_021165.1	7667574	-	0.1216	0	0.442872
SRR12081289	LOC101489433	NC_021164.1	38267287	-	LOC101489100	NC_021164.1	38249972	+	0.1621	1	0.90584
SRR12081290	LOC101509074	NW_004522716.1	6046	+	LOC101508407	NC_021161.1	10219188	-	4.4568	0	0.783509
SRR12081290	LOC101495229	NW_004522260.1	1226	+	LOC101508351	NW_004521997.1	108	+	5.0189	0	0.584823
SRR12081290	LOC101490259	NW_004516029.1	234571	-	LOC113785842	NC_021162.1	37683057	+	3.212	1	0.88234
SRR12081290	LOC101498403	NW_004522681.1	340	-	LOC101495245	NC_021165.1	6552461	-	1.606	0	0.602952
SRR12081290	LOC101505873	NW_004517817.1	17538	-	LOC113784864	NW_004516931.1	11085	-	2.2886	0	0.753981
SRR12081290	LOC101509269	NC_021162.1	34502846	+	LOC101496647	NW_004522750.1	17073	-	1.5659	1	0.854954
SRR12081290	LOC101503481	NW_004515843.1	20075	-	LOC101494793	NW_004522746.1	13860	-	1.2849	0	0.554495
SRR12081290	LOC101512687	NC_021161.1	23931340	+	LOC101503191	NW_004517187.1	5631	+	0.8673	1	0.866005
SRR12081290	LOC101496101	NW_004522673.1	471	-	LOC101510715	NC_021164.1	34488437	-	0.7629	0	0.625456
SRR12081290	LOC101494736	NC_021161.1	8295603	-	LOC101489111	NC_021165.1	23393179	+	0.7629	1	0.911256
SRR12081290	LOC101500131	NC_021165.1	20505694	+	LOC101505021	NW_004522704.1	673	+	0.8432	0	0.46946
SRR12081290	LOC101490259	NW_004516029.1	234272	-	LOC113785842	NC_021162.1	37683637	+	0.5613	0	0.579904
SRR12081290	LOC101506617	NW_004516695.1	34624	+	LOC101502632	NW_004516047.1	253087	-	0.6023	0	0.443029
SRR12081290	LOC101502579	NC_021165.1	28685347	-	LOC101497514	NW_004516576.1	364000	-	0.4818	1	0.916052
SRR12081290	LOC101506206	NC_021164.1	43132228	-	LOC101493600	NC_021167.1	10728746	-	0.522	1	0.900966
SRR12081290	LOC101500129	NC_021165.1	15847371	+	LOC113788097	NC_021160.1	1829056	+	0.3212	0	0.792373
SRR12081290	LOC105851490	NW_004522059.1	377	-	LOC101500331	NW_004517335.1	55733	-	0.2811	0	0.458429
SRR12081290	LOC101505203	NW_004516243.1	14103	+	LOC101491197	NC_021162.1	453768	-	0.2409	0	0.596536
SRR12081290	LOC101489294	NW_004517947.1	469	-	LOC101494367	NW_004516545.1	96926	-	0.3614	0	0.431741
SRR12081290	LOC113784532	NW_004516264.1	262580	-	LOC101512439	NC_021165.1	55393820	+	0.2008	0	0.45869
SRR12081290	LOC101508452	NC_021163.1	25254569	-	LOC101508756	NC_021163.1	25286975	-	0.2008	1	0.954298
SRR12081290	LOC101507625	NC_021165.1	40269370	+	LOC101514108	NC_021162.1	21802632	-	0.2008	0	0.754084
SRR12081290	LOC101509032	NC_021166.1	28703435	+	LOC101495642	NW_004516357.1	596140	-	0.241	1	0.893906
SRR12081290	LOC101512687	NC_021161.1	23933994	+	LOC101503191	NW_004517187.1	5631	+	0.5782	0	0.430491
SRR12081290	LOC101504279	NC_021164.1	42648080	+	LOC101501389	NC_021164.1	37837157	-	0.1606	0	0.52187
SRR12081290	LOC101502579	NC_021165.1	28685347	-	LOC113784935	NW_004517338.1	141098	-	0.1606	0	0.720379
SRR12081290	LOC101493226	NC_021164.1	46766498	+	LOC101515781	NC_021165.1	7667574	-	0.1606	0	0.470181
SRR12081290	LOC101506392	NW_004516069.1	189199	+	LOC101508137	NC_021163.1	43495074	-	0.2008	0	0.795558
SRR12081290	LOC101515112	NW_004522730.1	68	-	LOC101503235	NC_021165.1	47117532	-	0.1205	0	0.492717
SRR12081290	LOC101508452	NC_021163.1	25254569	-	LOC101508756	NC_021163.1	25286767	-	0.1205	1	0.901555
SRR12081290	LOC101506473	NC_021160.1	46720294	-	LOC101495229	NW_004522260.1	732	+	0.1205	0	0.508152
SRR12081290	LOC101493738	NC_021163.1	13765589	+	LOC101511091	NC_021167.1	617853	-	0.1205	0	0.600808
SRR12081291	LOC101509074	NW_004522716.1	6046	+	LOC101508407	NC_021161.1	10219188	-	6.7965	0	0.784239
SRR12081291	LOC101495229	NW_004522260.1	1226	+	LOC101508351	NW_004521997.1	108	+	5.7412	0	0.585312
SRR12081291	LOC101498403	NW_004522681.1	340	-	LOC101495245	NC_021165.1	6552461	-	1.4353	0	0.561935
SRR12081291	LOC101505873	NW_004517817.1	17538	-	LOC113784864	NW_004516931.1	11085	-	3.1661	0	0.760184
SRR12081291	LOC101490259	NW_004516029.1	234571	-	LOC113785842	NC_021162.1	37683057	+	2.153	1	0.878949
SRR12081291	LOC101503481	NW_004515843.1	20075	-	LOC101494793	NW_004522746.1	13860	-	1.7308	0	0.62165
SRR12081291	LOC101502579	NC_021165.1	28685347	-	LOC101497514	NW_004516576.1	364000	-	1.2964	1	0.93512
SRR12081291	LOC101500131	NC_021165.1	20505694	+	LOC101505021	NW_004522704.1	673	+	1.3509	0	0.561387
SRR12081291	LOC101496101	NW_004522673.1	471	-	LOC101510715	NC_021164.1	34488437	-	0.8021	0	0.633637
SRR12081291	LOC105851490	NW_004522059.1	377	-	LOC101500331	NW_004517335.1	55733	-	0.8827	0	0.621003
SRR12081291	LOC101509269	NC_021162.1	34502846	+	LOC101496647	NW_004522750.1	17073	-	0.8021	0	0.789238
SRR12081291	LOC101503743	NC_021164.1	31763840	-	LOC101505762	NW_004516357.1	62269	+	0.6754	1	0.858907
SRR12081291	LOC101512687	NC_021161.1	23931340	+	LOC101503191	NW_004517187.1	5631	+	0.4644	0	0.799244
SRR12081291	LOC101506206	NC_021164.1	43132228	-	LOC101493600	NC_021167.1	10728746	-	0.4644	1	0.884973
SRR12081291	LOC101494736	NC_021161.1	8295603	-	LOC101489111	NC_021165.1	23393179	+	0.4221	1	0.838418
SRR12081291	LOC101498260	NW_004516470.1	126734	+	LOC101501326	NC_021161.1	3791425	-	0.3799	0	0.136565
SRR12081291	LOC101489294	NW_004517947.1	469	-	LOC101494367	NW_004516545.1	96926	-	0.5065	0	0.450765
SRR12081291	LOC101507625	NC_021165.1	40269370	+	LOC101514108	NC_021162.1	21802632	-	0.2533	0	0.786944
SRR12081291	LOC101506617	NW_004516695.1	34624	+	LOC101502632	NW_004516047.1	253087	-	0.2533	0	0.355836
SRR12081291	LOC101493226	NC_021164.1	46766498	+	LOC101515781	NC_021165.1	7667574	-	0.2533	0	0.771813
SRR12081291	LOC101492036	NC_021161.1	2005323	-	LOC101504743	NC_021161.1	2313578	+	0.2111	1	0.925836
SRR12081291	LOC101502579	NC_021165.1	28685347	-	LOC113784935	NW_004517338.1	141098	-	0.2233	1	0.895218
SRR12081291	LOC101515781	NC_021165.1	7667437	-	LOC101493226	NC_021164.1	46767758	+	0.1689	0	0.6586
SRR12081291	LOC101494602	NC_021165.1	11063257	+	LOC101510721	NC_021164.1	42719763	+	0.1689	0	0.324596
SRR12081291	LOC101489433	NC_021164.1	38267287	-	LOC101489100	NC_021164.1	38249972	+	0.1689	1	0.906186
SRR12081291	LOC101505203	NW_004516243.1	14103	+	LOC101491197	NC_021162.1	453768	-	0.1266	0	0.50836
SRR12081291	LOC101503743	NC_021164.1	31763840	-	LOC101505762	NW_004516357.1	62137	+	0.1266	0	0.579182
SRR1298983	LOC101495229	NW_004522260.1	1226	+	LOC101508351	NW_004521997.1	108	+	7.5193	0	0.66684
SRR1298983	LOC101505873	NW_004517817.1	17538	-	LOC113784864	NW_004516931.1	11085	-	5.0801	0	0.771791
SRR1298983	LOC101509269	NC_021162.1	34502846	+	LOC101496647	NW_004522750.1	17073	-	3.6925	1	0.880238
SRR1298983	LOC101498403	NW_004522681.1	340	-	LOC101495245	NC_021165.1	6552461	-	1.5777	0	0.659754
SRR1298983	LOC101503481	NW_004515843.1	20075	-	LOC101494793	NW_004522746.1	13860	-	1.7455	0	0.616759
SRR1298983	LOC101509074	NW_004522716.1	6046	+	LOC101508407	NC_021161.1	10219188	-	1.7857	0	0.777754
SRR1298983	LOC101502579	NC_021165.1	28685347	-	LOC101497514	NW_004516576.1	364000	-	1.2024	1	0.932606
SRR1298983	LOC101496101	NW_004522673.1	471	-	LOC101510715	NC_021164.1	34488437	-	0.9847	0	0.662202
SRR1298983	LOC101500131	NC_021165.1	20505694	+	LOC101505021	NW_004522704.1	673	+	0.7385	0	0.509261
SRR1298983	LOC101489294	NW_004517947.1	469	-	LOC101494367	NW_004516545.1	96926	-	0.6266	0	0.535725
SRR1298983	LOC101494736	NC_021161.1	8295603	-	LOC101489111	NC_021165.1	23393179	+	0.3357	1	0.80114
SRR1298983	LOC101500129	NC_021165.1	15847371	+	LOC113788097	NC_021160.1	1829056	+	0.3133	0	0.722963
SRR1298983	LOC101504279	NC_021164.1	42648080	+	LOC101501389	NC_021164.1	37837157	-	0.2685	0	0.75325
SRR1298983	LOC101509032	NC_021166.1	28703435	+	LOC101495642	NW_004516357.1	596140	-	0.2909	1	0.888891
SRR1298983	LOC101507625	NC_021165.1	40269370	+	LOC101514108	NC_021162.1	21802632	-	0.2462	0	0.645809
SRR1298983	LOC101501345	NC_021162.1	16533516	+	LOC101500252	NC_021160.1	2538836	+	0.2462	0	0.39492
SRR1298983	LOC101515781	NC_021165.1	7667437	-	LOC101493226	NC_021164.1	46767758	+	0.2238	1	0.844382
SRR1298983	LOC113783912	NC_021167.1	10887373	+	LOC113784679	NW_004516575.1	1168	-	0.2238	0	0.520154
SRR1298983	LOC101502579	NC_021165.1	28685347	-	LOC113784935	NW_004517338.1	141098	-	0.118	0	0.572695
SRR1298983	LOC101509074	NW_004522716.1	5841	+	LOC101508407	NC_021161.1	10219184	-	0.1838	0	0.669238
SRR1298983	LOC101512687	NC_021161.1	23933994	+	LOC101503191	NW_004517187.1	5631	+	1.0071	0	0.504244
SRR1298983	LOC101514109	NC_021162.1	23332418	-	LOC101499018	NC_021162.1	6808602	+	0.1343	0	0.60433
SRR1298983	LOC101502456	NC_021163.1	46430084	+	LOC101512740	NC_021164.1	36666746	+	0.1343	0	0.286208
SRR1298983	LOC113783989	NW_004515716.1	19253	-	LOC101489263	NC_021167.1	14296154	-	0.1567	0	0.266294
SRR1298983	LOC105851490	NW_004522059.1	377	-	LOC101500331	NW_004517335.1	55733	-	0.1567	0	0.186303
SRR1298983	LOC101506206	NC_021164.1	43132228	-	LOC101493600	NC_021167.1	10728746	-	0.2686	1	0.840697
SRR1298983	LOC101501648	NC_021161.1	7569350	+	LOC101499935	NC_021166.1	18818298	-	0.1119	0	0.695694
SRR1298983	LOC101493226	NC_021164.1	46766498	+	LOC101515781	NC_021165.1	7667574	-	0.1119	0	0.324871
SRR1298983	LOC101506617	NW_004516695.1	34624	+	LOC101502632	NW_004516047.1	253087	-	0.1119	0	0.268317
SRR1298984	LOC101498403	NW_004522681.1	340	-	LOC101515780	NC_021165.1	6273742	+	5.7937	0	0.639371
SRR1298984	LOC101495229	NW_004522260.1	1226	+	LOC101508351	NW_004521997.1	108	+	6.9199	0	0.648085
SRR1298984	LOC101509269	NC_021162.1	34502846	+	LOC101496647	NW_004522750.1	17073	-	2.9895	1	0.868504
SRR1298984	LOC101505873	NW_004517817.1	17538	-	LOC113784864	NW_004516931.1	11085	-	3.4599	0	0.759962
SRR1298984	LOC101509074	NW_004522716.1	6046	+	LOC101508407	NC_021161.1	10219188	-	1.5327	0	0.769817
SRR1298984	LOC101500131	NC_021165.1	20505694	+	LOC101505021	NW_004522704.1	673	+	1.5023	1	0.803764
SRR1298984	LOC101503481	NW_004515843.1	20075	-	LOC101494793	NW_004522746.1	13860	-	1.3658	0	0.455566
SRR1298984	LOC101496101	NW_004522673.1	471	-	LOC101510715	NC_021164.1	34488437	-	1.1837	0	0.661236
SRR1298984	LOC101502579	NC_021165.1	28685347	-	LOC101497514	NW_004516576.1	364000	-	0.7958	1	0.90056
SRR1298984	LOC101507625	NC_021165.1	40269370	+	LOC101514108	NC_021162.1	21802632	-	0.4856	0	0.595379
SRR1298984	LOC101512687	NC_021161.1	23933994	+	LOC101503191	NW_004517187.1	5631	+	2.079	1	0.836334
SRR1298984	LOC101506617	NW_004516695.1	34624	+	LOC101502632	NW_004516047.1	253087	-	0.6071	0	0.446835
SRR1298984	LOC101502456	NC_021163.1	46430084	+	LOC101512740	NC_021164.1	36666746	+	0.349	0	0.634442
SRR1298984	LOC101501345	NC_021162.1	16533516	+	LOC101500252	NC_021160.1	2538836	+	0.349	0	0.385323
SRR1298984	LOC101505203	NW_004516243.1	14103	+	LOC101491197	NC_021162.1	453768	-	0.3035	0	0.424604
SRR1298984	LOC101494736	NC_021161.1	8295603	-	LOC101489111	NC_021165.1	23393179	+	0.3035	0	0.681365
SRR1298984	LOC101506206	NC_021164.1	43132228	-	LOC101493600	NC_021167.1	10728746	-	0.4704	1	0.840001
SRR1298984	LOC101489294	NW_004517947.1	469	-	LOC101494367	NW_004516545.1	96926	-	0.3491	0	0.354879
SRR1298984	LOC101504391	NC_021165.1	14943853	+	LOC101491259	NC_021164.1	43392474	-	0.1669	0	0.740367
SRR1298984	LOC105851490	NW_004522059.1	377	-	LOC101500331	NW_004517335.1	55733	-	0.1821	0	0.15371
SRR1298984	LOC101515781	NC_021165.1	7667437	-	LOC101493226	NC_021164.1	46767758	+	0.1518	0	0.497154
SRR1298984	LOC101490259	NW_004516029.1	234571	-	LOC113785842	NC_021162.1	37683057	+	0.1518	0	0.66533
SRR1298984	LOC101493738	NC_021163.1	13765589	+	LOC101511091	NC_021167.1	617853	-	0.1335	0	0.380033
SRR1298984	LOC101504279	NC_021164.1	42648080	+	LOC101501389	NC_021164.1	37837157	-	0.1214	0	0.306734
SRR1298984	LOC101500129	NC_021165.1	15847371	+	LOC113788097	NC_021160.1	1829056	+	0.1062	0	0.289807
SRR1298984	LOC113783912	NC_021167.1	10887373	+	LOC113784679	NW_004516575.1	1168	-	0.1063	0	0.20652
SRR1298985	LOC101495229	NW_004522260.1	1226	+	LOC101508351	NW_004521997.1	108	+	7.6034	0	0.666932
SRR1298985	LOC101509269	NC_021162.1	34502846	+	LOC101496647	NW_004522750.1	17073	-	4.0254	1	0.880704
SRR1298985	LOC101505873	NW_004517817.1	17538	-	LOC113784864	NW_004516931.1	11085	-	4.6292	0	0.77141
SRR1298985	LOC101498403	NW_004522681.1	340	-	LOC101495245	NC_021165.1	6552461	-	1.3418	0	0.650763
SRR1298985	LOC101500131	NC_021165.1	20505694	+	LOC101505021	NW_004522704.1	673	+	1.6325	0	0.793541
SRR1298985	LOC101503481	NW_004515843.1	20075	-	LOC101494793	NW_004522746.1	13860	-	1.8561	0	0.634569
SRR1298985	LOC101496101	NW_004522673.1	471	-	LOC101510715	NC_021164.1	34488437	-	1.6549	0	0.763413
SRR1298985	LOC101509074	NW_004522716.1	6046	+	LOC101508407	NC_021161.1	10219188	-	1.3194	0	0.768861
SRR1298985	LOC101498260	NW_004516470.1	126734	+	LOC101501326	NC_021161.1	3791425	-	0.6709	0	0.234214
SRR1298985	LOC101506206	NC_021164.1	43132228	-	LOC101493600	NC_021167.1	10728746	-	0.6933	1	0.910864
SRR1298985	LOC101494736	NC_021161.1	8295603	-	LOC101489111	NC_021165.1	23393179	+	0.492	1	0.833761
SRR1298985	LOC101502579	NC_021165.1	28685347	-	LOC101497514	NW_004516576.1	364000	-	0.5975	1	0.91825
SRR1298985	LOC101489294	NW_004517947.1	469	-	LOC101494367	NW_004516545.1	96926	-	0.9393	0	0.571816
SRR1298985	LOC101506617	NW_004516695.1	34624	+	LOC101502632	NW_004516047.1	253087	-	0.6812	0	0.523803
SRR1298985	LOC101507625	NC_021165.1	40269370	+	LOC101514108	NC_021162.1	21802632	-	0.3578	0	0.693263
SRR1298985	LOC101504391	NC_021165.1	14943853	+	LOC101491259	NC_021164.1	43392474	-	0.3578	1	0.935144
SRR1298985	LOC101502456	NC_021163.1	46430084	+	LOC101512740	NC_021164.1	36666746	+	0.3354	0	0.645975
SRR1298985	LOC101512687	NC_021161.1	23933994	+	LOC101503191	NW_004517187.1	5631	+	1.8159	0	0.755798
SRR1298985	LOC101505203	NW_004516243.1	14103	+	LOC101491197	NC_021162.1	453768	-	0.2907	0	0.550054
SRR1298985	LOC101501345	NC_021162.1	16533516	+	LOC101500252	NC_021160.1	2538836	+	0.2907	0	0.406518
SRR1298985	LOC101497489	NC_021162.1	24418710	+	LOC105851496	NW_004522343.1	1176	-	0.123	0	0.462041
SRR1298985	LOC101497434	NC_021165.1	17494882	+	LOC101496127	NC_021165.1	17466222	+	0.3006	1	0.921293
SRR1298985	LOC101504279	NC_021164.1	42648080	+	LOC101501389	NC_021164.1	37837157	-	0.1565	0	0.425306
SRR1298985	LOC105851490	NW_004522059.1	377	-	LOC101500331	NW_004517335.1	55733	-	0.1789	0	0.19087
SRR1298985	LOC101497434	NC_021165.1	17494882	+	LOC101496127	NC_021165.1	17466085	+	0.1914	1	0.925308
SRR1298985	LOC101501648	NC_021161.1	7569350	+	LOC101499935	NC_021166.1	18818298	-	0.1342	0	0.706752
SRR1298985	LOC101490259	NW_004516029.1	234571	-	LOC113785842	NC_021162.1	37683057	+	0.1118	0	0.725414
SRR1298985	LOC101512687	NC_021161.1	23931340	+	LOC101503191	NW_004517187.1	5631	+	0.1306	0	0.35881
SRR1298986	LOC101498403	NW_004522681.1	340	-	LOC101495245	NC_021165.1	6552461	-	8.8229	0	0.671472
SRR1298986	LOC101495229	NW_004522260.1	1226	+	LOC101508351	NW_004521997.1	108	+	4.3657	0	0.648737
SRR1298986	LOC101505873	NW_004517817.1	17538	-	LOC113784864	NW_004516931.1	11085	-	3.4616	0	0.769012
SRR1298986	LOC101509074	NW_004522716.1	6046	+	LOC101508407	NC_021161.1	10219188	-	1.5241	0	0.773517
SRR1298986	LOC101509269	NC_021162.1	34502846	+	LOC101496647	NW_004522750.1	17073	-	1.6275	1	0.860199
SRR1298986	LOC101502579	NC_021165.1	28685347	-	LOC101497514	NW_004516576.1	364000	-	0.938	1	0.932204
SRR1298986	LOC101500131	NC_021165.1	20505694	+	LOC101505021	NW_004522704.1	673	+	0.8783	0	0.539677
SRR1298986	LOC101503481	NW_004515843.1	20075	-	LOC101494793	NW_004522746.1	13860	-	0.6459	0	0.307991
SRR1298986	LOC101512687	NC_021161.1	23933994	+	LOC101503191	NW_004517187.1	5631	+	2.5719	1	0.83915
SRR1298986	LOC101494736	NC_021161.1	8295603	-	LOC101489111	NC_021165.1	23393179	+	0.3617	1	0.82252
SRR1298986	LOC101496101	NW_004522673.1	471	-	LOC101510715	NC_021164.1	34488437	-	0.4134	0	0.457366
SRR1298986	LOC101507625	NC_021165.1	40269370	+	LOC101514108	NC_021162.1	21802632	-	0.3358	0	0.718995
SRR1298986	LOC101501345	NC_021162.1	16533516	+	LOC101500252	NC_021160.1	2538836	+	0.3358	0	0.402943
SRR1298986	LOC101506617	NW_004516695.1	34624	+	LOC101502632	NW_004516047.1	253087	-	0.5166	0	0.462089
SRR1298986	LOC101505203	NW_004516243.1	14103	+	LOC101491197	NC_021162.1	453768	-	0.2842	0	0.571766
SRR1298986	LOC101504391	NC_021165.1	14943853	+	LOC101491259	NC_021164.1	43392474	-	0.2583	1	0.927106
SRR1298986	LOC101504279	NC_021164.1	42648080	+	LOC101501389	NC_021164.1	37837157	-	0.2325	0	0.753664
SRR1298986	LOC101506206	NC_021164.1	43132228	-	LOC101493600	NC_021167.1	10728746	-	0.3875	1	0.871917
SRR1298986	LOC101489294	NW_004517947.1	469	-	LOC101494367	NW_004516545.1	96926	-	0.4909	0	0.455657
SRR1298986	LOC101502456	NC_021163.1	46430084	+	LOC101512740	NC_021164.1	36666746	+	0.1808	0	0.318872
SRR1298986	LOC101512687	NC_021161.1	23931340	+	LOC101503191	NW_004517187.1	5631	+	0.2226	1	0.804617
SRR1298986	LOC105851490	NW_004522059.1	377	-	LOC101500331	NW_004517335.1	55733	-	0.155	0	0.194767
SRR1298986	LOC101511091	NC_021167.1	618156	-	LOC101493738	NC_021163.1	13765525	+	0.1033	0	0.621195
SRR1298986	LOC101500129	NC_021165.1	15847371	+	LOC113788097	NC_021160.1	1829056	+	0.1033	0	0.436353
SRR1298986	LOC101490259	NW_004516029.1	234571	-	LOC113785842	NC_021162.1	37683057	+	0.1033	0	0.730864
SRR1298986	LOC101497434	NC_021165.1	17494882	+	LOC101496127	NC_021165.1	17466085	+	0.1181	1	0.83907
SRR2079842	LOC101498403	NW_004522681.1	340	-	LOC101495245	NC_021165.1	6552461	-	1.1732	0	0.41678
SRR2079842	LOC101505873	NW_004517817.1	17538	-	LOC113784864	NW_004516931.1	11085	-	2.555	0	0.753617
SRR2079842	LOC101511815	NC_021166.1	11650049	+	LOC101508276	NC_021166.1	11523552	-	1.1472	1	0.969093
SRR2079842	LOC101502579	NC_021165.1	28685347	-	LOC101497514	NW_004516576.1	364000	-	1.1951	1	0.935636
SRR2079842	LOC101495229	NW_004522260.1	1226	+	LOC101508351	NW_004521997.1	108	+	1.1993	0	0.217058
SRR2079842	LOC101494736	NC_021161.1	8295603	-	LOC101489111	NC_021165.1	23393179	+	0.5214	1	0.903754
SRR2079842	LOC101506206	NC_021164.1	43132228	-	LOC101493600	NC_021167.1	10728746	-	0.73	1	0.906624
SRR2079842	LOC105851490	NW_004522059.1	377	-	LOC101500331	NW_004517335.1	55733	-	0.365	0	0.473925
SRR2079842	LOC101509269	NC_021162.1	34502846	+	LOC101496647	NW_004522750.1	17073	-	0.4693	0	0.656171
SRR2079842	LOC101509074	NW_004522716.1	6046	+	LOC101508407	NC_021161.1	10219188	-	0.3129	0	0.681156
SRR2079842	LOC101507625	NC_021165.1	40269370	+	LOC101514108	NC_021162.1	21802632	-	0.3129	1	0.823192
SRR2079842	LOC101505873	NW_004517817.1	17538	-	LOC113784864	NW_004516931.1	9191	-	0.3129	0	0.650934
SRR2079842	LOC101501345	NC_021162.1	16533516	+	LOC101500252	NC_021160.1	2538836	+	0.2607	0	0.374233
SRR2079842	LOC101496101	NW_004522673.1	471	-	LOC101510715	NC_021164.1	34488437	-	0.2607	0	0.518832
SRR2079842	LOC101511091	NC_021167.1	618156	-	LOC101493738	NC_021163.1	13765525	+	0.2086	0	0.792633
SRR2079842	LOC101504279	NC_021164.1	42648080	+	LOC101501389	NC_021164.1	37837157	-	0.2086	1	0.801865
SRR2079842	LOC101503481	NW_004515843.1	20075	-	LOC101494793	NW_004522746.1	13860	-	0.2086	0	0.280239
SRR2079842	LOC101489294	NW_004517947.1	469	-	LOC101494367	NW_004516545.1	96926	-	0.3129	0	0.429532
SRR2079842	LOC101502579	NC_021165.1	28685347	-	LOC113784935	NW_004517338.1	141098	-	0.1085	0	0.726821
SRR2079842	LOC101500131	NC_021165.1	20505694	+	LOC101505021	NW_004522704.1	673	+	0.1564	0	0.143003
SRR2079842	LOC105851490	NW_004522059.1	377	-	LOC101500331	NW_004517335.1	55596	-	0.1043	0	0.340277
SRR2079842	LOC101515781	NC_021165.1	7667437	-	LOC101493226	NC_021164.1	46767758	+	0.1043	0	0.631539
SRR2079842	LOC101512687	NC_021161.1	23931340	+	LOC101503191	NW_004517187.1	5631	+	0.1043	0	0.405123
SRR2079842	LOC101510728	NC_021165.1	22049021	+	LOC101491448	NC_021163.1	35288686	+	0.1043	0	0.308541
SRR2079842	LOC101509399	NC_021163.1	16476093	+	LOC101498403	NW_004522681.1	1383	-	0.1043	0	0.692747
SRR2079842	LOC101504372	NC_021163.1	40926868	-	LOC101505122	NC_021163.1	39952250	+	0.1043	0	0.750988
SRR2079842	LOC101502456	NC_021163.1	46430084	+	LOC101512740	NC_021164.1	36666746	+	0.1043	0	0.283202
SRR2079842	LOC101490259	NW_004516029.1	234571	-	LOC113785842	NC_021162.1	37683057	+	0.1043	0	0.746947
SRR2079843	LOC101498403	NW_004522681.1	340	-	LOC101495245	NC_021165.1	6552461	-	0.5457	0	0.394521
SRR2079843	LOC101502579	NC_021165.1	28685347	-	LOC101497514	NW_004516576.1	364000	-	0.9226	1	0.931817
SRR2079843	LOC101505873	NW_004517817.1	17538	-	LOC113784864	NW_004516931.1	11085	-	1.1147	0	0.743725
SRR2079843	LOC101495229	NW_004522260.1	1226	+	LOC101508351	NW_004521997.1	108	+	0.5805	0	0.341226
SRR2079843	LOC101494736	NC_021161.1	8295603	-	LOC101489111	NC_021165.1	23393179	+	0.2554	0	0.793244
SRR2079843	LOC101501345	NC_021162.1	16533516	+	LOC101500252	NC_021160.1	2538836	+	0.2322	0	0.392271
SRR2079843	LOC105851490	NW_004522059.1	377	-	LOC101500331	NW_004517335.1	55733	-	0.1858	0	0.276236
SRR2079843	LOC101509269	NC_021162.1	34502846	+	LOC101496647	NW_004522750.1	17073	-	0.1393	0	0.175583
SRR2079843	LOC101496101	NW_004522673.1	471	-	LOC101510715	NC_021164.1	34488437	-	0.1161	0	0.218621
SRR2079843	LOC101509074	NW_004522716.1	6046	+	LOC101508407	NC_021161.1	10219188	-	0.1393	0	0.567849
SRR2079844	LOC101495229	NW_004522260.1	1226	+	LOC101508351	NW_004521997.1	108	+	0.6037	0	0.35782
SRR2079844	LOC101505873	NW_004517817.1	17538	-	LOC113784864	NW_004516931.1	11085	-	0.3801	0	0.591253
SRR2079844	LOC101494736	NC_021161.1	8295603	-	LOC101489111	NC_021165.1	23393179	+	0.2683	0	0.794677
SRR2079844	LOC101498403	NW_004522681.1	340	-	LOC101495245	NC_021165.1	6552461	-	0.1118	0	0.0980054
SRR2079844	LOC105851490	NW_004522059.1	377	-	LOC101500331	NW_004517335.1	55733	-	0.1342	0	0.189585
SRR2079844	LOC101504279	NC_021164.1	42648080	+	LOC101501389	NC_021164.1	37837157	-	0.1342	0	0.407765
SRR2079844	LOC101489294	NW_004517947.1	469	-	LOC101494367	NW_004516545.1	96922	-	0.1565	0	0.302236
SRR2079846	LOC101495229	NW_004522260.1	1226	+	LOC101508351	NW_004521997.1	108	+	0.1535	0	0.122713
SRR2079847	LOC101498403	NW_004522681.1	340	-	LOC101495245	NC_021165.1	6552461	-	1.0357	0	0.563348
SRR2079847	LOC101505873	NW_004517817.1	17538	-	LOC113784864	NW_004516931.1	11085	-	1.381	0	0.74402
SRR2079847	LOC101495229	NW_004522260.1	1226	+	LOC101508351	NW_004521997.1	108	+	0.9906	0	0.344733
SRR2079847	LOC101509074	NW_004522716.1	6046	+	LOC101508407	NC_021161.1	10219188	-	0.5346	0	0.723045
SRR2079847	LOC101502579	NC_021165.1	28685347	-	LOC101497514	NW_004516576.1	364000	-	0.3602	1	0.907634
SRR2079847	LOC101494736	NC_021161.1	8295603	-	LOC101489111	NC_021165.1	23393179	+	0.2402	1	0.8061
SRR2079847	LOC101500131	NC_021165.1	20505694	+	LOC101505021	NW_004522704.1	673	+	0.2702	0	0.366109
SRR2079847	LOC101496101	NW_004522673.1	471	-	LOC101510715	NC_021164.1	34488437	-	0.3902	0	0.493953
SRR2079847	LOC101504675	NW_004515686.1	321646	-	LOC101500851	NC_021163.1	40170427	+	0.1501	0	0.743852
SRR2079847	LOC101505203	NW_004516243.1	14103	+	LOC101491197	NC_021162.1	453768	-	0.1201	0	0.469062
SRR2079847	LOC101509074	NW_004522716.1	6861	+	LOC101508407	NC_021161.1	10219184	-	0.1258	0	0.42167
SRR2079847	LOC101512687	NC_021161.1	23931340	+	LOC101503191	NW_004517187.1	5631	+	0.1802	0	0.381787
SRR2079848	LOC101498403	NW_004522681.1	340	-	LOC101495245	NC_021165.1	6552461	-	1.4651	0	0.578086
SRR2079848	LOC101495229	NW_004522260.1	1226	+	LOC101508351	NW_004521997.1	108	+	3.8255	0	0.534432
SRR2079848	LOC101509269	NC_021162.1	34502846	+	LOC101496647	NW_004522750.1	17073	-	2.0756	1	0.867609
SRR2079848	LOC101505873	NW_004517817.1	17538	-	LOC113784864	NW_004516931.1	11085	-	1.9128	0	0.748679
SRR2079848	LOC101494736	NC_021161.1	8295603	-	LOC101489111	NC_021165.1	23393179	+	1.3837	1	0.923617
SRR2079848	LOC101504279	NC_021164.1	42648080	+	LOC101501389	NC_021164.1	37837157	-	0.6512	1	0.874764
SRR2079848	LOC101502579	NC_021165.1	28685347	-	LOC101497514	NW_004516576.1	364000	-	0.5852	1	0.92869
SRR2079848	LOC101505203	NW_004516243.1	14103	+	LOC101491197	NC_021162.1	453768	-	0.5291	0	0.695712
SRR2079848	LOC101509074	NW_004522716.1	6046	+	LOC101508407	NC_021161.1	10219188	-	0.5698	0	0.735014
SRR2079848	LOC101496101	NW_004522673.1	471	-	LOC101510715	NC_021164.1	34488437	-	0.5291	0	0.574009
SRR2079848	LOC101504391	NC_021165.1	14943853	+	LOC101491259	NC_021164.1	43392474	-	0.3256	1	0.932893
SRR2079848	LOC101494602	NC_021165.1	11063257	+	LOC101510721	NC_021164.1	42719763	+	0.1628	0	0.338296
SRR2079848	LOC101506617	NW_004516695.1	34624	+	LOC101502632	NW_004516047.1	253087	-	0.3663	0	0.377772
SRR2079848	LOC101489294	NW_004517947.1	469	-	LOC101494367	NW_004516545.1	96926	-	0.407	0	0.434795
SRR2079848	LOC101501345	NC_021162.1	16533516	+	LOC101500252	NC_021160.1	2538836	+	0.2849	0	0.389487
SRR2079848	LOC101512687	NC_021161.1	23931340	+	LOC101503191	NW_004517187.1	5631	+	0.3256	0	0.774956
SRR2079848	LOC101502579	NC_021165.1	28685347	-	LOC113784935	NW_004517338.1	141098	-	0.1066	0	0.714517
SRR2079848	LOC101490259	NW_004516029.1	234571	-	LOC113785842	NC_021162.1	37683057	+	0.2442	1	0.864213
SRR2079848	LOC101503481	NW_004515843.1	20075	-	LOC101494793	NW_004522746.1	13860	-	0.1628	0	0.189782
SRR2079848	LOC101506206	NC_021164.1	43132228	-	LOC101493600	NC_021167.1	10728746	-	0.2849	1	0.871118
SRR2079848	LOC101506392	NW_004516069.1	189199	+	LOC101508137	NC_021163.1	43495074	-	0.1628	0	0.766189
SRR2079848	LOC101500131	NC_021165.1	20505694	+	LOC101505021	NW_004522704.1	673	+	0.2035	0	0.337319
SRR2079848	LOC101491565	NW_004522636.1	1764	-	LOC101505476	NC_021166.1	241412	-	0.2849	0	0.79469
SRR2079849	LOC101498403	NW_004522681.1	340	-	LOC101495245	NC_021165.1	6552461	-	2.0019	0	0.662262
SRR2079849	LOC101509269	NC_021162.1	34502846	+	LOC101496647	NW_004522750.1	17073	-	2.9474	1	0.877749
SRR2079849	LOC101495229	NW_004522260.1	1226	+	LOC101508351	NW_004521997.1	108	+	2.9195	0	0.610653
SRR2079849	LOC101505873	NW_004517817.1	17538	-	LOC113784864	NW_004516931.1	11085	-	1.4458	0	0.747164
SRR2079849	LOC101494736	NC_021161.1	8295603	-	LOC101489111	NC_021165.1	23393179	+	1.0566	1	0.920833
SRR2079849	LOC101509074	NW_004522716.1	6046	+	LOC101508407	NC_021161.1	10219188	-	0.7785	0	0.745723
SRR2079849	LOC101502579	NC_021165.1	28685347	-	LOC101497514	NW_004516576.1	364000	-	0.5225	1	0.92429
SRR2079849	LOC101496101	NW_004522673.1	471	-	LOC101510715	NC_021164.1	34488437	-	0.4727	0	0.501428
SRR2079849	LOC101506617	NW_004516695.1	34624	+	LOC101502632	NW_004516047.1	253087	-	0.5283	0	0.464702
SRR2079849	LOC101501345	NC_021162.1	16533516	+	LOC101500252	NC_021160.1	2538836	+	0.4171	0	0.404988
SRR2079849	LOC101505203	NW_004516243.1	14103	+	LOC101491197	NC_021162.1	453768	-	0.3893	0	0.604545
SRR2079849	LOC101504391	NC_021165.1	14943853	+	LOC101491259	NC_021164.1	43392474	-	0.3615	1	0.934737
SRR2079849	LOC101507625	NC_021165.1	40269370	+	LOC101514108	NC_021162.1	21802632	-	0.278	0	0.726537
SRR2079849	LOC101500131	NC_021165.1	20505694	+	LOC101505021	NW_004522704.1	673	+	0.3058	0	0.371904
SRR2079849	LOC101506206	NC_021164.1	43132228	-	LOC101493600	NC_021167.1	10728746	-	0.2502	1	0.853695
SRR2079849	LOC101502456	NC_021163.1	46430084	+	LOC101512740	NC_021164.1	36666746	+	0.1946	0	0.565594
SRR2079849	LOC101495550	NC_021163.1	38611709	-	LOC101512264	NC_021167.1	61086	+	0.1946	0	0.415545
SRR2079849	LOC101501648	NC_021161.1	7569350	+	LOC101499935	NC_021166.1	18818298	-	0.1668	0	0.758744
SRR2079849	LOC101490259	NW_004516029.1	234597	-	LOC113785842	NC_021162.1	37682777	+	0.1668	0	0.52608
SRR2079849	LOC101503481	NW_004515843.1	20075	-	LOC101494793	NW_004522746.1	13860	-	0.139	0	0.13283
SRR2079849	LOC101500129	NC_021165.1	15847371	+	LOC113788097	NC_021160.1	1829056	+	0.139	0	0.470797
SRR2079849	LOC101512687	NC_021161.1	23931340	+	LOC101503191	NW_004517187.1	5631	+	0.1546	0	0.352543
SRR2079849	LOC101489294	NW_004517947.1	469	-	LOC101494367	NW_004516545.1	96926	-	0.3058	0	0.421569
SRR2079849	LOC101490259	NW_004516029.1	234571	-	LOC113785842	NC_021162.1	37683057	+	0.1112	0	0.73689
SRR2079849	LOC105851490	NW_004522059.1	377	-	LOC101500331	NW_004517335.1	55733	-	0.139	0	0.199513
SRR2079849	LOC101512687	NC_021161.1	23933994	+	LOC101503191	NW_004517187.1	5631	+	0.1234	0	0.140557
SRR2079850	LOC101495229	NW_004522260.1	1226	+	LOC101508351	NW_004521997.1	108	+	3.8439	0	0.494941
SRR2079850	LOC101509074	NW_004522716.1	6046	+	LOC101508407	NC_021161.1	10219188	-	2.3243	0	0.782374
SRR2079850	LOC101498403	NW_004522681.1	340	-	LOC101495245	NC_021165.1	6552461	-	0.9163	0	0.383603
SRR2079850	LOC101505873	NW_004517817.1	17538	-	LOC113784864	NW_004516931.1	11085	-	1.7432	0	0.742297
SRR2079850	LOC101494736	NC_021161.1	8295603	-	LOC101489111	NC_021165.1	23393179	+	1.028	1	0.916882
SRR2079850	LOC101496101	NW_004522673.1	471	-	LOC101510715	NC_021164.1	34488437	-	0.6258	0	0.600277
SRR2079850	LOC101509269	NC_021162.1	34502846	+	LOC101496647	NW_004522750.1	17073	-	0.5811	0	0.749897
SRR2079850	LOC101504391	NC_021165.1	14943853	+	LOC101491259	NC_021164.1	43392474	-	0.4023	1	0.934914
SRR2079850	LOC101490259	NW_004516029.1	234571	-	LOC113785842	NC_021162.1	37683057	+	0.4023	1	0.868905
SRR2079850	LOC101502579	NC_021165.1	28685347	-	LOC101497514	NW_004516576.1	364000	-	0.2981	1	0.914077
SRR2079850	LOC101503481	NW_004515843.1	20075	-	LOC101494793	NW_004522746.1	13860	-	0.2682	0	0.277164
SRR2079850	LOC101502579	NC_021165.1	28685347	-	LOC113784935	NW_004517338.1	141098	-	0.1488	0	0.730415
SRR2079850	LOC101509032	NC_021166.1	28703435	+	LOC101495642	NW_004516357.1	596140	-	0.3129	1	0.903738
SRR2079850	LOC101500131	NC_021165.1	20505694	+	LOC101505021	NW_004522704.1	673	+	0.3129	0	0.364596
SRR2079850	LOC101514109	NC_021162.1	23332418	-	LOC101499018	NC_021162.1	6808602	+	0.2235	1	0.874598
SRR2079850	LOC101507625	NC_021165.1	40269370	+	LOC101514108	NC_021162.1	21802632	-	0.2235	0	0.7813
SRR2079850	LOC105851490	NW_004522059.1	377	-	LOC101500331	NW_004517335.1	55733	-	0.1788	0	0.206251
SRR2079850	LOC101506206	NC_021164.1	43132228	-	LOC101493600	NC_021167.1	10728746	-	0.1788	0	0.636585
SRR2079850	LOC101504279	NC_021164.1	42648080	+	LOC101501389	NC_021164.1	37837157	-	0.1788	0	0.541756
SRR2079850	LOC101502810	NC_021161.1	7668485	-	LOC101513092	NC_021160.1	18084333	+	0.1788	0	0.181254
SRR2079850	LOC101512687	NC_021161.1	23931340	+	LOC101503191	NW_004517187.1	5631	+	0.2087	0	0.745471
SRR2079850	LOC101512687	NC_021161.1	23933994	+	LOC101503191	NW_004517187.1	5631	+	0.417	0	0.406966
SRR2079850	LOC101502456	NC_021163.1	46430084	+	LOC101512740	NC_021164.1	36666746	+	0.1341	0	0.284153
SRR2079850	LOC101497651	NC_021165.1	53654943	+	LOC101490323	NC_021160.1	10973532	-	0.1341	0	0.387949
SRR2079850	LOC101515112	NW_004522730.1	68	-	LOC101503235	NC_021165.1	47117532	-	0.1788	0	0.514035
SRR2079850	LOC101489294	NW_004517947.1	469	-	LOC101494367	NW_004516545.1	96926	-	0.2235	0	0.409136
SRR2079850	LOC101502810	NC_021161.1	7668353	-	LOC101501730	NC_021166.1	1701813	-	0.3576	0	0.519761
SRR2079850	LOC101513621	NC_021165.1	27967532	-	LOC101495619	NC_021161.1	30480186	-	0.1341	0	0.420183
SRR2079851	LOC101498403	NW_004522681.1	340	-	LOC101515780	NC_021165.1	6273742	+	3.8359	0	0.518001
SRR2079851	LOC101495229	NW_004522260.1	1226	+	LOC101508351	NW_004521997.1	108	+	3.6989	0	0.57578
SRR2079851	LOC101509074	NW_004522716.1	6046	+	LOC101508407	NC_021161.1	10219188	-	2.5608	0	0.780759
SRR2079851	LOC101505873	NW_004517817.1	17538	-	LOC113784864	NW_004516931.1	11085	-	2.0273	0	0.753152
SRR2079851	LOC101494736	NC_021161.1	8295603	-	LOC101489111	NC_021165.1	23393179	+	0.7469	1	0.912441
SRR2079851	LOC101515112	NW_004522730.1	68	-	LOC101503235	NC_021165.1	47117532	-	0.5691	0	0.720372
SRR2079851	LOC101496101	NW_004522673.1	471	-	LOC101510715	NC_021164.1	34488437	-	0.6402	0	0.593713
SRR2079851	LOC101502579	NC_021165.1	28685347	-	LOC101497514	NW_004516576.1	364000	-	0.4481	1	0.914706
SRR2079851	LOC101512687	NC_021161.1	23931340	+	LOC101503191	NW_004517187.1	5631	+	0.3977	0	0.787088
SRR2079851	LOC101507625	NC_021165.1	40269370	+	LOC101514108	NC_021162.1	21802632	-	0.2845	0	0.777912
SRR2079851	LOC101504391	NC_021165.1	14943853	+	LOC101491259	NC_021164.1	43392474	-	0.2845	1	0.931961
SRR2079851	LOC101504279	NC_021164.1	42648080	+	LOC101501389	NC_021164.1	37837157	-	0.2845	1	0.809489
SRR2079851	LOC101501345	NC_021162.1	16533516	+	LOC101500252	NC_021160.1	2538836	+	0.2134	0	0.367752
SRR2079851	LOC101500131	NC_021165.1	20505694	+	LOC101505021	NW_004522704.1	673	+	0.2134	0	0.339414
SRR2079851	LOC101489294	NW_004517947.1	469	-	LOC101494367	NW_004516545.1	96926	-	0.4624	0	0.442052
SRR2079851	LOC101506206	NC_021164.1	43132228	-	LOC101493600	NC_021167.1	10728746	-	0.1778	0	0.621799
SRR2079851	LOC101505203	NW_004516243.1	14103	+	LOC101491197	NC_021162.1	453768	-	0.1778	0	0.502309
SRR2079851	LOC101503481	NW_004515843.1	20075	-	LOC101494793	NW_004522746.1	13860	-	0.1778	0	0.173188
SRR2079851	LOC101490259	NW_004516029.1	234571	-	LOC113785842	NC_021162.1	37683057	+	0.1778	0	0.760961
SRR2079851	LOC101509269	NC_021162.1	34502846	+	LOC101496647	NW_004522750.1	17073	-	0.2489	0	0.539897
SRR2079851	LOC101514109	NC_021162.1	23332418	-	LOC101499018	NC_021162.1	6808602	+	0.1423	0	0.661715
SRR2079851	LOC101500129	NC_021165.1	15847371	+	LOC113788097	NC_021160.1	1829056	+	0.1423	0	0.520299
SRR2079851	LOC101497651	NC_021165.1	53654943	+	LOC101490323	NC_021160.1	10973532	-	0.1423	0	0.386196
SRR2079851	LOC105851490	NW_004522059.1	377	-	LOC101500331	NW_004517335.1	55733	-	0.1779	0	0.206427
SRR2079851	LOC101502456	NC_021163.1	46430084	+	LOC101512740	NC_021164.1	36666746	+	0.1067	0	0.285403
SRR2079851	LOC101501730	NC_021166.1	1701844	-	LOC101496309	NC_021163.1	8801797	+	0.1067	0	0.138646
SRR2079851	LOC101490259	NW_004516029.1	234597	-	LOC113785842	NC_021162.1	37682777	+	0.1067	0	0.541644
SRR2079851	LOC101506392	NW_004516069.1	189199	+	LOC101508137	NC_021163.1	43495074	-	0.1423	0	0.756141
SRR2079851	LOC101512687	NC_021161.1	23933994	+	LOC101503191	NW_004517187.1	5631	+	0.1857	0	0.239755
SRR2079851	LOC101509032	NC_021166.1	28703435	+	LOC101495642	NW_004516357.1	596140	-	0.2845	1	0.899619
SRR2079851	LOC101493302	NC_021163.1	5909448	+	LOC101493722	NC_021162.1	37993110	-	0.1067	0	0.325396
SRR2079852	LOC101498403	NW_004522681.1	340	-	LOC101495245	NC_021165.1	6552461	-	2.273	0	0.664764
SRR2079852	LOC101509269	NC_021162.1	34502846	+	LOC101496647	NW_004522750.1	17073	-	2.9224	1	0.877667
SRR2079852	LOC101495229	NW_004522260.1	1226	+	LOC101508351	NW_004521997.1	108	+	2.5091	0	0.57621
SRR2079852	LOC101494736	NC_021161.1	8295603	-	LOC101489111	NC_021165.1	23393179	+	1.594	1	0.926379
SRR2079852	LOC101505873	NW_004517817.1	17538	-	LOC113784864	NW_004516931.1	11085	-	1.0036	0	0.728312
SRR2079852	LOC101509074	NW_004522716.1	6046	+	LOC101508407	NC_021161.1	10219188	-	0.6495	0	0.738538
SRR2079852	LOC101504391	NC_021165.1	14943853	+	LOC101491259	NC_021164.1	43392474	-	0.5018	1	0.93978
SRR2079852	LOC101504279	NC_021164.1	42648080	+	LOC101501389	NC_021164.1	37837157	-	0.5018	1	0.838072
SRR2079852	LOC101496101	NW_004522673.1	471	-	LOC101510715	NC_021164.1	34488437	-	0.5904	0	0.574388
SRR2079852	LOC101504675	NW_004515686.1	321646	-	LOC101500851	NC_021163.1	40170427	+	0.4133	1	0.857212
SRR2079852	LOC101501345	NC_021162.1	16533516	+	LOC101500252	NC_021160.1	2538836	+	0.4133	0	0.403106
SRR2079852	LOC101500131	NC_021165.1	20505694	+	LOC101505021	NW_004522704.1	673	+	0.4427	0	0.393803
SRR2079852	LOC101505203	NW_004516243.1	14103	+	LOC101491197	NC_021162.1	453768	-	0.3542	0	0.602932
SRR2079852	LOC101503481	NW_004515843.1	20075	-	LOC101494793	NW_004522746.1	13860	-	0.3247	0	0.210833
SRR2079852	LOC105851490	NW_004522059.1	377	-	LOC101500331	NW_004517335.1	55733	-	0.2952	0	0.458656
SRR2079852	LOC101506617	NW_004516695.1	34624	+	LOC101502632	NW_004516047.1	253087	-	0.3838	0	0.397959
SRR2079852	LOC101502579	NC_021165.1	28685347	-	LOC101497514	NW_004516576.1	364000	-	0.2361	1	0.890941
SRR2079852	LOC101506059	NC_021161.1	35441273	+	LOC101500851	NC_021163.1	40170427	+	0.2066	1	0.882361
SRR2079852	LOC101507625	NC_021165.1	40269370	+	LOC101514108	NC_021162.1	21802632	-	0.1771	0	0.461665
SRR2079852	LOC101501648	NC_021161.1	7569350	+	LOC101499935	NC_021166.1	18818298	-	0.1771	0	0.767458
SRR2079852	LOC101490259	NW_004516029.1	234571	-	LOC113785842	NC_021162.1	37683057	+	0.1771	0	0.761378
SRR2079852	LOC101497651	NC_021165.1	53654943	+	LOC101490323	NC_021160.1	10973532	-	0.1476	0	0.366935
SRR2079852	LOC101515613	NC_021166.1	27633096	-	LOC113787786	NC_021166.1	47988425	+	0.1181	0	0.74113
SRR2079852	LOC101514580	NW_004522111.1	182	-	LOC101512435	NC_021160.1	2855394	-	0.1181	0	0.256197
SRR2079852	LOC101511091	NC_021167.1	618156	-	LOC101493738	NC_021163.1	13765525	+	0.1181	0	0.634638
SRR2079852	LOC101506206	NC_021164.1	43132228	-	LOC101493600	NC_021167.1	10728746	-	0.1181	0	0.573187
SRR2079852	LOC101512687	NC_021161.1	23931340	+	LOC101503191	NW_004517187.1	5631	+	0.124	0	0.344182
SRR2079852	LOC101489294	NW_004517947.1	469	-	LOC101494367	NW_004516545.1	96926	-	0.1772	0	0.327348
SRR2079853	LOC101494736	NC_021161.1	8295603	-	LOC101489111	NC_021165.1	23393179	+	1.3576	1	0.923458
SRR2079853	LOC101498403	NW_004522681.1	340	-	LOC101495245	NC_021165.1	6552461	-	0.3993	0	0.212393
SRR2079853	LOC101495229	NW_004522260.1	1226	+	LOC101508351	NW_004521997.1	108	+	0.9184	0	0.246083
SRR2079853	LOC101505873	NW_004517817.1	17538	-	LOC113784864	NW_004516931.1	11085	-	0.5191	0	0.663944
SRR2079853	LOC101502579	NC_021165.1	28685347	-	LOC101497514	NW_004516576.1	364000	-	0.3143	1	0.912285
SRR2079853	LOC101509074	NW_004522716.1	6046	+	LOC101508407	NC_021161.1	10219188	-	0.2795	0	0.660967
SRR2079853	LOC101509269	NC_021162.1	34502846	+	LOC101496647	NW_004522750.1	17073	-	0.3194	0	0.588475
SRR2079853	LOC101504279	NC_021164.1	42648080	+	LOC101501389	NC_021164.1	37837157	-	0.2396	0	0.799775
SRR2079853	LOC101501345	NC_021162.1	16533516	+	LOC101500252	NC_021160.1	2538836	+	0.1997	0	0.35898
SRR2079853	LOC101504675	NW_004515686.1	321646	-	LOC101500851	NC_021163.1	40170427	+	0.1597	0	0.745152
SRR2079853	LOC101502456	NC_021163.1	46430084	+	LOC101512740	NC_021164.1	36666746	+	0.1597	0	0.306605
SRR2079853	LOC101500131	NC_021165.1	20505694	+	LOC101505021	NW_004522704.1	673	+	0.1597	0	0.142807
SRR2079853	LOC101493738	NC_021163.1	13765589	+	LOC101511091	NC_021167.1	617853	-	0.1597	0	0.623273
SRR2079853	LOC105851490	NW_004522059.1	377	-	LOC101500331	NW_004517335.1	55733	-	0.1996	0	0.407587
SRR2079853	LOC101507625	NC_021165.1	40269370	+	LOC101514108	NC_021162.1	21802632	-	0.1198	0	0.490816
SRR2079853	LOC101506206	NC_021164.1	43132228	-	LOC101493600	NC_021167.1	10728746	-	0.1198	0	0.604766
SRR2079853	LOC101515613	NC_021166.1	27633096	-	LOC113787786	NC_021166.1	47988425	+	0.1597	0	0.784036
SRR2079854	LOC101495229	NW_004522260.1	1226	+	LOC101508351	NW_004521997.1	108	+	2.846	0	0.434025
SRR2079854	LOC101509074	NW_004522716.1	6046	+	LOC101508407	NC_021161.1	10219188	-	2.0699	0	0.780893
SRR2079854	LOC101498403	NW_004522681.1	340	-	LOC101495245	NC_021165.1	6552461	-	0.8408	0	0.366237
SRR2079854	LOC101505873	NW_004517817.1	17538	-	LOC113784864	NW_004516931.1	11085	-	1.0781	0	0.717356
SRR2079854	LOC101494736	NC_021161.1	8295603	-	LOC101489111	NC_021165.1	23393179	+	0.6899	1	0.908682
SRR2079854	LOC101496101	NW_004522673.1	471	-	LOC101510715	NC_021164.1	34488437	-	0.4743	0	0.544756
SRR2079854	LOC101490259	NW_004516029.1	234571	-	LOC113785842	NC_021162.1	37683057	+	0.3881	1	0.868432
SRR2079854	LOC101504279	NC_021164.1	42648080	+	LOC101501389	NC_021164.1	37837157	-	0.3019	1	0.821088
SRR2079854	LOC101501345	NC_021162.1	16533516	+	LOC101500252	NC_021160.1	2538836	+	0.3019	0	0.388188
SRR2079854	LOC101509269	NC_021162.1	34502846	+	LOC101496647	NW_004522750.1	17073	-	0.345	0	0.609888
SRR2079854	LOC101506206	NC_021164.1	43132228	-	LOC101493600	NC_021167.1	10728746	-	0.2587	1	0.868796
SRR2079854	LOC101504675	NW_004515686.1	321646	-	LOC101500851	NC_021163.1	40170427	+	0.2587	1	0.862703
SRR2079854	LOC101502579	NC_021165.1	28685347	-	LOC101497514	NW_004516576.1	364000	-	0.2587	1	0.908675
SRR2079854	LOC101507625	NC_021165.1	40269370	+	LOC101514108	NC_021162.1	21802632	-	0.2156	0	0.773799
SRR2079854	LOC101504391	NC_021165.1	14943853	+	LOC101491259	NC_021164.1	43392474	-	0.2156	1	0.922011
SRR2079854	LOC101503481	NW_004515843.1	20075	-	LOC101494793	NW_004522746.1	13860	-	0.2156	0	0.255854
SRR2079854	LOC105851490	NW_004522059.1	377	-	LOC101500331	NW_004517335.1	55733	-	0.1294	0	0.206292
SRR2079854	LOC101514109	NC_021162.1	23332418	-	LOC101499018	NC_021162.1	6808602	+	0.1294	0	0.655008
SRR2079854	LOC101511091	NC_021167.1	618156	-	LOC101493738	NC_021163.1	13765525	+	0.1294	0	0.643945
SRR2079854	LOC101502456	NC_021163.1	46430084	+	LOC101512740	NC_021164.1	36666746	+	0.1294	0	0.284352
SRR2079855	LOC101509074	NW_004522716.1	6046	+	LOC101508407	NC_021161.1	10219188	-	1.9431	0	0.780012
SRR2079855	LOC101498403	NW_004522681.1	340	-	LOC101495245	NC_021165.1	6552461	-	0.8741	0	0.38318
SRR2079855	LOC101495229	NW_004522260.1	1226	+	LOC101508351	NW_004521997.1	108	+	2.0894	0	0.357399
SRR2079855	LOC101505873	NW_004517817.1	17538	-	LOC113784864	NW_004516931.1	11085	-	0.9807	0	0.711783
SRR2079855	LOC101494736	NC_021161.1	8295603	-	LOC101489111	NC_021165.1	23393179	+	0.6823	1	0.908527
SRR2079855	LOC101501345	NC_021162.1	16533516	+	LOC101500252	NC_021160.1	2538836	+	0.4264	0	0.392972
SRR2079855	LOC101496101	NW_004522673.1	471	-	LOC101510715	NC_021164.1	34488437	-	0.4264	0	0.53459
SRR2079855	LOC101503481	NW_004515843.1	20075	-	LOC101494793	NW_004522746.1	13860	-	0.5117	0	0.348841
SRR2079855	LOC101509269	NC_021162.1	34502846	+	LOC101496647	NW_004522750.1	17073	-	0.5117	0	0.697607
SRR2079855	LOC101507625	NC_021165.1	40269370	+	LOC101514108	NC_021162.1	21802632	-	0.2558	0	0.793095
SRR2079855	LOC101504675	NW_004515686.1	321646	-	LOC101500851	NC_021163.1	40170427	+	0.2558	1	0.862534
SRR2079855	LOC101504391	NC_021165.1	14943853	+	LOC101491259	NC_021164.1	43392474	-	0.2558	1	0.929364
SRR2079855	LOC101502579	NC_021165.1	28685347	-	LOC101497514	NW_004516576.1	364000	-	0.2047	1	0.897888
SRR2079855	LOC101490259	NW_004516029.1	234571	-	LOC113785842	NC_021162.1	37683057	+	0.2558	1	0.867926
SRR2079855	LOC101500131	NC_021165.1	20505694	+	LOC101505021	NW_004522704.1	673	+	0.2984	0	0.364183
SRR2079855	LOC101489294	NW_004517947.1	469	-	LOC101494367	NW_004516545.1	96926	-	0.3837	0	0.435193
SRR2079855	LOC101502579	NC_021165.1	28685347	-	LOC113784935	NW_004517338.1	141098	-	0.1365	0	0.718219
SRR2079855	LOC101502456	NC_021163.1	46430084	+	LOC101512740	NC_021164.1	36666746	+	0.2132	0	0.572647
SRR2079855	LOC101509074	NW_004522716.1	5841	+	LOC101508407	NC_021161.1	10219184	-	0.2315	0	0.677779
SRR2079855	LOC101505203	NW_004516243.1	14103	+	LOC101491197	NC_021162.1	453768	-	0.1706	0	0.523966
SRR2079855	LOC101505873	NW_004517817.1	17538	-	LOC113784864	NW_004516931.1	9191	-	0.1279	0	0.525139
SRR2079855	LOC101495550	NC_021163.1	38611709	-	LOC101512264	NC_021167.1	61086	+	0.1279	0	0.168895
SRR2079855	LOC101493738	NC_021163.1	13765589	+	LOC101511091	NC_021167.1	617853	-	0.1279	0	0.608474
SRR2079855	LOC101512687	NC_021161.1	23931340	+	LOC101503191	NW_004517187.1	5631	+	0.1066	0	0.388601
SRR2079855	LOC101512687	NC_021161.1	23933574	+	LOC101503191	NW_004517187.1	5631	+	0.1066	0	0.626968
SRR2081143	LOC101509074	NW_004522716.1	6046	+	LOC101508407	NC_021161.1	10219188	-	1.0222	0	0.760123
SRR2081143	LOC101494736	NC_021161.1	8295603	-	LOC101489111	NC_021165.1	23393179	+	0.6615	1	0.90732
SRR2081143	LOC101495229	NW_004522260.1	1226	+	LOC101508351	NW_004521997.1	108	+	1.2027	0	0.195776
SRR2081143	LOC101501345	NC_021162.1	16533516	+	LOC101500252	NC_021160.1	2538836	+	0.4811	0	0.384307
SRR2081143	LOC101494602	NC_021165.1	11063257	+	LOC101510721	NC_021164.1	42719763	+	0.1606	0	0.336274
SRR2081143	LOC101505873	NW_004517817.1	17538	-	LOC113784864	NW_004516931.1	11085	-	0.3608	0	0.56714
SRR2081143	LOC101498403	NW_004522681.1	340	-	LOC101495245	NC_021165.1	6552461	-	0.1203	0	0.0926893
SRR2081143	LOC101504279	NC_021164.1	42648080	+	LOC101501389	NC_021164.1	37837157	-	0.1804	0	0.564119
SRR2081143	LOC101502579	NC_021165.1	28685347	-	LOC101497514	NW_004516576.1	364000	-	0.1606	0	0.749487
SRR2081143	LOC101489294	NW_004517947.1	469	-	LOC101494367	NW_004516545.1	96922	-	0.1804	0	0.344871
SRR2081143	LOC101515781	NC_021165.1	7667437	-	LOC101493226	NC_021164.1	46767758	+	0.1203	0	0.634569
SRR2081143	LOC101493464	NC_021160.1	31367773	+	LOC101492801	NC_021166.1	4173999	+	0.1203	0	0.206339
SRR2081143	LOC101493226	NC_021164.1	46766498	+	LOC101515781	NC_021165.1	7667574	-	0.1203	0	0.501559
SRR2081144	LOC101495229	NW_004522260.1	1226	+	LOC101508351	NW_004521997.1	108	+	0.3031	0	0.165746
SRR2081144	LOC101496101	NW_004522673.1	471	-	LOC101510715	NC_021164.1	34488437	-	0.202	0	0.480204
SRR2081144	LOC101506206	NC_021164.1	43132228	-	LOC101493600	NC_021167.1	10728746	-	0.1515	0	0.631456
SRR2081144	LOC101504374	NC_021163.1	44170793	+	LOC101495711	NC_021160.1	41797266	-	0.1515	0	0.608912
SRR2081144	LOC101492631	NC_021162.1	36111295	-	LOC101510819	NC_021164.1	45400833	-	0.1515	1	0.836525
SRR2081144	LOC101515368	NC_021160.1	14294747	+	UBQ10	NC_021163.1	14093770	-	0.101	0	0.727658
SRR2081144	LOC101506599	NC_021162.1	25697017	-	LOC101506936	NC_021162.1	25704426	-	0.101	1	0.85779
SRR2081144	LOC101502579	NC_021165.1	28685347	-	LOC101497514	NW_004516576.1	364000	-	0.101	0	0.72088
SRR2081145	LOC101506206	NC_021164.1	43132228	-	LOC101493600	NC_021167.1	10728746	-	0.294	1	0.873087
SRR2081145	LOC101514998	NW_004516357.1	358010	-	LOC101502810	NC_021161.1	7668590	-	0.147	0	0.229446
SRR2081145	LOC101509269	NC_021162.1	34502846	+	LOC101496647	NW_004522750.1	17073	-	0.147	0	0.307693
SRR2081145	LOC101505873	NW_004517817.1	17538	-	LOC113784864	NW_004516931.1	11085	-	0.147	0	0.435016
SRR2081146	LOC101495229	NW_004522260.1	1226	+	LOC101508351	NW_004521997.1	108	+	4.8422	0	0.392859
SRR2081146	LOC101498403	NW_004522681.1	340	-	LOC101495245	NC_021165.1	6552461	-	1.2408	0	0.382186
SRR2081146	LOC101509269	NC_021162.1	34502846	+	LOC101496647	NW_004522750.1	17073	-	1.2711	1	0.833415
SRR2081146	LOC101509074	NW_004522716.1	6046	+	LOC101508407	NC_021161.1	10219188	-	0.7264	0	0.752507
SRR2081146	LOC101505873	NW_004517817.1	17538	-	LOC113784864	NW_004516931.1	11085	-	0.6658	0	0.662297
SRR2081146	LOC101506206	NC_021164.1	43132228	-	LOC101493600	NC_021167.1	10728746	-	0.7263	1	0.904176
SRR2081146	LOC101494736	NC_021161.1	8295603	-	LOC101489111	NC_021165.1	23393179	+	0.4237	1	0.839576
SRR2081146	LOC101493738	NC_021163.1	13765589	+	LOC101511091	NC_021167.1	617853	-	0.339	1	0.880706
SRR2081146	LOC101493226	NC_021164.1	46766498	+	LOC101515781	NC_021165.1	7667574	-	0.3632	1	0.822717
SRR2081146	LOC101496101	NW_004522673.1	471	-	LOC101510715	NC_021164.1	34488437	-	0.3631	0	0.549089
SRR2081146	LOC101500131	NC_021165.1	20505694	+	LOC101505021	NW_004522704.1	673	+	0.4842	0	0.371241
SRR2081146	LOC101503481	NW_004515843.1	20075	-	LOC101494793	NW_004522746.1	13860	-	0.2421	0	0.316317
SRR2081146	LOC101501345	NC_021162.1	16533516	+	LOC101500252	NC_021160.1	2538836	+	0.2421	0	0.364863
SRR2081146	LOC101494602	NC_021165.1	11063257	+	LOC101510721	NC_021164.1	42719763	+	0.2421	0	0.603684
SRR2081146	LOC101500129	NC_021165.1	15847371	+	LOC113788097	NC_021160.1	1829056	+	0.1816	0	0.589523
SRR2081146	LOC101513063	NC_021164.1	29363750	+	LOC101503614	NC_021163.1	15463211	-	0.1211	1	0.821113
SRR2081146	LOC101502456	NC_021163.1	46430084	+	LOC101512740	NC_021164.1	36666746	+	0.1211	0	0.279729
SRR2081146	LOC101500744	NC_021163.1	14811302	+	HSFA2	NC_021164.1	35859281	-	0.1211	1	0.827708
SRR2081146	LOC101498009	NC_021161.1	26513578	-	LOC101499234	NC_021162.1	17650002	-	0.1211	1	0.833166
SRR2081146	LOC101512687	NC_021161.1	23931340	+	LOC101503191	NW_004517187.1	5631	+	0.1937	0	0.747155
SRR2081146	LOC101512687	NC_021161.1	23933574	+	LOC101503191	NW_004517187.1	5631	+	0.2905	1	0.894479
SRR2081147	LOC101495229	NW_004522260.1	1226	+	LOC101508351	NW_004521997.1	108	+	2.0873	0	0.241798
SRR2081147	LOC101494736	NC_021161.1	8295603	-	LOC101489111	NC_021165.1	23393179	+	1.1928	1	0.91657
SRR2081147	LOC101498403	NW_004522681.1	340	-	LOC101495245	NC_021165.1	6552461	-	0.4771	0	0.188902
SRR2081147	LOC101509269	NC_021162.1	34502846	+	LOC101496647	NW_004522750.1	17073	-	0.835	0	0.795705
SRR2081147	LOC101509074	NW_004522716.1	6046	+	LOC101508407	NC_021161.1	10219188	-	0.656	0	0.748928
SRR2081147	LOC101505873	NW_004517817.1	17538	-	LOC113784864	NW_004516931.1	11085	-	0.5964	0	0.652218
SRR2081147	LOC101502579	NC_021165.1	28685347	-	LOC101497514	NW_004516576.1	364000	-	0.2982	1	0.916551
SRR2081147	LOC105851490	NW_004522059.1	377	-	LOC101500331	NW_004517335.1	55733	-	0.1789	0	0.206395
SRR2081147	LOC101515781	NC_021165.1	7667437	-	LOC101493226	NC_021164.1	46767758	+	0.1789	0	0.670844
SRR2081147	LOC101507625	NC_021165.1	40269370	+	LOC101514108	NC_021162.1	21802632	-	0.1789	0	0.605175
SRR2081147	LOC101501345	NC_021162.1	16533516	+	LOC101500252	NC_021160.1	2538836	+	0.1789	0	0.17486
SRR2081147	LOC101500131	NC_021165.1	20505694	+	LOC101505021	NW_004522704.1	673	+	0.1789	0	0.144544
SRR2081147	LOC101500129	NC_021165.1	15847371	+	LOC113788097	NC_021160.1	1829056	+	0.1789	0	0.585067
SRR2081147	LOC101496101	NW_004522673.1	471	-	LOC101510715	NC_021164.1	34488437	-	0.1789	0	0.386709
SRR2081147	LOC101493226	NC_021164.1	46766498	+	LOC101515781	NC_021165.1	7667574	-	0.1789	0	0.540324
SRR2081147	LOC113787077	NC_021165.1	49284867	-	LOC101512802	NC_021162.1	21719498	-	0.1193	1	0.858051
SRR2081147	LOC101514688	NC_021163.1	45252569	+	LOC101515236	NC_021163.1	45300667	-	0.1193	1	0.830983
SRR2081147	LOC101511091	NC_021167.1	618156	-	LOC101493738	NC_021163.1	13765525	+	0.1193	0	0.642003
SRR2081147	LOC101502456	NC_021163.1	46430084	+	LOC101512740	NC_021164.1	36666746	+	0.1193	0	0.279804
SRR2081149	LOC101495229	NW_004522260.1	1226	+	LOC101508351	NW_004521997.1	108	+	2.6113	0	0.259763
SRR2081149	LOC101498403	NW_004522681.1	340	-	LOC101495245	NC_021165.1	6552461	-	0.6839	0	0.234253
SRR2081149	LOC101509074	NW_004522716.1	6046	+	LOC101508407	NC_021161.1	10219188	-	0.6839	0	0.751023
SRR2081149	LOC101501345	NC_021162.1	16533516	+	LOC101500252	NC_021160.1	2538836	+	0.5596	0	0.400572
SRR2081149	LOC105851490	NW_004522059.1	377	-	LOC101500331	NW_004517335.1	55733	-	0.4352	0	0.474736
SRR2081149	LOC101494736	NC_021161.1	8295603	-	LOC101489111	NC_021165.1	23393179	+	0.4352	1	0.839999
SRR2081149	LOC101494602	NC_021165.1	11063257	+	LOC101510721	NC_021164.1	42719763	+	0.1243	0	0.305533
SRR2081149	LOC101505873	NW_004517817.1	17538	-	LOC113784864	NW_004516931.1	11085	-	0.5595	0	0.647129
SRR2081149	LOC101509269	NC_021162.1	34502846	+	LOC101496647	NW_004522750.1	17073	-	0.3109	0	0.632194
SRR2081149	LOC101506617	NW_004516695.1	34624	+	LOC101502632	NW_004516047.1	253087	-	0.2487	0	0.349864
SRR2081149	LOC101506206	NC_021164.1	43132228	-	LOC101493600	NC_021167.1	10728746	-	0.1865	1	0.851887
SRR2081149	LOC101504279	NC_021164.1	42648080	+	LOC101501389	NC_021164.1	37837157	-	0.1865	0	0.79621
SRR2081149	LOC101500131	NC_021165.1	20505694	+	LOC101505021	NW_004522704.1	673	+	0.1865	0	0.328554
SRR2081149	LOC101512687	NC_021161.1	23933994	+	LOC101503191	NW_004517187.1	5631	+	0.2487	0	0.386287
SRR2081149	LOC101492805	NC_021166.1	9493292	+	LOC101500379	NC_021166.1	5906889	+	0.1243	0	0.762993
SRR2081150	LOC101506206	NC_021164.1	43132228	-	LOC101493600	NC_021167.1	10728746	-	0.3045	1	0.87247
SRR2081150	LOC101502579	NC_021165.1	28685347	-	LOC101497514	NW_004516576.1	364000	-	0.1827	0	0.759755
SRR2081150	LOC101495550	NC_021163.1	38611709	-	LOC101512264	NC_021167.1	61086	+	0.1827	0	0.19616
SRR2081151	LOC101495229	NW_004522260.1	1226	+	LOC101508351	NW_004521997.1	108	+	3.81	0	0.486053
SRR2081151	LOC101509269	NC_021162.1	34502846	+	LOC101496647	NW_004522750.1	17073	-	2.3132	1	0.869963
SRR2081151	LOC101498403	NW_004522681.1	340	-	LOC101515780	NC_021165.1	6273742	+	1.6274	0	0.224765
SRR2081151	LOC101494736	NC_021161.1	8295603	-	LOC101489111	NC_021165.1	23393179	+	1.4061	1	0.92343
SRR2081151	LOC101504279	NC_021164.1	42648080	+	LOC101501389	NC_021164.1	37837157	-	0.6804	1	0.877653
SRR2081151	LOC101509074	NW_004522716.1	6046	+	LOC101508407	NC_021161.1	10219188	-	0.8618	0	0.756133
SRR2081151	LOC101505873	NW_004517817.1	17538	-	LOC113784864	NW_004516931.1	11085	-	0.771	0	0.686254
SRR2081151	LOC101503481	NW_004515843.1	20075	-	LOC101494793	NW_004522746.1	13860	-	0.499	0	0.329229
SRR2081151	LOC101496101	NW_004522673.1	471	-	LOC101510715	NC_021164.1	34488437	-	0.499	0	0.5549
SRR2081151	LOC101507625	NC_021165.1	40269370	+	LOC101514108	NC_021162.1	21802632	-	0.2721	1	0.804533
SRR2081151	LOC101489294	NW_004517947.1	469	-	LOC101494367	NW_004516545.1	96926	-	0.3628	0	0.433547
SRR2081151	LOC101505203	NW_004516243.1	14103	+	LOC101491197	NC_021162.1	453768	-	0.2268	0	0.593878
SRR2081151	LOC101502579	NC_021165.1	28685347	-	LOC101497514	NW_004516576.1	364000	-	0.1701	0	0.739569
SRR2081151	LOC101501345	NC_021162.1	16533516	+	LOC101500252	NC_021160.1	2538836	+	0.1814	0	0.180295
SRR2081151	LOC101506206	NC_021164.1	43132228	-	LOC101493600	NC_021167.1	10728746	-	0.2268	1	0.860419
SRR2081151	LOC101512687	NC_021161.1	23933994	+	LOC101503191	NW_004517187.1	5631	+	0.4082	0	0.40525
SRR2081151	LOC101504391	NC_021165.1	14943853	+	LOC101491259	NC_021164.1	43392474	-	0.1361	1	0.804031
SRR2081151	LOC101502456	NC_021163.1	46430084	+	LOC101512740	NC_021164.1	36666746	+	0.1361	0	0.284075
SRR2081151	LOC101500131	NC_021165.1	20505694	+	LOC101505021	NW_004522704.1	673	+	0.1815	0	0.145578
SRR2081152	LOC101495229	NW_004522260.1	1226	+	LOC101508351	NW_004521997.1	108	+	4.7752	0	0.440599
SRR2081152	LOC101498403	NW_004522681.1	340	-	LOC101495245	NC_021165.1	6552461	-	0.8508	0	0.298401
SRR2081152	LOC101509074	NW_004522716.1	6046	+	LOC101508407	NC_021161.1	10219188	-	1.1527	0	0.769682
SRR2081152	LOC101509269	NC_021162.1	34502846	+	LOC101496647	NW_004522750.1	17073	-	1.1526	1	0.827476
SRR2081152	LOC101494736	NC_021161.1	8295603	-	LOC101489111	NC_021165.1	23393179	+	0.6587	1	0.907778
SRR2081152	LOC101504279	NC_021164.1	42648080	+	LOC101501389	NC_021164.1	37837157	-	0.6038	1	0.872186
SRR2081152	LOC101505873	NW_004517817.1	17538	-	LOC113784864	NW_004516931.1	11085	-	0.7685	0	0.678823
SRR2081152	LOC101506206	NC_021164.1	43132228	-	LOC101493600	NC_021167.1	10728746	-	0.6038	1	0.900458
SRR2081152	LOC101501345	NC_021162.1	16533516	+	LOC101500252	NC_021160.1	2538836	+	0.4391	0	0.38606
SRR2081152	LOC101500131	NC_021165.1	20505694	+	LOC101505021	NW_004522704.1	673	+	0.4391	0	0.370586
SRR2081152	LOC101504391	NC_021165.1	14943853	+	LOC101491259	NC_021164.1	43392474	-	0.2744	1	0.93371
SRR2081152	LOC101496101	NW_004522673.1	471	-	LOC101510715	NC_021164.1	34488437	-	0.2745	0	0.523419
SRR2081152	LOC101503481	NW_004515843.1	20075	-	LOC101494793	NW_004522746.1	13860	-	0.2196	0	0.289558
SRR2081152	LOC101515781	NC_021165.1	7667437	-	LOC101493226	NC_021164.1	46767758	+	0.1098	0	0.632734
SRR2081152	LOC101502579	NC_021165.1	28685347	-	LOC101497514	NW_004516576.1	364000	-	0.1647	0	0.747032
SRR2081153	LOC101496101	NW_004522673.1	471	-	LOC101510715	NC_021164.1	34488437	-	1.8129	0	0.7315
SRR2081153	LOC101509269	NC_021162.1	34502846	+	LOC101496647	NW_004522750.1	17073	-	1.9424	1	0.859399
SRR2081153	LOC101509074	NW_004522716.1	6046	+	LOC101508407	NC_021161.1	10219188	-	1.2301	0	0.767259
SRR2081153	LOC101498403	NW_004522681.1	340	-	LOC101495245	NC_021165.1	6552461	-	0.6474	0	0.22428
SRR2081153	LOC101502579	NC_021165.1	28685347	-	LOC101497514	NW_004516576.1	364000	-	1.1007	1	0.935568
SRR2081153	LOC101505873	NW_004517817.1	17538	-	LOC113784864	NW_004516931.1	11085	-	1.4892	0	0.719535
SRR2081153	LOC101507625	NC_021165.1	40269370	+	LOC101514108	NC_021162.1	21802632	-	0.9064	1	0.902378
SRR2081153	LOC101495229	NW_004522260.1	1226	+	LOC101508351	NW_004521997.1	108	+	1.8128	0	0.21171
SRR2081153	LOC101504279	NC_021164.1	42648080	+	LOC101501389	NC_021164.1	37837157	-	0.7122	1	0.879872
SRR2081153	LOC101500131	NC_021165.1	20505694	+	LOC101505021	NW_004522704.1	673	+	0.6474	0	0.404373
SRR2081153	LOC101511091	NC_021167.1	618156	-	LOC101493738	NC_021163.1	13765525	+	0.518	1	0.805081
SRR2081153	LOC101506206	NC_021164.1	43132228	-	LOC101493600	NC_021167.1	10728746	-	0.518	1	0.895667
SRR2081153	LOC101494602	NC_021165.1	11063257	+	LOC101510721	NC_021164.1	42719763	+	0.1729	0	0.33609
SRR2081153	LOC101494736	NC_021161.1	8295603	-	LOC101489111	NC_021165.1	23393179	+	0.3885	1	0.838955
SRR2081153	LOC101490259	NW_004516029.1	234571	-	LOC113785842	NC_021162.1	37683057	+	0.3885	1	0.874302
SRR2081153	LOC101503481	NW_004515843.1	20075	-	LOC101494793	NW_004522746.1	13860	-	0.5179	0	0.435668
SRR2081153	LOC101512687	NC_021161.1	23931340	+	LOC101503191	NW_004517187.1	5631	+	0.259	0	0.770726
SRR2081153	LOC101507641	NC_021166.1	11472623	-	LOC105851496	NW_004522343.1	1176	-	0.1295	0	0.575805
SRR2081153	LOC101500129	NC_021165.1	15847371	+	LOC113788097	NC_021160.1	1829056	+	0.259	0	0.794677
SRR2081153	LOC101497489	NC_021162.1	24418710	+	LOC105851496	NW_004522343.1	1176	-	0.1295	0	0.600901
SRR2081153	LOC101506617	NW_004516695.1	34624	+	LOC101502632	NW_004516047.1	253087	-	0.3237	0	0.34893
SRR2081153	LOC113784312	NW_004515917.1	409436	+	LOC101495341	NC_021164.1	28936360	+	0.1942	0	0.405838
SRR2081153	LOC101502456	NC_021163.1	46430084	+	LOC101512740	NC_021164.1	36666746	+	0.1942	0	0.55402
SRR2081153	LOC101493738	NC_021163.1	13765589	+	LOC101511091	NC_021167.1	617853	-	0.1942	1	0.854458
SRR2081153	LOC105852515	NC_021166.1	20313723	+	LOC101506357	NC_021166.1	15149490	+	0.1295	1	0.808217
SRR2081153	LOC101508128	NW_004517205.1	102949	-	LOC101495183	NC_021166.1	45949650	-	0.1295	0	0.701376
SRR2081153	LOC101492875	NC_021163.1	43858054	+	LOC101514587	NC_021163.1	43675123	+	0.1295	0	0.784178
SRR2081154	LOC101495229	NW_004522260.1	1226	+	LOC101508351	NW_004521997.1	108	+	5.4801	0	0.508268
SRR2081154	LOC101498403	NW_004522681.1	340	-	LOC101495245	NC_021165.1	6552461	-	1.7093	0	0.559915
SRR2081154	LOC101509269	NC_021162.1	34502846	+	LOC101496647	NW_004522750.1	17073	-	1.7094	1	0.857059
SRR2081154	LOC101505873	NW_004517817.1	17538	-	LOC113784864	NW_004516931.1	11085	-	1.8603	0	0.74104
SRR2081154	LOC101496101	NW_004522673.1	471	-	LOC101510715	NC_021164.1	34488437	-	1.0055	0	0.669445
SRR2081154	LOC101509074	NW_004522716.1	6046	+	LOC101508407	NC_021161.1	10219188	-	0.905	0	0.755575
SRR2081154	LOC101500131	NC_021165.1	20505694	+	LOC101505021	NW_004522704.1	673	+	1.0055	0	0.47193
SRR2081154	LOC101502579	NC_021165.1	28685347	-	LOC101497514	NW_004516576.1	364000	-	0.7039	1	0.93237
SRR2081154	LOC101494736	NC_021161.1	8295603	-	LOC101489111	NC_021165.1	23393179	+	0.7039	1	0.908214
SRR2081154	LOC101503481	NW_004515843.1	20075	-	LOC101494793	NW_004522746.1	13860	-	0.6033	0	0.425809
SRR2081154	LOC101504279	NC_021164.1	42648080	+	LOC101501389	NC_021164.1	37837157	-	0.5028	1	0.8519
SRR2081154	LOC101506617	NW_004516695.1	34624	+	LOC101502632	NW_004516047.1	253087	-	0.6033	0	0.42678
SRR2081154	LOC101489294	NW_004517947.1	469	-	LOC101494367	NW_004516545.1	96926	-	0.4022	0	0.436952
SRR2081154	LOC101512687	NC_021161.1	23933994	+	LOC101503191	NW_004517187.1	5631	+	0.717	0	0.442704
SRR2081154	LOC101507625	NC_021165.1	40269370	+	LOC101514108	NC_021162.1	21802632	-	0.2514	1	0.807295
SRR2081154	LOC101504391	NC_021165.1	14943853	+	LOC101491259	NC_021164.1	43392474	-	0.2514	1	0.930483
SRR2081154	LOC101500129	NC_021165.1	15847371	+	LOC113788097	NC_021160.1	1829056	+	0.2514	0	0.785321
SRR2081154	LOC101501345	NC_021162.1	16533516	+	LOC101500252	NC_021160.1	2538836	+	0.2011	0	0.357103
SRR2081154	LOC101512687	NC_021161.1	23931340	+	LOC101503191	NW_004517187.1	5631	+	0.2232	0	0.756292
SRR2081154	LOC101501648	NC_021161.1	7569350	+	LOC101499935	NC_021166.1	18818298	-	0.1508	0	0.788832
SRR2081154	LOC101493738	NC_021163.1	13765589	+	LOC101511091	NC_021167.1	617853	-	0.1508	0	0.633707
SRR2081154	LOC101490259	NW_004516029.1	234571	-	LOC113785842	NC_021162.1	37683057	+	0.1508	0	0.760609
SRR2081154	LOC105851490	NW_004522059.1	377	-	LOC101500331	NW_004517335.1	55596	-	0.1759	0	0.347718
SRR2081154	LOC105851490	NW_004522059.1	377	-	LOC101500331	NW_004517335.1	55733	-	0.1759	0	0.20967
SRR2081154	LOC101511091	NC_021167.1	618156	-	LOC101493738	NC_021163.1	13765525	+	0.1006	0	0.638429
SRR2081154	LOC101508239	NC_021164.1	31180035	-	LOC101491681	NC_021164.1	31492693	-	0.1006	1	0.827972
SRR2081155	LOC101498403	NW_004522681.1	340	-	LOC101495245	NC_021165.1	6552461	-	2.5477	0	0.632348
SRR2081155	LOC101495229	NW_004522260.1	1226	+	LOC101508351	NW_004521997.1	108	+	3.3795	0	0.385137
SRR2081155	LOC101505873	NW_004517817.1	17538	-	LOC113784864	NW_004516931.1	11085	-	1.2478	0	0.719855
SRR2081155	LOC101509074	NW_004522716.1	6046	+	LOC101508407	NC_021161.1	10219188	-	0.9359	0	0.758537
SRR2081155	LOC101494736	NC_021161.1	8295603	-	LOC101489111	NC_021165.1	23393179	+	0.5199	1	0.903712
SRR2081155	LOC101512687	NC_021161.1	23931340	+	LOC101503191	NW_004517187.1	5631	+	0.6239	1	0.835174
SRR2081155	LOC101507625	NC_021165.1	40269370	+	LOC101514108	NC_021162.1	21802632	-	0.3639	1	0.832743
SRR2081155	LOC101509269	NC_021162.1	34502846	+	LOC101496647	NW_004522750.1	17073	-	0.5199	0	0.740458
SRR2081155	LOC101502579	NC_021165.1	28685347	-	LOC101497514	NW_004516576.1	364000	-	0.2496	1	0.911784
SRR2081155	LOC101496101	NW_004522673.1	471	-	LOC101510715	NC_021164.1	34488437	-	0.312	0	0.530309
SRR2081155	LOC101505203	NW_004516243.1	14103	+	LOC101491197	NC_021162.1	453768	-	0.208	0	0.599361
SRR2081155	LOC101504391	NC_021165.1	14943853	+	LOC101491259	NC_021164.1	43392474	-	0.208	1	0.922928
SRR2081155	LOC101506206	NC_021164.1	43132228	-	LOC101493600	NC_021167.1	10728746	-	0.156	0	0.632872
SRR2081155	LOC101504279	NC_021164.1	42648080	+	LOC101501389	NC_021164.1	37837157	-	0.156	0	0.549742
SRR2081155	LOC101501345	NC_021162.1	16533516	+	LOC101500252	NC_021160.1	2538836	+	0.156	0	0.172921
SRR2081155	LOC101489294	NW_004517947.1	469	-	LOC101494367	NW_004516545.1	96926	-	0.208	0	0.403105
SRR2081155	LOC101515781	NC_021165.1	7667437	-	LOC101493226	NC_021164.1	46767758	+	0.104	0	0.631448
SRR2081155	LOC101503020	NC_021161.1	8589821	+	LOC101505987	NW_004516835.1	61497	+	0.104	0	0.242109
SRR2081155	LOC101502456	NC_021163.1	46430084	+	LOC101512740	NC_021164.1	36666746	+	0.104	0	0.283222
SRR2081155	LOC101495550	NC_021163.1	38611709	-	LOC101512264	NC_021167.1	61086	+	0.104	0	0.171581
SRR2081155	LOC101511270	NC_021166.1	4658823	+	LOC101499736	NC_021160.1	17586460	+	0.104	0	0.192039
SRR2081156	LOC101495229	NW_004522260.1	1226	+	LOC101508351	NW_004521997.1	108	+	4.124	0	0.466518
SRR2081156	LOC101498403	NW_004522681.1	340	-	LOC101495245	NC_021165.1	6552461	-	1.3747	0	0.497661
SRR2081156	LOC101509074	NW_004522716.1	6046	+	LOC101508407	NC_021161.1	10219188	-	2.0621	0	0.780221
SRR2081156	LOC101505873	NW_004517817.1	17538	-	LOC113784864	NW_004516931.1	11085	-	1.031	0	0.708589
SRR2081156	LOC101509269	NC_021162.1	34502846	+	LOC101496647	NW_004522750.1	17073	-	0.491	0	0.656076
SRR2081156	LOC101502579	NC_021165.1	28685347	-	LOC101497514	NW_004516576.1	364000	-	0.5401	1	0.929292
SRR2081156	LOC101494736	NC_021161.1	8295603	-	LOC101489111	NC_021165.1	23393179	+	0.3928	1	0.838725
SRR2081156	LOC101506206	NC_021164.1	43132228	-	LOC101493600	NC_021167.1	10728746	-	0.491	1	0.885512
SRR2081156	LOC101512687	NC_021161.1	23931340	+	LOC101503191	NW_004517187.1	5631	+	0.3928	0	0.792781
SRR2081156	LOC101500131	NC_021165.1	20505694	+	LOC101505021	NW_004522704.1	673	+	0.2946	0	0.359065
SRR2081156	LOC101507625	NC_021165.1	40269370	+	LOC101514108	NC_021162.1	21802632	-	0.1964	0	0.779906
SRR2081156	LOC105851490	NW_004522059.1	377	-	LOC101500331	NW_004517335.1	55733	-	0.1473	0	0.20311
SRR2081156	LOC101504391	NC_021165.1	14943853	+	LOC101491259	NC_021164.1	43392474	-	0.1473	1	0.819897
SRR2081156	LOC101502810	NC_021161.1	7668383	-	LOC101506890	NC_021165.1	58265166	+	0.1473	0	0.147302
SRR2081156	LOC101501345	NC_021162.1	16533516	+	LOC101500252	NC_021160.1	2538836	+	0.1473	0	0.171182
SRR2081156	LOC101495550	NC_021163.1	38611709	-	LOC101512264	NC_021167.1	61086	+	0.1473	0	0.178936
SRR2081156	LOC101503481	NW_004515843.1	20075	-	LOC101494793	NW_004522746.1	13860	-	0.1964	0	0.26864
SRR2081157	LOC101495229	NW_004522260.1	1226	+	LOC101508351	NW_004521997.1	108	+	4.0553	0	0.376261
SRR2081157	LOC101498403	NW_004522681.1	340	-	LOC101495245	NC_021165.1	6552461	-	1.3614	0	0.431312
SRR2081157	LOC101494736	NC_021161.1	8295603	-	LOC101489111	NC_021165.1	23393179	+	1.8538	1	0.925634
SRR2081157	LOC101505873	NW_004517817.1	17538	-	LOC113784864	NW_004516931.1	11085	-	1.738	0	0.733673
SRR2081157	LOC101509074	NW_004522716.1	6046	+	LOC101508407	NC_021161.1	10219188	-	0.9269	0	0.757338
SRR2081157	LOC101509269	NC_021162.1	34502846	+	LOC101496647	NW_004522750.1	17073	-	0.6373	0	0.767991
SRR2081157	LOC101500131	NC_021165.1	20505694	+	LOC101505021	NW_004522704.1	673	+	0.4635	0	0.370958
SRR2081157	LOC101496101	NW_004522673.1	471	-	LOC101510715	NC_021164.1	34488437	-	0.4635	0	0.558461
SRR2081157	LOC101504279	NC_021164.1	42648080	+	LOC101501389	NC_021164.1	37837157	-	0.3476	1	0.837549
SRR2081157	LOC101494602	NC_021165.1	11063257	+	LOC101510721	NC_021164.1	42719763	+	0.3476	0	0.640542
SRR2081157	LOC101512687	NC_021161.1	23931340	+	LOC101503191	NW_004517187.1	5631	+	0.2897	0	0.777332
SRR2081157	LOC105851490	NW_004522059.1	377	-	LOC101500331	NW_004517335.1	55733	-	0.3476	0	0.466789
SRR2081157	LOC101502579	NC_021165.1	28685347	-	LOC101497514	NW_004516576.1	364000	-	0.3378	1	0.917
SRR2081157	LOC101507625	NC_021165.1	40269370	+	LOC101514108	NC_021162.1	21802632	-	0.1738	0	0.596051
SRR2081157	LOC101505873	NW_004517817.1	17538	-	LOC113784864	NW_004516931.1	9191	-	0.1738	0	0.542506
SRR2081157	LOC101502456	NC_021163.1	46430084	+	LOC101512740	NC_021164.1	36666746	+	0.1738	0	0.304841
SRR2081157	LOC101489294	NW_004517947.1	469	-	LOC101494367	NW_004516545.1	96922	-	0.3476	0	0.431965
SRR2081157	LOC101515781	NC_021165.1	7667437	-	LOC101493226	NC_021164.1	46767758	+	0.1159	0	0.633861
SRR2081157	LOC101508452	NC_021163.1	25254569	-	LOC101508756	NC_021163.1	25285480	-	0.1159	1	0.904187
SRR2081157	LOC101512687	NC_021161.1	23933574	+	LOC101503191	NW_004517187.1	5631	+	0.1738	0	0.664155
SRR2081158	LOC101495229	NW_004522260.1	1226	+	LOC101508351	NW_004521997.1	108	+	3.0297	0	0.331605
SRR2081158	LOC101498403	NW_004522681.1	340	-	LOC101495245	NC_021165.1	6552461	-	1.1293	0	0.383285
SRR2081158	LOC101494736	NC_021161.1	8295603	-	LOC101489111	NC_021165.1	23393179	+	1.322	1	0.921162
SRR2081158	LOC101509074	NW_004522716.1	6046	+	LOC101508407	NC_021161.1	10219188	-	1.2119	0	0.770707
SRR2081158	LOC101505873	NW_004517817.1	17538	-	LOC113784864	NW_004516931.1	11085	-	1.0466	0	0.700465
SRR2081158	LOC101502579	NC_021165.1	28685347	-	LOC101497514	NW_004516576.1	364000	-	0.4848	1	0.919791
SRR2081158	LOC101509269	NC_021162.1	34502846	+	LOC101496647	NW_004522750.1	17073	-	0.6611	0	0.770283
SRR2081158	LOC101507625	NC_021165.1	40269370	+	LOC101514108	NC_021162.1	21802632	-	0.2754	1	0.820111
SRR2081158	LOC101500131	NC_021165.1	20505694	+	LOC101505021	NW_004522704.1	673	+	0.3305	0	0.359664
SRR2081158	LOC101504279	NC_021164.1	42648080	+	LOC101501389	NC_021164.1	37837157	-	0.2203	1	0.804337
SRR2081158	LOC101502810	NC_021161.1	7668339	-	LOC101499899	NC_021164.1	32409356	-	0.2203	1	0.861866
SRR2081158	LOC105851490	NW_004522059.1	377	-	LOC101500331	NW_004517335.1	55596	-	0.1653	0	0.355685
SRR2081158	LOC101506617	NW_004516695.1	34624	+	LOC101502632	NW_004516047.1	253087	-	0.1653	0	0.300624
SRR2081158	LOC101496101	NW_004522673.1	471	-	LOC101510715	NC_021164.1	34488437	-	0.1653	0	0.374398
SRR2081158	LOC101512687	NC_021161.1	23931340	+	LOC101503191	NW_004517187.1	5631	+	0.2479	0	0.763666
SRR2081158	LOC113783989	NW_004515716.1	19253	-	LOC101490887	NC_021162.1	19152816	+	0.1102	0	0.324567
SRR2081158	LOC101515781	NC_021165.1	7667437	-	LOC101493226	NC_021164.1	46767758	+	0.1102	0	0.632814
SRR2081158	LOC101502456	NC_021163.1	46430084	+	LOC101512740	NC_021164.1	36666746	+	0.1102	0	0.280218
SRR2081158	LOC101502579	NC_021165.1	28685347	-	LOC113784935	NW_004517338.1	141098	-	0.1212	0	0.729431
SRR2183533	LOC101505873	NW_004517817.1	17538	-	LOC113784864	NW_004516931.1	11085	-	2.6034	0	0.760671
SRR2183533	LOC101490259	NW_004516029.1	234571	-	LOC113785842	NC_021162.1	37683057	+	0.5397	1	0.868377
SRR2183533	LOC101490259	NW_004516029.1	234597	-	LOC113785842	NC_021162.1	37682777	+	0.2857	0	0.658625
SRR2183533	LOC101509074	NW_004522716.1	6046	+	LOC101508407	NC_021161.1	10219188	-	0.2857	0	0.649168
SRR2183533	LOC101498403	NW_004522681.1	340	-	LOC101495245	NC_021165.1	6552461	-	0.1746	0	0.112146
SRR2183533	LOC101495229	NW_004522260.1	1226	+	LOC101508351	NW_004521997.1	108	+	0.3492	0	0.213653
SRR2183533	LOC101509269	NC_021162.1	34502846	+	LOC101496647	NW_004522750.1	17073	-	0.3809	0	0.5782
SRR2183533	LOC101511091	NC_021167.1	618156	-	LOC101493738	NC_021163.1	13765525	+	0.127	0	0.640942
SRR2183533	LOC101503101	NC_021160.1	2632009	-	LOC101509823	NW_004516357.1	149866	-	0.127	0	0.394422
SRR2183533	LOC101501345	NC_021162.1	16533516	+	LOC101500252	NC_021160.1	2538836	+	0.127	0	0.166726
SRR2183534	LOC101505873	NW_004517817.1	17538	-	LOC113784864	NW_004516931.1	11085	-	7.0784	0	0.768997
SRR2183534	LOC101498403	NW_004522681.1	340	-	LOC101495245	NC_021165.1	6552461	-	3.5863	0	0.633268
SRR2183534	LOC101509074	NW_004522716.1	6046	+	LOC101508407	NC_021161.1	10219188	-	4.5721	0	0.783751
SRR2183534	LOC101490259	NW_004516029.1	234571	-	LOC113785842	NC_021162.1	37683057	+	2.4724	1	0.88081
SRR2183534	LOC101495229	NW_004522260.1	1226	+	LOC101508351	NW_004521997.1	108	+	4.5722	0	0.610358
SRR2183534	LOC101511815	NC_021166.1	11650049	+	LOC101508276	NC_021166.1	11523552	-	1.2531	1	0.968415
SRR2183534	LOC101496101	NW_004522673.1	471	-	LOC101510715	NC_021164.1	34488437	-	0.8467	0	0.644428
SRR2183534	LOC101506206	NC_021164.1	43132228	-	LOC101493600	NC_021167.1	10728746	-	1.0161	1	0.921018
SRR2183534	LOC101509269	NC_021162.1	34502846	+	LOC101496647	NW_004522750.1	17073	-	1.4902	1	0.854834
SRR2183534	LOC101500131	NC_021165.1	20505694	+	LOC101505021	NW_004522704.1	673	+	0.8128	0	0.489243
SRR2183534	LOC101503481	NW_004515843.1	20075	-	LOC101494793	NW_004522746.1	13860	-	0.4742	0	0.273487
SRR2183534	LOC101504391	NC_021165.1	14943853	+	LOC101491259	NC_021164.1	43392474	-	0.3387	1	0.933022
SRR2183534	LOC101506617	NW_004516695.1	34624	+	LOC101502632	NW_004516047.1	253087	-	0.4064	0	0.390956
SRR2183534	LOC101503743	NC_021164.1	31763840	-	LOC101505762	NW_004516357.1	62269	+	0.271	1	0.817381
SRR2183534	LOC101502579	NC_021165.1	28685347	-	LOC101497514	NW_004516576.1	364000	-	0.1975	1	0.888252
SRR2183534	LOC101501345	NC_021162.1	16533516	+	LOC101500252	NC_021160.1	2538836	+	0.2032	0	0.365548
SRR2183534	LOC101507625	NC_021165.1	40269370	+	LOC101514108	NC_021162.1	21802632	-	0.1693	0	0.494143
SRR2183534	LOC101505203	NW_004516243.1	14103	+	LOC101491197	NC_021162.1	453768	-	0.1693	0	0.500478
SRR2183534	LOC101494736	NC_021161.1	8295603	-	LOC101489111	NC_021165.1	23393179	+	0.1693	0	0.64938
SRR2183534	LOC105851490	NW_004522059.1	377	-	LOC101500331	NW_004517335.1	55733	-	0.2032	0	0.41043
SRR2183534	LOC101515112	NW_004522730.1	68	-	LOC101503235	NC_021165.1	47117532	-	0.2032	0	0.660908
SRR2183534	LOC101489294	NW_004517947.1	469	-	LOC101494367	NW_004516545.1	96922	-	0.3386	0	0.424203
SRR2183534	LOC101511091	NC_021167.1	618156	-	LOC101493738	NC_021163.1	13765525	+	0.1355	0	0.64119
SRR2183534	LOC101502456	NC_021163.1	46430084	+	LOC101512740	NC_021164.1	36666746	+	0.1355	0	0.286765
SRR2183534	LOC101495550	NC_021163.1	38611709	-	LOC101512264	NC_021167.1	61086	+	0.1355	0	0.166966
SRR2183534	LOC101515613	NC_021166.1	27633096	-	LOC113787786	NC_021166.1	47988425	+	0.1016	0	0.749824
SRR2183534	LOC101507444	NC_021165.1	58272899	+	LOC101506890	NC_021165.1	58265121	+	0.1016	0	0.461551
SRR2183534	LOC113783912	NC_021167.1	10887373	+	LOC113784679	NW_004516575.1	1168	-	0.1355	0	0.366961
SRR2183534	LOC101512687	NC_021161.1	23931340	+	LOC101503191	NW_004517187.1	5631	+	0.127	0	0.362716
SRR2183535	LOC101505873	NW_004517817.1	17538	-	LOC113784864	NW_004516931.1	11085	-	7.1634	0	0.769004
SRR2183535	LOC101495229	NW_004522260.1	1226	+	LOC101508351	NW_004521997.1	108	+	4.298	0	0.60444
SRR2183535	LOC101490259	NW_004516029.1	234571	-	LOC113785842	NC_021162.1	37683057	+	2.3107	1	0.880217
SRR2183535	LOC101509074	NW_004522716.1	6046	+	LOC101508407	NC_021161.1	10219188	-	3.4452	0	0.782833
SRR2183535	LOC101498403	NW_004522681.1	340	-	LOC101515780	NC_021165.1	6273742	+	2.3045	0	0.38788
SRR2183535	LOC101496101	NW_004522673.1	471	-	LOC101510715	NC_021164.1	34488437	-	1.0234	0	0.678658
SRR2183535	LOC101490259	NW_004516029.1	234597	-	LOC113785842	NC_021162.1	37682777	+	0.7934	0	0.716047
SRR2183535	LOC101502579	NC_021165.1	28685347	-	LOC101497514	NW_004516576.1	364000	-	0.7453	1	0.931072
SRR2183535	LOC101509269	NC_021162.1	34502846	+	LOC101496647	NW_004522750.1	17073	-	1.1598	1	0.837
SRR2183535	LOC101506206	NC_021164.1	43132228	-	LOC101493600	NC_021167.1	10728746	-	0.614	1	0.906436
SRR2183535	LOC101500131	NC_021165.1	20505694	+	LOC101505021	NW_004522704.1	673	+	0.7163	0	0.462386
SRR2183535	LOC101503481	NW_004515843.1	20075	-	LOC101494793	NW_004522746.1	13860	-	0.5116	0	0.298312
SRR2183535	LOC101489294	NW_004517947.1	469	-	LOC101494367	NW_004516545.1	96926	-	0.4776	0	0.442091
SRR2183535	LOC101504391	NC_021165.1	14943853	+	LOC101491259	NC_021164.1	43392474	-	0.1706	1	0.820321
SRR2183535	LOC101501345	NC_021162.1	16533516	+	LOC101500252	NC_021160.1	2538836	+	0.1706	0	0.178341
SRR2183535	LOC101494736	NC_021161.1	8295603	-	LOC101489111	NC_021165.1	23393179	+	0.1706	0	0.651322
SRR2183535	LOC101499938	NC_021161.1	6381308	+	LOC101493720	NC_021162.1	36650714	+	0.1364	0	0.188867
SRR2183535	LOC101512687	NC_021161.1	23931340	+	LOC101503191	NW_004517187.1	5631	+	0.191	0	0.701265
SRR2183535	LOC101506617	NW_004516695.1	34624	+	LOC101502632	NW_004516047.1	253087	-	0.2046	0	0.346325
SRR2183535	LOC101515112	NW_004522730.1	68	-	LOC101503235	NC_021165.1	47117532	-	0.1023	0	0.484384
SRR2183535	LOC101514109	NC_021162.1	23332418	-	LOC101499018	NC_021162.1	6808602	+	0.1023	0	0.642387
SRR2183535	LOC101507625	NC_021165.1	40269370	+	LOC101514108	NC_021162.1	21802632	-	0.1023	0	0.448883
SRR2183535	LOC101502456	NC_021163.1	46430084	+	LOC101512740	NC_021164.1	36666746	+	0.1023	0	0.284535
SRR2183535	LOC105851490	NW_004522059.1	377	-	LOC101500331	NW_004517335.1	55733	-	0.1364	0	0.203647
SRR2183535	LOC101499819	NC_021160.1	16466236	+	LOC101502294	NC_021166.1	34275296	-	0.3411	0	0.610657
SRR3313137	LOC101490259	NW_004516029.1	234571	-	LOC113785842	NC_021162.1	37683057	+	3.2266	1	0.882149
SRR3313137	LOC101509074	NW_004522716.1	6046	+	LOC101508407	NC_021161.1	10219188	-	3.4847	0	0.782415
SRR3313137	LOC101498403	NW_004522681.1	340	-	LOC101495245	NC_021165.1	6552461	-	2.8644	0	0.538442
SRR3313137	LOC101495229	NW_004522260.1	1226	+	LOC101508351	NW_004521997.1	108	+	3.0116	0	0.455315
SRR3313137	LOC101509269	NC_021162.1	34502846	+	LOC101496647	NW_004522750.1	17073	-	2.1511	1	0.867721
SRR3313137	LOC101505873	NW_004517817.1	17538	-	LOC113784864	NW_004516931.1	11085	-	2.3232	0	0.753007
SRR3313137	LOC101494736	NC_021161.1	8295603	-	LOC101489111	NC_021165.1	23393179	+	0.8174	1	0.912043
SRR3313137	LOC101506206	NC_021164.1	43132228	-	LOC101493600	NC_021167.1	10728746	-	0.9465	1	0.915956
SRR3313137	LOC101505203	NW_004516243.1	14103	+	LOC101491197	NC_021162.1	453768	-	0.4302	0	0.624126
SRR3313137	LOC101506890	NC_021165.1	58264602	+	LOC101506557	NC_021165.1	58254689	+	0.3012	0	0.690274
SRR3313137	LOC105851490	NW_004522059.1	377	-	LOC101500331	NW_004517335.1	55733	-	0.2581	0	0.443239
SRR3313137	LOC101496101	NW_004522673.1	471	-	LOC101510715	NC_021164.1	34488437	-	0.3011	0	0.502724
SRR3313137	LOC101507444	NC_021165.1	58272732	+	LOC101506557	NC_021165.1	58254715	+	0.2581	0	0.65119
SRR3313137	LOC101508370	NC_021165.1	6916431	-	LOC101501006	NC_021166.1	7763767	-	0.1721	0	0.610115
SRR3313137	LOC101507625	NC_021165.1	40269370	+	LOC101514108	NC_021162.1	21802632	-	0.1721	0	0.537634
SRR3313137	LOC101497651	NC_021165.1	53654943	+	LOC101490323	NC_021160.1	10973532	-	0.1721	0	0.406986
SRR3313137	LOC101493738	NC_021163.1	13765589	+	LOC101511091	NC_021167.1	617853	-	0.1721	0	0.626367
SRR3313137	LOC101507444	NC_021165.1	58272426	+	LOC101506557	NC_021165.1	58254689	+	0.2581	0	0.698039
SRR3313137	LOC101507074	NC_021163.1	14069593	-	LOC101491901	NC_021165.1	20890605	+	0.1291	0	0.651463
SRR3313137	LOC101504391	NC_021165.1	14943853	+	LOC101491259	NC_021164.1	43392474	-	0.1291	1	0.802593
SRR3313137	LOC101502579	NC_021165.1	28685347	-	LOC101497514	NW_004516576.1	364000	-	0.1291	0	0.70921
SRR3313137	LOC101501648	NC_021161.1	7569350	+	LOC101499935	NC_021166.1	18818298	-	0.1291	0	0.770322
SRR3313137	LOC101501345	NC_021162.1	16533516	+	LOC101500252	NC_021160.1	2538836	+	0.1291	0	0.161341
SRR3313137	LOC101505387	NC_021160.1	44010008	-	LOC101493610	NC_021162.1	26294344	-	0.1721	0	0.169447
SRR3313137	LOC101500131	NC_021165.1	20505694	+	LOC101505021	NW_004522704.1	673	+	0.1721	0	0.142957
SRR3313137	LOC101493850	NC_021164.1	30834233	-	LOC101506557	NC_021165.1	58254689	+	0.129	0	0.193947
SRR3313137	LOC101489433	NC_021164.1	38267287	-	LOC101489100	NC_021164.1	38249972	+	0.129	1	0.898448
SRR3313138	LOC101490259	NW_004516029.1	234571	-	LOC113785842	NC_021162.1	37683057	+	7.0102	1	0.885877
SRR3313138	LOC101509269	NC_021162.1	34502846	+	LOC101496647	NW_004522750.1	17073	-	3.9777	1	0.880673
SRR3313138	LOC101495229	NW_004522260.1	1226	+	LOC101508351	NW_004521997.1	108	+	3.0376	0	0.535412
SRR3313138	LOC101498403	NW_004522681.1	340	-	LOC101495245	NC_021165.1	6552461	-	1.3379	0	0.58278
SRR3313138	LOC101509074	NW_004522716.1	6046	+	LOC101508407	NC_021161.1	10219188	-	2.7483	0	0.781191
SRR3313138	LOC101505873	NW_004517817.1	17538	-	LOC113784864	NW_004516931.1	11085	-	2.3143	0	0.756104
SRR3313138	LOC101490259	NW_004516029.1	234597	-	LOC113785842	NC_021162.1	37682777	+	1.1622	0	0.732467
SRR3313138	LOC101506206	NC_021164.1	43132228	-	LOC101493600	NC_021167.1	10728746	-	0.7233	1	0.90993
SRR3313138	LOC101494736	NC_021161.1	8295603	-	LOC101489111	NC_021165.1	23393179	+	0.6509	1	0.906513
SRR3313138	LOC101500131	NC_021165.1	20505694	+	LOC101505021	NW_004522704.1	673	+	0.6509	0	0.444091
SRR3313138	LOC101496101	NW_004522673.1	471	-	LOC101510715	NC_021164.1	34488437	-	0.6509	0	0.58874
SRR3313138	LOC101507625	NC_021165.1	40269370	+	LOC101514108	NC_021162.1	21802632	-	0.3255	0	0.77975
SRR3313138	LOC101493738	NC_021163.1	13765589	+	LOC101511091	NC_021167.1	617853	-	0.2893	1	0.870218
SRR3313138	LOC101503481	NW_004515843.1	20075	-	LOC101494793	NW_004522746.1	13860	-	0.2893	0	0.231597
SRR3313138	LOC101508370	NC_021165.1	6916431	-	LOC101501006	NC_021166.1	7763767	-	0.217	1	0.823862
SRR3313138	LOC101512687	NC_021161.1	23931340	+	LOC101503191	NW_004517187.1	5631	+	0.2286	0	0.722931
SRR3313138	LOC101506617	NW_004516695.1	34624	+	LOC101502632	NW_004516047.1	253087	-	0.2893	0	0.366822
SRR3313138	LOC105851490	NW_004522059.1	377	-	LOC101500331	NW_004517335.1	55733	-	0.1808	0	0.205258
SRR3313138	LOC101505203	NW_004516243.1	14103	+	LOC101491197	NC_021162.1	453768	-	0.1808	0	0.499415
SRR3313138	LOC101489433	NC_021164.1	38267287	-	LOC101489100	NC_021164.1	38249972	+	0.1808	1	0.907589
SRR3313138	LOC101502579	NC_021165.1	28685347	-	LOC113784935	NW_004517338.1	141098	-	0.226	1	0.888088
SRR3313138	LOC101489294	NW_004517947.1	469	-	LOC101494367	NW_004516545.1	96926	-	0.3254	0	0.420973
SRR3313138	LOC101506392	NW_004516069.1	189199	+	LOC101508137	NC_021163.1	43495074	-	0.1446	0	0.755088
SRR3313138	LOC101504391	NC_021165.1	14943853	+	LOC101491259	NC_021164.1	43392474	-	0.1446	1	0.809823
SRR3313138	LOC101500129	NC_021165.1	15847371	+	LOC113788097	NC_021160.1	1829056	+	0.1446	0	0.51433
SRR3313138	LOC101502579	NC_021165.1	28685347	-	LOC101497514	NW_004516576.1	364000	-	0.1356	0	0.700277
SRR3313138	LOC101512687	NC_021161.1	23933994	+	LOC101503191	NW_004517187.1	5631	+	0.4946	0	0.404965
SRR3313139	LOC101509074	NW_004522716.1	6046	+	LOC101508407	NC_021161.1	10219188	-	4.2643	0	0.783447
SRR3313139	LOC101498403	NW_004522681.1	340	-	LOC101495245	NC_021165.1	6552461	-	1.5389	0	0.608989
SRR3313139	LOC101495229	NW_004522260.1	1226	+	LOC101508351	NW_004521997.1	108	+	3.3373	0	0.546135
SRR3313139	LOC101490259	NW_004516029.1	234571	-	LOC113785842	NC_021162.1	37683057	+	2.8182	1	0.881503
SRR3313139	LOC101505873	NW_004517817.1	17538	-	LOC113784864	NW_004516931.1	11085	-	2.7811	0	0.759645
SRR3313139	LOC101509269	NC_021162.1	34502846	+	LOC101496647	NW_004522750.1	17073	-	1.6687	1	0.858563
SRR3313139	LOC101494736	NC_021161.1	8295603	-	LOC101489111	NC_021165.1	23393179	+	1.1124	1	0.920816
SRR3313139	LOC101490259	NW_004516029.1	234597	-	LOC113785842	NC_021162.1	37682777	+	0.9641	0	0.722562
SRR3313139	LOC101506206	NC_021164.1	43132228	-	LOC101493600	NC_021167.1	10728746	-	1.0383	1	0.92029
SRR3313139	LOC101505203	NW_004516243.1	14103	+	LOC101491197	NC_021162.1	453768	-	0.5191	0	0.691195
SRR3313139	LOC101507625	NC_021165.1	40269370	+	LOC101514108	NC_021162.1	21802632	-	0.3337	0	0.78578
SRR3313139	LOC105851490	NW_004522059.1	377	-	LOC101500331	NW_004517335.1	55733	-	0.4079	0	0.48511
SRR3313139	LOC101509032	NC_021166.1	28703435	+	LOC101495642	NW_004516357.1	596140	-	0.3334	1	0.900619
SRR3313139	LOC101502579	NC_021165.1	28685347	-	LOC101497514	NW_004516576.1	364000	-	0.2473	1	0.90275
SRR3313139	LOC101506890	NC_021165.1	58264602	+	LOC101506557	NC_021165.1	58254689	+	0.2967	0	0.694014
SRR3313139	LOC101514109	NC_021162.1	23332418	-	LOC101499018	NC_021162.1	6808602	+	0.2225	1	0.872
SRR3313139	LOC101506617	NW_004516695.1	34624	+	LOC101502632	NW_004516047.1	253087	-	0.1854	0	0.302289
SRR3313139	LOC101501345	NC_021162.1	16533516	+	LOC101500252	NC_021160.1	2538836	+	0.1854	0	0.250274
SRR3313139	LOC101507444	NC_021165.1	58272732	+	LOC101506557	NC_021165.1	58254715	+	0.2117	0	0.630396
SRR3313139	LOC101496101	NW_004522673.1	471	-	LOC101510715	NC_021164.1	34488437	-	0.2225	0	0.446719
SRR3313139	LOC101511091	NC_021167.1	618156	-	LOC101493738	NC_021163.1	13765525	+	0.1483	0	0.659694
SRR3313139	LOC101509490	NC_021162.1	27420790	+	LOC101495061	NC_021161.1	5907949	-	0.1483	0	0.652693
SRR3313139	LOC101507074	NC_021163.1	14069593	-	LOC101491901	NC_021165.1	20890605	+	0.1483	0	0.671317
SRR3313139	LOC101502579	NC_021165.1	28685347	-	LOC113784935	NW_004517338.1	141098	-	0.1235	0	0.693683
SRR3313139	LOC101500129	NC_021165.1	15847371	+	LOC113788097	NC_021160.1	1829056	+	0.1483	0	0.523641
SRR3313139	LOC101489433	NC_021164.1	38267287	-	LOC101489100	NC_021164.1	38249972	+	0.1483	1	0.904243
SRR3313139	LOC101503481	NW_004515843.1	20075	-	LOC101494793	NW_004522746.1	13860	-	0.1854	0	0.191109
SRR3313139	LOC113785842	NC_021162.1	37683093	+	LOC101490259	NW_004516029.1	234017	-	0.1112	0	0.309615
SRR3313139	LOC101501648	NC_021161.1	7569350	+	LOC101499935	NC_021166.1	18818298	-	0.1112	0	0.760933
SRR3313139	LOC101500909	NC_021161.1	13791861	-	LOC101510518	NC_021166.1	3226883	-	0.1112	0	0.125398
SRR3313139	LOC101493850	NC_021164.1	30834233	-	LOC101506557	NC_021165.1	58254689	+	0.1112	0	0.194186
SRR3313139	LOC101493738	NC_021163.1	13765589	+	LOC101511091	NC_021167.1	617853	-	0.1112	0	0.58931
SRR3313139	LOC101512687	NC_021161.1	23931340	+	LOC101503191	NW_004517187.1	5631	+	0.1235	0	0.370858
SRR3313139	LOC101504895	NC_021162.1	37566425	-	LOC101497385	NC_021162.1	37603719	-	0.1113	1	0.868192
SRR3313140	LOC101498403	NW_004522681.1	340	-	LOC101495245	NC_021165.1	6552461	-	1.7401	0	0.550313
SRR3313140	LOC101495229	NW_004522260.1	1226	+	LOC101508351	NW_004521997.1	108	+	3.3219	0	0.37954
SRR3313140	LOC101509074	NW_004522716.1	6046	+	LOC101508407	NC_021161.1	10219188	-	2.2146	0	0.780742
SRR3313140	LOC101509269	NC_021162.1	34502846	+	LOC101496647	NW_004522750.1	17073	-	2.2146	1	0.866312
SRR3313140	LOC101505873	NW_004517817.1	17538	-	LOC113784864	NW_004516931.1	11085	-	1.74	0	0.736442
SRR3313140	LOC101500131	NC_021165.1	20505694	+	LOC101505021	NW_004522704.1	673	+	1.2128	0	0.4955
SRR3313140	LOC101494736	NC_021161.1	8295603	-	LOC101489111	NC_021165.1	23393179	+	0.7909	1	0.90928
SRR3313140	LOC101496101	NW_004522673.1	471	-	LOC101510715	NC_021164.1	34488437	-	0.8437	0	0.639139
SRR3313140	LOC101490259	NW_004516029.1	234571	-	LOC113785842	NC_021162.1	37683057	+	0.6327	1	0.872522
SRR3313140	LOC101493971	NC_021165.1	13144843	-	LOC101496346	NC_021165.1	13201890	-	0.7382	1	0.971198
SRR3313140	LOC101502579	NC_021165.1	28685347	-	LOC101497514	NW_004516576.1	364000	-	0.5141	1	0.928995
SRR3313140	LOC101503743	NC_021164.1	31763840	-	LOC101505762	NW_004516357.1	62269	+	0.5795	1	0.845917
SRR3313140	LOC101503481	NW_004515843.1	20075	-	LOC101494793	NW_004522746.1	13860	-	0.4218	0	0.326806
SRR3313140	LOC101501345	NC_021162.1	16533516	+	LOC101500252	NC_021160.1	2538836	+	0.4218	0	0.387759
SRR3313140	LOC101504391	NC_021165.1	14943853	+	LOC101491259	NC_021164.1	43392474	-	0.3164	1	0.932507
SRR3313140	LOC101504279	NC_021164.1	42648080	+	LOC101501389	NC_021164.1	37837157	-	0.2636	1	0.820046
SRR3313140	LOC101502456	NC_021163.1	46430084	+	LOC101512740	NC_021164.1	36666746	+	0.2636	0	0.612935
SRR3313140	LOC101493226	NC_021164.1	46766498	+	LOC101515781	NC_021165.1	7667574	-	0.2636	0	0.795285
SRR3313140	LOC101506206	NC_021164.1	43132228	-	LOC101493600	NC_021167.1	10728746	-	0.3691	1	0.877247
SRR3313140	LOC101489294	NW_004517947.1	469	-	LOC101494367	NW_004516545.1	96926	-	0.58	0	0.510968
SRR3313140	LOC101509370	NC_021161.1	35500704	+	LOC101512275	NC_021167.1	15715072	+	0.2109	0	0.526126
SRR3313140	LOC101507641	NC_021166.1	11472623	-	LOC105851496	NW_004522343.1	1176	-	0.1055	0	0.552077
SRR3313140	LOC101507625	NC_021165.1	40269370	+	LOC101514108	NC_021162.1	21802632	-	0.2109	0	0.789041
SRR3313140	LOC101502579	NC_021165.1	28685347	-	LOC113784935	NW_004517338.1	141098	-	0.1714	0	0.73963
SRR3313140	LOC101499190	NC_021165.1	32411643	+	LOC105851854	NC_021163.1	555463	+	0.2109	0	0.127836
SRR3313140	LOC101493738	NC_021163.1	13765589	+	LOC101511091	NC_021167.1	617853	-	0.2109	1	0.855046
SRR3313140	LOC101511091	NC_021167.1	618156	-	LOC101493738	NC_021163.1	13765525	+	0.1582	0	0.666687
SRR3313140	LOC101505203	NW_004516243.1	14103	+	LOC101491197	NC_021162.1	453768	-	0.1582	0	0.528939
SRR3313140	LOC101512687	NC_021161.1	23933994	+	LOC101503191	NW_004517187.1	5631	+	0.3517	0	0.402842
SRR3313140	LOC101515781	NC_021165.1	7667437	-	LOC101493226	NC_021164.1	46767758	+	0.1055	0	0.628083
SRR3313140	LOC101509490	NC_021162.1	27420790	+	LOC101495061	NC_021161.1	5907949	-	0.1055	0	0.677988
SRR3313140	LOC101507564	NC_021167.1	7684665	+	LOC101508160	NC_021160.1	4825729	-	0.1055	0	0.625075
SRR3313140	LOC101504717	NC_021165.1	21876416	-	LOC101493878	NC_021160.1	9380014	-	0.1055	1	0.81112
SRR3313140	LOC101502087	NC_021167.1	2408681	-	LOC101509022	NC_021166.1	9846518	-	0.1055	0	0.635338
SRR3313140	LOC101501047	NC_021163.1	9809856	+	LOC101492748	NC_021163.1	2524027	+	0.1055	0	0.738665
SRR3313140	LOC101500129	NC_021165.1	15847371	+	LOC113788097	NC_021160.1	1829056	+	0.1055	0	0.546719
SRR3313140	LOC101498324	NC_021166.1	11136934	+	LOC101508950	NC_021162.1	26704081	-	0.1055	0	0.799975
SRR3313140	LOC101497743	NC_021163.1	37040820	-	LOC101511088	NC_021166.1	36801806	-	0.1055	0	0.776593
SRR3313140	LOC101495555	NC_021164.1	262746	-	LOC101504937	NC_021165.1	7394524	+	0.1055	0	0.21365
SRR3313141	LOC101509269	NC_021162.1	34502846	+	LOC101496647	NW_004522750.1	17073	-	9.7064	1	0.883135
SRR3313141	LOC101495229	NW_004522260.1	1226	+	LOC101508351	NW_004521997.1	108	+	5.6988	0	0.615208
SRR3313141	LOC101498403	NW_004522681.1	340	-	LOC101495245	NC_021165.1	6552461	-	1.7648	0	0.634219
SRR3313141	LOC101500131	NC_021165.1	20505694	+	LOC101505021	NW_004522704.1	673	+	2.3899	0	0.787563
SRR3313141	LOC101494736	NC_021161.1	8295603	-	LOC101489111	NC_021165.1	23393179	+	1.4707	1	0.925122
SRR3313141	LOC101503481	NW_004515843.1	20075	-	LOC101494793	NW_004522746.1	13860	-	1.4339	0	0.578278
SRR3313141	LOC101509074	NW_004522716.1	6046	+	LOC101508407	NC_021161.1	10219188	-	1.4707	0	0.770531
SRR3313141	LOC101496101	NW_004522673.1	471	-	LOC101510715	NC_021164.1	34488437	-	1.1398	0	0.691767
SRR3313141	LOC101505873	NW_004517817.1	17538	-	LOC113784864	NW_004516931.1	11085	-	1.2133	0	0.731362
SRR3313141	LOC101506617	NW_004516695.1	34624	+	LOC101502632	NW_004516047.1	253087	-	0.8089	0	0.498149
SRR3313141	LOC101501345	NC_021162.1	16533516	+	LOC101500252	NC_021160.1	2538836	+	0.5883	0	0.418622
SRR3313141	LOC101506206	NC_021164.1	43132228	-	LOC101493600	NC_021167.1	10728746	-	0.5515	1	0.902506
SRR3313141	LOC101502456	NC_021163.1	46430084	+	LOC101512740	NC_021164.1	36666746	+	0.3309	0	0.630014
SRR3313141	LOC101490259	NW_004516029.1	234571	-	LOC113785842	NC_021162.1	37683057	+	0.3309	1	0.864799
SRR3313141	LOC101507625	NC_021165.1	40269370	+	LOC101514108	NC_021162.1	21802632	-	0.2941	0	0.778386
SRR3313141	LOC101489294	NW_004517947.1	469	-	LOC101494367	NW_004516545.1	96926	-	0.4044	0	0.433575
SRR3313141	LOC101505203	NW_004516243.1	14103	+	LOC101491197	NC_021162.1	453768	-	0.2574	0	0.589296
SRR3313141	LOC101504391	NC_021165.1	14943853	+	LOC101491259	NC_021164.1	43392474	-	0.2574	1	0.928838
SRR3313141	LOC101504279	NC_021164.1	42648080	+	LOC101501389	NC_021164.1	37837157	-	0.2574	1	0.801329
SRR3313141	LOC105851490	NW_004522059.1	377	-	LOC101500331	NW_004517335.1	55733	-	0.2206	0	0.418455
SRR3313141	LOC101500660	NC_021164.1	34494770	-	LOC101496430	NW_004522673.1	5200	-	0.2206	0	0.398155
SRR3313141	LOC101506392	NW_004516069.1	189199	+	LOC101508137	NC_021163.1	43495074	-	0.1471	0	0.756202
SRR3313141	LOC101494602	NC_021165.1	11063257	+	LOC101510721	NC_021164.1	42719763	+	0.1839	0	0.34461
SRR3313141	LOC101511091	NC_021167.1	618156	-	LOC101493738	NC_021163.1	13765525	+	0.1103	0	0.638704
SRR3313141	LOC101508370	NC_021165.1	6916431	-	LOC101501006	NC_021166.1	7763767	-	0.1103	0	0.553662
SRR3313141	LOC101502810	NC_021161.1	7668392	-	LOC101499238	NC_021162.1	27878275	-	0.1103	0	0.737385
SRR3313141	LOC101502810	NC_021161.1	7668411	-	LOC101494179	NC_021164.1	32967048	+	0.1103	0	0.173022
SRR3313141	LOC101498687	NC_021161.1	33605073	-	LOC101498006	NC_021161.1	17530468	+	0.1103	0	0.241715
SRR3313141	LOC101511754	NC_021163.1	2632653	+	LOC101506890	NC_021165.1	58265193	+	0.1471	0	0.164285
SRR3313141	LOC101506890	NC_021165.1	58264602	+	LOC101506557	NC_021165.1	58254689	+	0.1103	0	0.514771
SRR3313141	LOC101512687	NC_021161.1	23933574	+	LOC101503191	NW_004517187.1	5631	+	0.1471	0	0.624697
SRR3313142	LOC101509269	NC_021162.1	34502846	+	LOC101496647	NW_004522750.1	17073	-	7.9032	1	0.883031
SRR3313142	LOC101495229	NW_004522260.1	1226	+	LOC101508351	NW_004521997.1	108	+	4.9228	0	0.619839
SRR3313142	LOC101498403	NW_004522681.1	340	-	LOC101495245	NC_021165.1	6552461	-	2.0093	0	0.654185
SRR3313142	LOC101500131	NC_021165.1	20505694	+	LOC101505021	NW_004522704.1	673	+	2.9135	1	0.85057
SRR3313142	LOC101509074	NW_004522716.1	6046	+	LOC101508407	NC_021161.1	10219188	-	1.7414	0	0.777016
SRR3313142	LOC101503481	NW_004515843.1	20075	-	LOC101494793	NW_004522746.1	13860	-	1.373	0	0.560502
SRR3313142	LOC101494736	NC_021161.1	8295603	-	LOC101489111	NC_021165.1	23393179	+	0.9712	1	0.918963
SRR3313142	LOC101496101	NW_004522673.1	471	-	LOC101510715	NC_021164.1	34488437	-	0.8372	0	0.641865
SRR3313142	LOC101505873	NW_004517817.1	17538	-	LOC113784864	NW_004516931.1	11085	-	0.8707	0	0.713181
SRR3313142	LOC101506617	NW_004516695.1	34624	+	LOC101502632	NW_004516047.1	253087	-	0.7033	0	0.491383
SRR3313142	LOC101490259	NW_004516029.1	234571	-	LOC113785842	NC_021162.1	37683057	+	0.5358	1	0.868004
SRR3313142	LOC101504391	NC_021165.1	14943853	+	LOC101491259	NC_021164.1	43392474	-	0.4688	1	0.938777
SRR3313142	LOC101500129	NC_021165.1	15847371	+	LOC113788097	NC_021160.1	1829056	+	0.4353	0	0.797917
SRR3313142	LOC101504279	NC_021164.1	42648080	+	LOC101501389	NC_021164.1	37837157	-	0.3684	1	0.816954
SRR3313142	LOC101506206	NC_021164.1	43132228	-	LOC101493600	NC_021167.1	10728746	-	0.3684	1	0.874893
SRR3313142	LOC101505203	NW_004516243.1	14103	+	LOC101491197	NC_021162.1	453768	-	0.3014	0	0.593547
SRR3313142	LOC101501345	NC_021162.1	16533516	+	LOC101500252	NC_021160.1	2538836	+	0.3014	0	0.400786
SRR3313142	LOC101511091	NC_021167.1	618156	-	LOC101493738	NC_021163.1	13765525	+	0.2679	1	0.804804
SRR3313142	LOC101502456	NC_021163.1	46430084	+	LOC101512740	NC_021164.1	36666746	+	0.2679	0	0.624418
SRR3313142	LOC101497614	NW_004517470.1	109898	+	LOC113784899	NW_004517092.1	179137	-	0.2605	0	0.488924
SRR3313142	LOC101502579	NC_021165.1	28685347	-	LOC101497514	NW_004516576.1	364000	-	0.2297	1	0.889876
SRR3313142	LOC101493738	NC_021163.1	13765589	+	LOC101511091	NC_021167.1	617853	-	0.2344	1	0.853165
SRR3313142	LOC101512687	NC_021161.1	23931340	+	LOC101503191	NW_004517187.1	5631	+	0.1674	0	0.376668
SRR3313142	LOC101508370	NC_021165.1	6916431	-	LOC101501006	NC_021166.1	7763767	-	0.1674	0	0.569347
SRR3313142	LOC105851490	NW_004522059.1	377	-	LOC101500331	NW_004517335.1	55733	-	0.134	0	0.200298
SRR3313142	LOC101515781	NC_021165.1	7667437	-	LOC101493226	NC_021164.1	46767758	+	0.134	0	0.616574
SRR3313142	LOC101507625	NC_021165.1	40269370	+	LOC101514108	NC_021162.1	21802632	-	0.134	0	0.442958
SRR3313142	LOC101501648	NC_021161.1	7569350	+	LOC101499935	NC_021166.1	18818298	-	0.134	0	0.75869
SRR3313142	LOC101500660	NC_021164.1	34494770	-	LOC101496430	NW_004522673.1	5200	-	0.134	0	0.32748
SRR3313142	LOC101490259	NW_004516029.1	234597	-	LOC113785842	NC_021162.1	37682777	+	0.134	0	0.532944
SRR3313142	LOC101493226	NC_021164.1	46766498	+	LOC101515781	NC_021165.1	7667574	-	0.1005	0	0.402139
SRR3313142	LOC101512687	NC_021161.1	23933994	+	LOC101503191	NW_004517187.1	5631	+	0.3014	0	0.393622
SRR3313142	LOC101507444	NC_021165.1	58272426	+	LOC101506890	NC_021165.1	58264883	+	0.134	0	0.517574
SRR3313143	LOC101498403	NW_004522681.1	340	-	LOC101495245	NC_021165.1	6552461	-	1.8008	0	0.639557
SRR3313143	LOC101509269	NC_021162.1	34502846	+	LOC101496647	NW_004522750.1	17073	-	3.3898	1	0.879291
SRR3313143	LOC101495229	NW_004522260.1	1226	+	LOC101508351	NW_004521997.1	108	+	3.3191	0	0.561738
SRR3313143	LOC101509074	NW_004522716.1	6046	+	LOC101508407	NC_021161.1	10219188	-	2.2245	0	0.779012
SRR3313143	LOC101505873	NW_004517817.1	17538	-	LOC113784864	NW_004516931.1	11085	-	1.7273	0	0.748469
SRR3313143	LOC101494736	NC_021161.1	8295603	-	LOC101489111	NC_021165.1	23393179	+	0.8827	1	0.917731
SRR3313143	LOC101490259	NW_004516029.1	234571	-	LOC113785842	NC_021162.1	37683057	+	0.565	1	0.863605
SRR3313143	LOC101496101	NW_004522673.1	471	-	LOC101510715	NC_021164.1	34488437	-	0.5649	0	0.56531
SRR3313143	LOC101500131	NC_021165.1	20505694	+	LOC101505021	NW_004522704.1	673	+	0.7062	0	0.457683
SRR3313143	LOC101503481	NW_004515843.1	20075	-	LOC101494793	NW_004522746.1	13860	-	0.5296	0	0.337935
SRR3313143	LOC101505203	NW_004516243.1	14103	+	LOC101491197	NC_021162.1	453768	-	0.3884	0	0.614178
SRR3313143	LOC101500129	NC_021165.1	15847371	+	LOC113788097	NC_021160.1	1829056	+	0.3178	0	0.782176
SRR3313143	LOC101507625	NC_021165.1	40269370	+	LOC101514108	NC_021162.1	21802632	-	0.2825	0	0.767586
SRR3313143	LOC101493738	NC_021163.1	13765589	+	LOC101511091	NC_021167.1	617853	-	0.2648	1	0.86905
SRR3313143	LOC101504391	NC_021165.1	14943853	+	LOC101491259	NC_021164.1	43392474	-	0.2472	1	0.924963
SRR3313143	LOC105851490	NW_004522059.1	377	-	LOC101500331	NW_004517335.1	55733	-	0.2119	0	0.414941
SRR3313143	LOC101501345	NC_021162.1	16533516	+	LOC101500252	NC_021160.1	2538836	+	0.2119	0	0.367536
SRR3313143	LOC101502456	NC_021163.1	46430084	+	LOC101512740	NC_021164.1	36666746	+	0.1412	0	0.294989
SRR3313143	LOC101505873	NW_004517817.1	17538	-	LOC113784864	NW_004516931.1	9191	-	0.144	0	0.517905
SRR3313143	LOC101506617	NW_004516695.1	34624	+	LOC101502632	NW_004516047.1	253087	-	0.1977	0	0.348901
SRR3313143	LOC101506392	NW_004516069.1	189199	+	LOC101498268	NC_021163.1	17075935	+	0.1059	0	0.477002
SRR3313143	LOC101506206	NC_021164.1	43132228	-	LOC101493600	NC_021167.1	10728746	-	0.1059	0	0.586461
SRR3313143	LOC101504279	NC_021164.1	42648080	+	LOC101501389	NC_021164.1	37837157	-	0.1059	0	0.472617
SRR3313143	LOC101493226	NC_021164.1	46766498	+	LOC101515781	NC_021165.1	7667574	-	0.1059	0	0.414665
SRR3313143	LOC101492229	NC_021165.1	8396879	+	LOC101513555	NC_021166.1	46788546	-	0.1059	0	0.146691
SRR3313143	LOC101502579	NC_021165.1	28685347	-	LOC101497514	NW_004516576.1	364000	-	0.1412	0	0.701689
SRR3313143	LOC101489294	NW_004517947.1	469	-	LOC101494367	NW_004516545.1	96926	-	0.1765	0	0.332545
SRR3313144	LOC101509269	NC_021162.1	34502846	+	LOC101496647	NW_004522750.1	17073	-	8.5958	1	0.883071
SRR3313144	LOC101495229	NW_004522260.1	1226	+	LOC101508351	NW_004521997.1	108	+	5.5129	0	0.615186
SRR3313144	LOC101498403	NW_004522681.1	340	-	LOC101495245	NC_021165.1	6552461	-	2.2124	0	0.652395
SRR3313144	LOC101505873	NW_004517817.1	17538	-	LOC113784864	NW_004516931.1	11085	-	2.2817	0	0.755735
SRR3313144	LOC101500131	NC_021165.1	20505694	+	LOC101505021	NW_004522704.1	673	+	1.886	0	0.714239
SRR3313144	LOC101509074	NW_004522716.1	6046	+	LOC101508407	NC_021161.1	10219188	-	1.8134	0	0.77543
SRR3313144	LOC101494736	NC_021161.1	8295603	-	LOC101489111	NC_021165.1	23393179	+	0.8342	1	0.913772
SRR3313144	LOC101496101	NW_004522673.1	471	-	LOC101510715	NC_021164.1	34488437	-	1.0881	0	0.682626
SRR3313144	LOC101490259	NW_004516029.1	234571	-	LOC113785842	NC_021162.1	37683057	+	0.5803	1	0.863962
SRR3313144	LOC101501345	NC_021162.1	16533516	+	LOC101500252	NC_021160.1	2538836	+	0.4715	0	0.397615
SRR3313144	LOC101503481	NW_004515843.1	20075	-	LOC101494793	NW_004522746.1	13860	-	0.5803	0	0.353978
SRR3313144	LOC101502579	NC_021165.1	28685347	-	LOC101497514	NW_004516576.1	364000	-	0.4686	1	0.914489
SRR3313144	LOC101506206	NC_021164.1	43132228	-	LOC101493600	NC_021167.1	10728746	-	0.3265	1	0.870352
SRR3313144	LOC101505203	NW_004516243.1	14103	+	LOC101491197	NC_021162.1	453768	-	0.2539	0	0.586867
SRR3313144	LOC101502456	NC_021163.1	46430084	+	LOC101512740	NC_021164.1	36666746	+	0.2539	0	0.612204
SRR3313144	LOC101509032	NC_021166.1	28703435	+	LOC101495642	NW_004516357.1	596140	-	0.3264	1	0.900162
SRR3313144	LOC101506617	NW_004516695.1	34624	+	LOC101502632	NW_004516047.1	253087	-	0.399	0	0.387237
SRR3313144	LOC101502810	NC_021161.1	7668383	-	LOC101506890	NC_021165.1	58265166	+	0.2176	0	0.318456
SRR3313144	LOC101505873	NW_004517817.1	17538	-	LOC113784864	NW_004516931.1	9191	-	0.2209	0	0.622987
SRR3313144	LOC101506392	NW_004516069.1	189199	+	LOC101498268	NC_021163.1	17075935	+	0.3108	0	0.59996
SRR3313144	LOC101511192	NC_021167.1	8287701	+	LOC101510721	NC_021164.1	42719763	+	0.1813	0	0.299458
SRR3313144	LOC101507625	NC_021165.1	40269370	+	LOC101514108	NC_021162.1	21802632	-	0.1813	0	0.506911
SRR3313144	LOC101500129	NC_021165.1	15847371	+	LOC113788097	NC_021160.1	1829056	+	0.1813	0	0.537149
SRR3313144	LOC101493226	NC_021164.1	46766498	+	LOC101515781	NC_021165.1	7667574	-	0.1813	0	0.465437
SRR3313144	LOC101489294	NW_004517947.1	469	-	LOC101494367	NW_004516545.1	96926	-	0.544	0	0.509311
SRR3313144	LOC101511091	NC_021167.1	618156	-	LOC101493738	NC_021163.1	13765525	+	0.1451	0	0.655174
SRR3313144	LOC101508370	NC_021165.1	6916431	-	LOC101501006	NC_021166.1	7763767	-	0.1451	0	0.567053
SRR3313144	LOC101504279	NC_021164.1	42648080	+	LOC101501389	NC_021164.1	37837157	-	0.1451	0	0.496734
SRR3313144	LOC101502810	NC_021161.1	7668377	-	LOC101499238	NC_021162.1	27878275	-	0.1658	0	0.745852
SRR3313144	LOC101504391	NC_021165.1	14943853	+	LOC101491259	NC_021164.1	43392474	-	0.1088	0	0.797509
SRR3313144	LOC101502810	NC_021161.1	7668380	-	LOC101496011	NC_021165.1	14022002	-	0.1088	0	0.130923
SRR3313144	LOC101498687	NC_021161.1	33605073	-	LOC101498006	NC_021161.1	17530468	+	0.1088	0	0.243044
SRR3313144	LOC101493738	NC_021163.1	13765589	+	LOC101511091	NC_021167.1	617853	-	0.1088	0	0.586501
SRR3313144	LOC105851490	NW_004522059.1	377	-	LOC101500331	NW_004517335.1	55733	-	0.1451	0	0.201745
SRR3313144	LOC101508452	NC_021163.1	25254569	-	LOC101508756	NC_021163.1	25286767	-	0.136	1	0.901102
SRR3313144	LOC101502810	NC_021161.1	7668392	-	LOC101499238	NC_021162.1	27878275	-	0.1244	0	0.740067
SRR3313144	LOC101502810	NC_021161.1	7668335	-	LOC101499199	NC_021160.1	11821780	+	0.1451	0	0.680153
SRR3313144	LOC101512687	NC_021161.1	23933574	+	LOC101503191	NW_004517187.1	5631	+	0.3264	1	0.887025
SRR3313145	LOC101509269	NC_021162.1	34502846	+	LOC101496647	NW_004522750.1	17073	-	9.4878	1	0.882984
SRR3313145	LOC101495229	NW_004522260.1	1226	+	LOC101508351	NW_004521997.1	108	+	6.0856	0	0.548143
SRR3313145	LOC101498403	NW_004522681.1	340	-	LOC101495245	NC_021165.1	6552461	-	2.3479	0	0.634339
SRR3313145	LOC101509074	NW_004522716.1	6046	+	LOC101508407	NC_021161.1	10219188	-	2.3	0	0.781777
SRR3313145	LOC101505873	NW_004517817.1	17538	-	LOC113784864	NW_004516931.1	11085	-	2.1563	0	0.748518
SRR3313145	LOC101500131	NC_021165.1	20505694	+	LOC101505021	NW_004522704.1	673	+	1.3417	0	0.53373
SRR3313145	LOC101494736	NC_021161.1	8295603	-	LOC101489111	NC_021165.1	23393179	+	1.15	1	0.919475
SRR3313145	LOC101503481	NW_004515843.1	20075	-	LOC101494793	NW_004522746.1	13860	-	1.198	0	0.544624
SRR3313145	LOC101496101	NW_004522673.1	471	-	LOC101510715	NC_021164.1	34488437	-	0.6708	0	0.608628
SRR3313145	LOC101490259	NW_004516029.1	234571	-	LOC113785842	NC_021162.1	37683057	+	0.6541	1	0.868075
SRR3313145	LOC101506617	NW_004516695.1	34624	+	LOC101502632	NW_004516047.1	253087	-	0.575	0	0.426038
SRR3313145	LOC101507625	NC_021165.1	40269370	+	LOC101514108	NC_021162.1	21802632	-	0.3833	1	0.826016
SRR3313145	LOC101505203	NW_004516243.1	14103	+	LOC101491197	NC_021162.1	453768	-	0.3833	0	0.622257
SRR3313145	LOC101490259	NW_004516029.1	234597	-	LOC113785842	NC_021162.1	37682777	+	0.3522	0	0.682957
SRR3313145	LOC101489294	NW_004517947.1	469	-	LOC101494367	NW_004516545.1	96926	-	0.6229	0	0.515453
SRR3313145	LOC101502456	NC_021163.1	46430084	+	LOC101512740	NC_021164.1	36666746	+	0.3354	0	0.620924
SRR3313145	LOC101501345	NC_021162.1	16533516	+	LOC101500252	NC_021160.1	2538836	+	0.3354	0	0.386658
SRR3313145	LOC101508370	NC_021165.1	6916431	-	LOC101501006	NC_021166.1	7763767	-	0.3833	1	0.872898
SRR3313145	LOC101504391	NC_021165.1	14943853	+	LOC101491259	NC_021164.1	43392474	-	0.2396	1	0.924902
SRR3313145	LOC105851490	NW_004522059.1	377	-	LOC101500331	NW_004517335.1	55733	-	0.1917	0	0.404796
SRR3313145	LOC101504279	NC_021164.1	42648080	+	LOC101501389	NC_021164.1	37837157	-	0.1917	0	0.78622
SRR3313145	LOC101493738	NC_021163.1	13765589	+	LOC101511091	NC_021167.1	617853	-	0.1917	1	0.847522
SRR3313145	LOC101506206	NC_021164.1	43132228	-	LOC101493600	NC_021167.1	10728746	-	0.4313	1	0.881513
SRR3313145	LOC101509370	NC_021161.1	35500704	+	LOC101512275	NC_021167.1	15715072	+	0.1438	0	0.252489
SRR3313145	LOC101500129	NC_021165.1	15847371	+	LOC113788097	NC_021160.1	1829056	+	0.1438	0	0.548082
SRR3313145	LOC101493226	NC_021164.1	46766498	+	LOC101515781	NC_021165.1	7667574	-	0.1438	0	0.484269
SRR3313145	LOC101512687	NC_021161.1	23933994	+	LOC101503191	NW_004517187.1	5631	+	0.5176	0	0.426455
SRR3313146	LOC101509269	NC_021162.1	34502846	+	LOC101496647	NW_004522750.1	17073	-	5.9556	1	0.882169
SRR3313146	LOC101495229	NW_004522260.1	1226	+	LOC101508351	NW_004521997.1	108	+	4.7186	0	0.531006
SRR3313146	LOC101498403	NW_004522681.1	340	-	LOC101495245	NC_021165.1	6552461	-	1.9929	0	0.617483
SRR3313146	LOC101500131	NC_021165.1	20505694	+	LOC101505021	NW_004522704.1	673	+	1.5118	0	0.57272
SRR3313146	LOC101505873	NW_004517817.1	17538	-	LOC113784864	NW_004516931.1	11085	-	1.6492	0	0.738608
SRR3313146	LOC101509074	NW_004522716.1	6046	+	LOC101508407	NC_021161.1	10219188	-	1.3286	0	0.770172
SRR3313146	LOC101503481	NW_004515843.1	20075	-	LOC101494793	NW_004522746.1	13860	-	1.0995	0	0.520932
SRR3313146	LOC101496101	NW_004522673.1	471	-	LOC101510715	NC_021164.1	34488437	-	1.1453	0	0.685407
SRR3313146	LOC101502579	NC_021165.1	28685347	-	LOC101497514	NW_004516576.1	364000	-	0.6597	1	0.931259
SRR3313146	LOC101505203	NW_004516243.1	14103	+	LOC101491197	NC_021162.1	453768	-	0.5956	0	0.703833
SRR3313146	LOC101494736	NC_021161.1	8295603	-	LOC101489111	NC_021165.1	23393179	+	0.5956	1	0.905363
SRR3313146	LOC101504279	NC_021164.1	42648080	+	LOC101501389	NC_021164.1	37837157	-	0.5497	1	0.86312
SRR3313146	LOC101502456	NC_021163.1	46430084	+	LOC101512740	NC_021164.1	36666746	+	0.5039	0	0.646277
SRR3313146	LOC101490259	NW_004516029.1	234571	-	LOC113785842	NC_021162.1	37683057	+	0.3665	1	0.870747
SRR3313146	LOC101504391	NC_021165.1	14943853	+	LOC101491259	NC_021164.1	43392474	-	0.3207	1	0.93251
SRR3313146	LOC101508370	NC_021165.1	6916431	-	LOC101501006	NC_021166.1	7763767	-	0.3665	1	0.869541
SRR3313146	LOC101509370	NC_021161.1	35500704	+	LOC101512275	NC_021167.1	15715072	+	0.2749	0	0.565942
SRR3313146	LOC101507625	NC_021165.1	40269370	+	LOC101514108	NC_021162.1	21802632	-	0.2749	0	0.797756
SRR3313146	LOC101502579	NC_021165.1	28685347	-	LOC113784935	NW_004517338.1	141098	-	0.1649	0	0.734034
SRR3313146	LOC101499190	NC_021165.1	32411643	+	LOC105851854	NC_021163.1	555463	+	0.2749	0	0.148375
SRR3313146	LOC101506617	NW_004516695.1	34624	+	LOC101502632	NW_004516047.1	253087	-	0.3207	0	0.366175
SRR3313146	LOC101515112	NW_004522730.1	68	-	LOC101503235	NC_021165.1	47117532	-	0.2291	0	0.664755
SRR3313146	LOC101501648	NC_021161.1	7569350	+	LOC101499935	NC_021166.1	18818298	-	0.2291	1	0.919751
SRR3313146	LOC101489294	NW_004517947.1	469	-	LOC101494367	NW_004516545.1	96922	-	0.4123	0	0.433876
SRR3313146	LOC101501345	NC_021162.1	16533516	+	LOC101500252	NC_021160.1	2538836	+	0.1832	0	0.184806
SRR3313146	LOC101493738	NC_021163.1	13765589	+	LOC101511091	NC_021167.1	617853	-	0.1832	0	0.64926
SRR3313146	LOC101506206	NC_021164.1	43132228	-	LOC101493600	NC_021167.1	10728746	-	0.229	1	0.859153
SRR3313146	LOC101512687	NC_021161.1	23931340	+	LOC101503191	NW_004517187.1	5631	+	0.1374	0	0.395504
SRR3313146	LOC101502810	NC_021161.1	7668365	-	LOC101507074	NC_021163.1	14069897	-	0.1374	0	0.149011
SRR3313146	LOC101502087	NC_021167.1	2408454	-	LOC101509022	NC_021166.1	9846262	-	0.1374	0	0.604559
SRR3313146	LOC101500129	NC_021165.1	15847371	+	LOC113788097	NC_021160.1	1829056	+	0.1374	0	0.540904
SRR3313146	LOC101509032	NC_021166.1	28703435	+	LOC101495642	NW_004516357.1	596140	-	0.229	1	0.890437
SRR3313147	LOC101509269	NC_021162.1	34502846	+	LOC101496647	NW_004522750.1	17073	-	6.3929	1	0.881806
SRR3313147	LOC101495229	NW_004522260.1	1226	+	LOC101508351	NW_004521997.1	108	+	5.5938	0	0.650042
SRR3313147	LOC101498403	NW_004522681.1	340	-	LOC101495245	NC_021165.1	6552461	-	1.5844	0	0.65046
SRR3313147	LOC101509074	NW_004522716.1	6046	+	LOC101508407	NC_021161.1	10219188	-	2.232	0	0.780606
SRR3313147	LOC101500131	NC_021165.1	20505694	+	LOC101505021	NW_004522704.1	673	+	1.6534	0	0.747918
SRR3313147	LOC101505873	NW_004517817.1	17538	-	LOC113784864	NW_004516931.1	11085	-	1.5982	0	0.750244
SRR3313147	LOC101496101	NW_004522673.1	471	-	LOC101510715	NC_021164.1	34488437	-	1.0471	0	0.684403
SRR3313147	LOC101490259	NW_004516029.1	234571	-	LOC113785842	NC_021162.1	37683057	+	0.8201	1	0.874481
SRR3313147	LOC101494736	NC_021161.1	8295603	-	LOC101489111	NC_021165.1	23393179	+	0.7164	1	0.912181
SRR3313147	LOC101503481	NW_004515843.1	20075	-	LOC101494793	NW_004522746.1	13860	-	0.8266	0	0.377861
SRR3313147	LOC101506617	NW_004516695.1	34624	+	LOC101502632	NW_004516047.1	253087	-	0.6338	0	0.488918
SRR3313147	LOC101502579	NC_021165.1	28685347	-	LOC101497514	NW_004516576.1	364000	-	0.6327	1	0.925153
SRR3313147	LOC101507625	NC_021165.1	40269370	+	LOC101514108	NC_021162.1	21802632	-	0.4684	0	0.770259
SRR3313147	LOC101504279	NC_021164.1	42648080	+	LOC101501389	NC_021164.1	37837157	-	0.4409	1	0.818278
SRR3313147	LOC101501345	NC_021162.1	16533516	+	LOC101500252	NC_021160.1	2538836	+	0.3858	0	0.405177
SRR3313147	LOC101499190	NC_021165.1	32411643	+	LOC105851854	NC_021163.1	555463	+	0.3307	0	0.216322
SRR3313147	LOC105851490	NW_004522059.1	377	-	LOC101500331	NW_004517335.1	55733	-	0.3031	0	0.455623
SRR3313147	LOC101502456	NC_021163.1	46430084	+	LOC101512740	NC_021164.1	36666746	+	0.3031	0	0.633018
SRR3313147	LOC101505203	NW_004516243.1	14103	+	LOC101491197	NC_021162.1	453768	-	0.2756	0	0.571856
SRR3313147	LOC101490259	NW_004516029.1	234597	-	LOC113785842	NC_021162.1	37682777	+	0.2546	0	0.629483
SRR3313147	LOC101506206	NC_021164.1	43132228	-	LOC101493600	NC_021167.1	10728746	-	0.3032	1	0.858761
SRR3313147	LOC101508370	NC_021165.1	6916431	-	LOC101501006	NC_021166.1	7763767	-	0.2204	0	0.782921
SRR3313147	LOC101504391	NC_021165.1	14943853	+	LOC101491259	NC_021164.1	43392474	-	0.2204	1	0.91847
SRR3313147	LOC101493738	NC_021163.1	13765589	+	LOC101511091	NC_021167.1	617853	-	0.1929	1	0.818249
SRR3313147	LOC101509032	NC_021166.1	28703435	+	LOC101495642	NW_004516357.1	596140	-	0.248	1	0.886207
SRR3313147	LOC105852588	NC_021160.1	22131631	-	LOC113787118	NC_021165.1	39722202	+	0.1653	0	0.676621
SRR3313147	LOC101509370	NC_021161.1	35500704	+	LOC101512275	NC_021167.1	15715072	+	0.1653	0	0.275169
SRR3313147	LOC101511091	NC_021167.1	618156	-	LOC101493738	NC_021163.1	13765525	+	0.1378	0	0.633638
SRR3313147	LOC101506890	NC_021165.1	58264602	+	LOC101506557	NC_021165.1	58254689	+	0.1378	0	0.512877
SRR3313147	LOC101501648	NC_021161.1	7569350	+	LOC101499935	NC_021166.1	18818298	-	0.1378	0	0.741235
SRR3313147	LOC101500129	NC_021165.1	15847371	+	LOC113788097	NC_021160.1	1829056	+	0.1378	0	0.458921
SRR3313147	LOC101506392	NW_004516069.1	189199	+	LOC101508137	NC_021163.1	43495074	-	0.1654	0	0.750569
SRR3313147	LOC101512687	NC_021161.1	23933994	+	LOC101503191	NW_004517187.1	5631	+	0.4125	0	0.394051
SRR3313147	LOC101515112	NW_004522730.1	68	-	LOC101503235	NC_021165.1	47117532	-	0.1102	0	0.473548
SRR3313147	LOC101502810	NC_021161.1	7668383	-	LOC101506890	NC_021165.1	58265166	+	0.1102	0	0.164535
SRR3313147	LOC101489294	NW_004517947.1	469	-	LOC101494367	NW_004516545.1	96922	-	0.1653	0	0.317812
SRR3313148	LOC101509269	NC_021162.1	34502846	+	LOC101496647	NW_004522750.1	17073	-	5.9657	1	0.882586
SRR3313148	LOC101498403	NW_004522681.1	340	-	LOC101495245	NC_021165.1	6552461	-	1.5336	0	0.627984
SRR3313148	LOC101495229	NW_004522260.1	1226	+	LOC101508351	NW_004521997.1	108	+	3.3367	0	0.580697
SRR3313148	LOC101509074	NW_004522716.1	6046	+	LOC101508407	NC_021161.1	10219188	-	1.5167	0	0.773592
SRR3313148	LOC101505873	NW_004517817.1	17538	-	LOC113784864	NW_004516931.1	11085	-	1.5841	0	0.746487
SRR3313148	LOC101500131	NC_021165.1	20505694	+	LOC101505021	NW_004522704.1	673	+	1.5168	0	0.660259
SRR3313148	LOC101490259	NW_004516029.1	234571	-	LOC113785842	NC_021162.1	37683057	+	0.7351	1	0.869858
SRR3313148	LOC101503481	NW_004515843.1	20075	-	LOC101494793	NW_004522746.1	13860	-	0.7752	0	0.404209
SRR3313148	LOC101496101	NW_004522673.1	471	-	LOC101510715	NC_021164.1	34488437	-	0.7415	0	0.612314
SRR3313148	LOC101494736	NC_021161.1	8295603	-	LOC101489111	NC_021165.1	23393179	+	0.573	1	0.904083
SRR3313148	LOC101502579	NC_021165.1	28685347	-	LOC101497514	NW_004516576.1	364000	-	0.573	1	0.926638
SRR3313148	LOC101506617	NW_004516695.1	34624	+	LOC101502632	NW_004516047.1	253087	-	0.7078	0	0.491609
SRR3313148	LOC101504391	NC_021165.1	14943853	+	LOC101491259	NC_021164.1	43392474	-	0.4045	1	0.936207
SRR3313148	LOC101501345	NC_021162.1	16533516	+	LOC101500252	NC_021160.1	2538836	+	0.337	0	0.401603
SRR3313148	LOC101504279	NC_021164.1	42648080	+	LOC101501389	NC_021164.1	37837157	-	0.3033	1	0.80355
SRR3313148	LOC101502456	NC_021163.1	46430084	+	LOC101512740	NC_021164.1	36666746	+	0.2696	0	0.624433
SRR3313148	LOC101508370	NC_021165.1	6916431	-	LOC101501006	NC_021166.1	7763767	-	0.2696	1	0.840746
SRR3313148	LOC101500129	NC_021165.1	15847371	+	LOC113788097	NC_021160.1	1829056	+	0.2022	0	0.728696
SRR3313148	LOC101499190	NC_021165.1	32411643	+	LOC105851854	NC_021163.1	555463	+	0.2022	0	0.15614
SRR3313148	LOC101490259	NW_004516029.1	234597	-	LOC113785842	NC_021162.1	37682777	+	0.1749	0	0.553406
SRR3313148	LOC101515112	NW_004522730.1	68	-	LOC101503235	NC_021165.1	47117532	-	0.1685	0	0.508897
SRR3313148	LOC101506206	NC_021164.1	43132228	-	LOC101493600	NC_021167.1	10728746	-	0.1685	0	0.605239
SRR3313148	LOC101505203	NW_004516243.1	14103	+	LOC101491197	NC_021162.1	453768	-	0.1685	0	0.492602
SRR3313148	LOC101501648	NC_021161.1	7569350	+	LOC101499935	NC_021166.1	18818298	-	0.1685	0	0.770659
SRR3313148	LOC101493738	NC_021163.1	13765589	+	LOC101511091	NC_021167.1	617853	-	0.1685	0	0.604186
SRR3313148	LOC101512687	NC_021161.1	23933994	+	LOC101503191	NW_004517187.1	5631	+	0.3677	0	0.396868
SRR3313148	LOC101509370	NC_021161.1	35500704	+	LOC101512275	NC_021167.1	15715072	+	0.1011	0	0.252817
SRR3313148	LOC101507625	NC_021165.1	40269370	+	LOC101514108	NC_021162.1	21802632	-	0.1011	0	0.432076
SRR3313148	LOC101507444	NC_021165.1	58272732	+	LOC101506557	NC_021165.1	58254715	+	0.1011	0	0.510695
SRR3313148	LOC101502579	NC_021165.1	28685347	-	LOC113784935	NW_004517338.1	141098	-	0.1011	0	0.672499
SRR3313148	LOC101488602	NW_004515837.1	203634	-	LOC101510937	NC_021164.1	44002598	-	0.1011	0	0.50683
SRR3313148	LOC105851490	NW_004522059.1	377	-	LOC101500331	NW_004517335.1	55733	-	0.1348	0	0.200544
SRR3313148	LOC101509032	NC_021166.1	28703435	+	LOC101495642	NW_004516357.1	596140	-	0.1348	0	0.686753
SRR3313148	LOC101502810	NC_021161.1	7668365	-	LOC101507074	NC_021163.1	14069897	-	0.1685	0	0.167306
SRR3313149	LOC101509269	NC_021162.1	34502846	+	LOC101496647	NW_004522750.1	17073	-	8.4522	1	0.882687
SRR3313149	LOC101495229	NW_004522260.1	1226	+	LOC101508351	NW_004521997.1	108	+	5.9275	0	0.491263
SRR3313149	LOC101498403	NW_004522681.1	340	-	LOC101495245	NC_021165.1	6552461	-	1.921	0	0.565989
SRR3313149	LOC101505873	NW_004517817.1	17538	-	LOC113784864	NW_004516931.1	11085	-	3.119	0	0.755648
SRR3313149	LOC101499190	NC_021165.1	32411643	+	LOC105851854	NC_021163.1	555463	+	2.1405	0	0.34494
SRR3313149	LOC101509074	NW_004522716.1	6046	+	LOC101508407	NC_021161.1	10219188	-	1.6465	0	0.77432
SRR3313149	LOC101496101	NW_004522673.1	471	-	LOC101510715	NC_021164.1	34488437	-	1.2075	0	0.684139
SRR3313149	LOC101490259	NW_004516029.1	234571	-	LOC113785842	NC_021162.1	37683057	+	0.933	1	0.869979
SRR3313149	LOC101494736	NC_021161.1	8295603	-	LOC101489111	NC_021165.1	23393179	+	0.8781	1	0.910788
SRR3313149	LOC101503481	NW_004515843.1	20075	-	LOC101494793	NW_004522746.1	13860	-	1.0428	0	0.507061
SRR3313149	LOC101502579	NC_021165.1	28685347	-	LOC101497514	NW_004516576.1	364000	-	0.8749	1	0.93333
SRR3313149	LOC101500131	NC_021165.1	20505694	+	LOC101505021	NW_004522704.1	673	+	0.8781	0	0.445782
SRR3313149	LOC101501345	NC_021162.1	16533516	+	LOC101500252	NC_021160.1	2538836	+	0.494	0	0.388715
SRR3313149	LOC101500129	NC_021165.1	15847371	+	LOC113788097	NC_021160.1	1829056	+	0.494	1	0.819104
SRR3313149	LOC101508370	NC_021165.1	6916431	-	LOC101501006	NC_021166.1	7763767	-	0.3842	1	0.872855
SRR3313149	LOC105851490	NW_004522059.1	377	-	LOC101500331	NW_004517335.1	55733	-	0.3293	0	0.458754
SRR3313149	LOC101505873	NW_004517817.1	17538	-	LOC113784864	NW_004516931.1	9191	-	0.2837	0	0.648557
SRR3313149	LOC101505203	NW_004516243.1	14103	+	LOC101491197	NC_021162.1	453768	-	0.2195	0	0.594301
SRR3313149	LOC101489294	NW_004517947.1	469	-	LOC101494367	NW_004516545.1	96922	-	0.3293	0	0.425095
SRR3313149	LOC101506392	NW_004516069.1	189199	+	LOC101498268	NC_021163.1	17075935	+	0.1098	0	0.484683
SRR3313149	LOC101489239	NC_021166.1	23592181	-	LOC101506669	NC_021160.1	14725718	+	0.1098	1	0.832563
SRR3313150	LOC101509269	NC_021162.1	34502846	+	LOC101496647	NW_004522750.1	17073	-	9.5858	1	0.883102
SRR3313150	LOC101495229	NW_004522260.1	1226	+	LOC101508351	NW_004521997.1	108	+	5.9341	0	0.614178
SRR3313150	LOC101498403	NW_004522681.1	340	-	LOC101495245	NC_021165.1	6552461	-	1.5977	0	0.610982
SRR3313150	LOC101499190	NC_021165.1	32411643	+	LOC105851854	NC_021163.1	555463	+	2.5106	0	0.564227
SRR3313150	LOC101505873	NW_004517817.1	17538	-	LOC113784864	NW_004516931.1	11085	-	2.7008	0	0.758627
SRR3313150	LOC101509074	NW_004522716.1	6046	+	LOC101508407	NC_021161.1	10219188	-	1.94	0	0.776249
SRR3313150	LOC101490259	NW_004516029.1	234571	-	LOC113785842	NC_021162.1	37683057	+	1.1412	1	0.87234
SRR3313150	LOC101500131	NC_021165.1	20505694	+	LOC101505021	NW_004522704.1	673	+	1.1792	0	0.545466
SRR3313150	LOC101502579	NC_021165.1	28685347	-	LOC101497514	NW_004516576.1	364000	-	0.9806	1	0.933014
SRR3313150	LOC101494736	NC_021161.1	8295603	-	LOC101489111	NC_021165.1	23393179	+	0.7608	1	0.910228
SRR3313150	LOC101503481	NW_004515843.1	20075	-	LOC101494793	NW_004522746.1	13860	-	0.989	0	0.469058
SRR3313150	LOC101496101	NW_004522673.1	471	-	LOC101510715	NC_021164.1	34488437	-	0.7227	0	0.60492
SRR3313150	LOC101501345	NC_021162.1	16533516	+	LOC101500252	NC_021160.1	2538836	+	0.5325	0	0.416747
SRR3313150	LOC101508370	NC_021165.1	6916431	-	LOC101501006	NC_021166.1	7763767	-	0.3804	1	0.861043
SRR3313150	LOC101489294	NW_004517947.1	469	-	LOC101494367	NW_004516545.1	96926	-	0.6467	0	0.51751
SRR3313150	LOC101500129	NC_021165.1	15847371	+	LOC113788097	NC_021160.1	1829056	+	0.2663	0	0.775915
SRR3313150	LOC101494602	NC_021165.1	11063257	+	LOC101510721	NC_021164.1	42719763	+	0.1331	0	0.31141
SRR3313150	LOC101507625	NC_021165.1	40269370	+	LOC101514108	NC_021162.1	21802632	-	0.2282	0	0.746824
SRR3313150	LOC101488917	NC_021166.1	30085171	+	LOC113784899	NW_004517092.1	179137	-	0.1141	0	0.514246
SRR3313150	LOC101502579	NC_021165.1	28685347	-	LOC113784935	NW_004517338.1	141098	-	0.1225	0	0.696537
SRR3313150	LOC101490259	NW_004516029.1	234597	-	LOC113785842	NC_021162.1	37682777	+	0.1902	0	0.640761
SRR3313150	LOC105851490	NW_004522059.1	377	-	LOC101500331	NW_004517335.1	55733	-	0.1522	0	0.199263
SRR3313150	LOC101505203	NW_004516243.1	14103	+	LOC101491197	NC_021162.1	453768	-	0.1522	0	0.498751
SRR3313150	LOC101502456	NC_021163.1	46430084	+	LOC101512740	NC_021164.1	36666746	+	0.1522	0	0.307355
SRR3313150	LOC101512687	NC_021161.1	23931340	+	LOC101503191	NW_004517187.1	5631	+	0.1141	0	0.361187
SRR3313150	LOC101506206	NC_021164.1	43132228	-	LOC101493600	NC_021167.1	10728746	-	0.1141	0	0.590585
SRR3313150	LOC101498330	NC_021161.1	6229425	-	LOC113785383	NC_021160.1	32602422	-	0.1141	0	0.388178
SRR3313150	LOC101506617	NW_004516695.1	34624	+	LOC101502632	NW_004516047.1	253087	-	0.1902	0	0.337191
SRR3313150	LOC101506392	NW_004516069.1	189199	+	LOC101498268	NC_021163.1	17075935	+	0.1141	0	0.479545
SRR3313151	LOC101509269	NC_021162.1	34502846	+	LOC101496647	NW_004522750.1	17073	-	6.1551	1	0.881878
SRR3313151	LOC101495229	NW_004522260.1	1226	+	LOC101508351	NW_004521997.1	108	+	3.7153	0	0.38772
SRR3313151	LOC101498403	NW_004522681.1	340	-	LOC101495245	NC_021165.1	6552461	-	1.1644	0	0.391644
SRR3313151	LOC101505873	NW_004517817.1	17538	-	LOC113784864	NW_004516931.1	11085	-	1.9963	0	0.74058
SRR3313151	LOC101499190	NC_021165.1	32411643	+	LOC105851854	NC_021163.1	555463	+	1.1645	0	0.269897
SRR3313151	LOC101500131	NC_021165.1	20505694	+	LOC101505021	NW_004522704.1	673	+	1.4972	0	0.52953
SRR3313151	LOC101494736	NC_021161.1	8295603	-	LOC101489111	NC_021165.1	23393179	+	0.8872	1	0.911026
SRR3313151	LOC101509074	NW_004522716.1	6046	+	LOC101508407	NC_021161.1	10219188	-	0.9427	0	0.754917
SRR3313151	LOC101503481	NW_004515843.1	20075	-	LOC101494793	NW_004522746.1	13860	-	0.7764	0	0.455769
SRR3313151	LOC101490259	NW_004516029.1	234571	-	LOC113785842	NC_021162.1	37683057	+	0.4436	1	0.864635
SRR3313151	LOC101502579	NC_021165.1	28685347	-	LOC101497514	NW_004516576.1	364000	-	0.3882	1	0.916663
SRR3313151	LOC101496101	NW_004522673.1	471	-	LOC101510715	NC_021164.1	34488437	-	0.3882	0	0.537601
SRR3313151	LOC101505203	NW_004516243.1	14103	+	LOC101491197	NC_021162.1	453768	-	0.2773	0	0.613846
SRR3313151	LOC101489294	NW_004517947.1	469	-	LOC101494367	NW_004516545.1	96926	-	0.3327	0	0.425982
SRR3313151	LOC105851490	NW_004522059.1	377	-	LOC101500331	NW_004517335.1	55733	-	0.1664	0	0.203466
SRR3313151	LOC101507625	NC_021165.1	40269370	+	LOC101514108	NC_021162.1	21802632	-	0.1664	0	0.571415
SRR3313151	LOC101495550	NC_021163.1	38611709	-	LOC101512264	NC_021167.1	61086	+	0.1664	0	0.182847
SRR3313151	LOC101515781	NC_021165.1	7667437	-	LOC101493226	NC_021164.1	46767758	+	0.1109	0	0.628173
SRR3313151	LOC101496091	NC_021163.1	6981708	+	LOC101496705	NC_021161.1	8346171	+	0.111	0	0.243436
SRR3313152	LOC101509269	NC_021162.1	34502846	+	LOC101496647	NW_004522750.1	17073	-	5.9906	1	0.882021
SRR3313152	LOC101498403	NW_004522681.1	340	-	LOC101495245	NC_021165.1	6552461	-	0.6931	0	0.274595
SRR3313152	LOC101495229	NW_004522260.1	1226	+	LOC101508351	NW_004521997.1	108	+	1.6338	0	0.268111
SRR3313152	LOC101502579	NC_021165.1	28685347	-	LOC101497514	NW_004516576.1	364000	-	0.6931	1	0.931784
SRR3313152	LOC101505873	NW_004517817.1	17538	-	LOC113784864	NW_004516931.1	11085	-	0.7921	0	0.683226
SRR3313152	LOC101503481	NW_004515843.1	20075	-	LOC101494793	NW_004522746.1	13860	-	0.5446	0	0.392112
SRR3313152	LOC101509074	NW_004522716.1	6046	+	LOC101508407	NC_021161.1	10219188	-	0.4456	0	0.674881
SRR3313152	LOC101494736	NC_021161.1	8295603	-	LOC101489111	NC_021165.1	23393179	+	0.4456	1	0.83895
SRR3313152	LOC101489728	NW_004516888.1	894	-	LEG	NC_021162.1	31317542	-	0.1733	0	0.0986338
SRR3313152	LOC101510367	NC_021163.1	13540818	+	LOC101515515	NC_021162.1	23875629	+	0.2545	0	0.620827
SRR3313152	LOC101515515	NC_021162.1	23875495	+	LOC101510695	NC_021163.1	13554000	+	0.4461	0	0.625447
SRR3313152	LOC101510695	NC_021163.1	13553903	+	LOC101505411	NC_021162.1	23887469	+	0.2475	0	0.794621
SRR3313152	LOC101500980	NC_021164.1	46791503	+	LOC101493860	NC_021164.1	46779698	-	0.3465	1	0.954983
SRR3313152	LEG	NC_021162.1	31318471	-	LOC101506263	NC_021167.1	4896903	+	0.3094	0	0.307704
SRR3313152	LOC101496101	NW_004522673.1	471	-	LOC101510715	NC_021164.1	34488437	-	0.4455	0	0.53654
SRR3313152	LOC101505873	NW_004517817.1	17538	-	LOC113784864	NW_004516931.1	9191	-	0.198	0	0.629667
SRR3313152	LOC101502579	NC_021165.1	28685347	-	LOC113784935	NW_004517338.1	141098	-	0.198	1	0.892245
SRR3313152	LOC101510695	NC_021163.1	13554161	+	LOC101501269	NC_021163.1	1207261	+	0.4243	0	0.609244
SRR3313152	LOC101510367	NC_021163.1	13540468	+	LOC101510360	NC_021163.1	2614506	-	0.1485	0	0.778092
SRR3313152	LOC101508370	NC_021165.1	6916431	-	LOC101501006	NC_021166.1	7763767	-	0.1485	0	0.611349
SRR3313152	LOC101501648	NC_021161.1	7569350	+	LOC101499935	NC_021166.1	18818298	-	0.1485	0	0.78404
SRR3313152	LOC101499190	NC_021165.1	32411643	+	LOC105851854	NC_021163.1	555463	+	0.1485	0	0.083177
SRR3313152	LOC101515515	NC_021162.1	23875649	+	LOC101501269	NC_021163.1	1207693	+	0.198	0	0.208106
SRR3313152	LOC101515194	NC_021162.1	23852774	-	LOC101510695	NC_021163.1	13554000	+	0.1168	0	0.647616
SRR3313152	LOC101508452	NC_021163.1	25254569	-	LOC101508756	NC_021163.1	25285480	-	0.1856	1	0.932021
SRR3313153	LOC101509269	NC_021162.1	34502846	+	LOC101496647	NW_004522750.1	17073	-	5.815	1	0.882035
SRR3313153	LOC101498403	NW_004522681.1	340	-	LOC101495245	NC_021165.1	6552461	-	0.5392	0	0.239566
SRR3313153	LOC101505873	NW_004517817.1	17538	-	LOC113784864	NW_004516931.1	11085	-	1.3084	0	0.725697
SRR3313153	LOC101502579	NC_021165.1	28685347	-	LOC101497514	NW_004516576.1	364000	-	1.0129	1	0.933564
SRR3313153	LOC101495229	NW_004522260.1	1226	+	LOC101508351	NW_004521997.1	108	+	1.4068	0	0.261287
SRR3313153	LOC101510695	NC_021163.1	13553903	+	LOC101505411	NC_021162.1	23887469	+	0.7836	1	0.865939
SRR3313153	LOC101509074	NW_004522716.1	6046	+	LOC101508407	NC_021161.1	10219188	-	0.6096	0	0.741219
SRR3313153	LOC101508370	NC_021165.1	6916431	-	LOC101501006	NC_021166.1	7763767	-	0.6096	1	0.902883
SRR3313153	LOC101494736	NC_021161.1	8295603	-	LOC101489111	NC_021165.1	23393179	+	0.469	1	0.839266
SRR3313153	LOC101515515	NC_021162.1	23875495	+	LOC101510695	NC_021163.1	13554000	+	0.461	0	0.631626
SRR3313153	LOC101510367	NC_021163.1	13540818	+	LOC101515515	NC_021162.1	23875629	+	0.4868	0	0.642206
SRR3313153	LOC101500131	NC_021165.1	20505694	+	LOC101505021	NW_004522704.1	673	+	0.3752	0	0.368699
SRR3313153	LOC101503481	NW_004515843.1	20075	-	LOC101494793	NW_004522746.1	13860	-	0.469	0	0.31071
SRR3313153	LOC101507641	NC_021166.1	11472623	-	LOC105851496	NW_004522343.1	1176	-	0.1407	0	0.557197
SRR3313153	LOC101509032	NC_021166.1	28703435	+	LOC101495642	NW_004516357.1	596140	-	0.3283	1	0.903651
SRR3313153	LOC101505411	NC_021162.1	23887489	+	LOC101501269	NC_021163.1	1207693	+	0.3161	0	0.234272
SRR3313153	LOC101510695	NC_021163.1	13554161	+	LOC101501269	NC_021163.1	1207261	+	0.2345	0	0.564995
SRR3313153	LOC101501648	NC_021161.1	7569350	+	LOC101499935	NC_021166.1	18818298	-	0.2345	1	0.923002
SRR3313153	LOC101507625	NC_021165.1	40269370	+	LOC101514108	NC_021162.1	21802632	-	0.1876	0	0.759527
SRR3313153	LOC105851490	NW_004522059.1	377	-	LOC101500331	NW_004517335.1	55733	-	0.2251	0	0.421074
SRR3313153	LOC101502579	NC_021165.1	28685347	-	LOC113784935	NW_004517338.1	141098	-	0.1519	0	0.732107
SRR3313153	LOC101496101	NW_004522673.1	471	-	LOC101510715	NC_021164.1	34488437	-	0.2345	0	0.489457
SRR3313153	LOC101509490	NC_021162.1	27420790	+	LOC101495061	NC_021161.1	5907949	-	0.1407	0	0.677774
SRR3313153	LOC101499190	NC_021165.1	32411643	+	LOC105851854	NC_021163.1	555463	+	0.1407	0	0.0849689
SRR3313153	LOC101490259	NW_004516029.1	234571	-	LOC113785842	NC_021162.1	37683057	+	0.1407	0	0.751948
SRR3313153	LOC101505873	NW_004517817.1	17538	-	LOC113784864	NW_004516931.1	9191	-	0.1454	0	0.53034
SRR3313154	LOC101509269	NC_021162.1	34502846	+	LOC101496647	NW_004522750.1	17073	-	2.494	1	0.868927
SRR3313154	LOC101495229	NW_004522260.1	1226	+	LOC101508351	NW_004521997.1	108	+	0.812	0	0.188058
SRR3313154	LOC101494736	NC_021161.1	8295603	-	LOC101489111	NC_021165.1	23393179	+	0.522	1	0.902352
SRR3313154	LOC101508370	NC_021165.1	6916431	-	LOC101501006	NC_021166.1	7763767	-	0.464	1	0.880091
SRR3313154	LOC101502579	NC_021165.1	28685347	-	LOC101497514	NW_004516576.1	364000	-	0.457	1	0.918942
SRR3313154	LOC101515194	NC_021162.1	23852774	-	LOC101510695	NC_021163.1	13554000	+	0.3115	1	0.912555
SRR3313154	LOC101505873	NW_004517817.1	17538	-	LOC113784864	NW_004516931.1	11085	-	0.522	0	0.645287
SRR3313154	LOC101509074	NW_004522716.1	6046	+	LOC101508407	NC_021161.1	10219188	-	0.29	0	0.678004
SRR3313154	LOC101490259	NW_004516029.1	234571	-	LOC113785842	NC_021162.1	37683057	+	0.29	1	0.872669
SRR3313154	LOC101488411	NC_021163.1	14305317	+	LOC101515515	NC_021162.1	23874669	+	0.29	0	0.449214
SRR3313154	LOC101510367	NC_021163.1	13540818	+	LOC101515515	NC_021162.1	23875629	+	0.406	0	0.629012
SRR3313154	LUX	NC_021165.1	54243988	-	LOC105852351	NC_021165.1	34394896	-	0.232	1	0.930393
SRR3313154	LOC101498403	NW_004522681.1	340	-	LOC101495245	NC_021165.1	6552461	-	0.116	0	0.0928414
SRR3313154	LOC101515515	NC_021162.1	23887542	+	LOC101490301	NC_021164.1	46135779	+	0.174	0	0.314868
SRR3313154	LOC101514140	NC_021163.1	44453224	+	LOC101501269	NC_021163.1	1207698	+	0.174	0	0.254973
SRR3313154	LOC101509202	NC_021165.1	6480227	-	LOC101505411	NC_021162.1	23875256	+	0.174	0	0.739494
SRR3313154	LOC101508167	NC_021160.1	16800249	+	LOC101497105	NC_021160.1	256836	+	0.174	0	0.314187
SRR3313154	LOC101504383	NC_021164.1	35738388	+	LOC101494467	NC_021163.1	20873110	-	0.174	0	0.210478
SRR3313154	LOC101503481	NW_004515843.1	20075	-	LOC101494793	NW_004522746.1	13860	-	0.174	0	0.230449
SRR3313154	LOC101500129	NC_021165.1	15847371	+	LOC113788097	NC_021160.1	1829144	+	0.174	0	0.552374
SRR3313154	LOC101497058	NC_021163.1	8681794	+	LOC101492171	NC_021162.1	28176295	-	0.174	0	0.436931
SRR3313154	LOC101492171	NC_021162.1	28176335	-	LOC101498447	NC_021166.1	8352147	+	0.174	0	0.602864
SRR3313154	LOC101489278	NC_021162.1	31314195	-	LOC101514821	NC_021165.1	49564836	-	0.174	0	0.487866
SRR3313154	LOC101489278	NC_021162.1	31312778	-	LOC101506327	NC_021164.1	43870140	+	0.174	0	0.579161
SRR3313154	LOC101500129	NC_021165.1	15847371	+	LOC113788097	NC_021160.1	1829056	+	0.116	0	0.555874
SRR3313155	LOC101509269	NC_021162.1	34502846	+	LOC101496647	NW_004522750.1	17073	-	16.0698	1	0.882844
SRR3313155	LOC101505873	NW_004517817.1	17538	-	LOC113784864	NW_004516931.1	11085	-	3.802	0	0.760691
SRR3313155	LOC101495229	NW_004522260.1	1226	+	LOC101508351	NW_004521997.1	108	+	3.2444	0	0.396228
SRR3313155	LOC101498403	NW_004522681.1	340	-	LOC101495245	NC_021165.1	6552461	-	1.2167	0	0.44064
SRR3313155	LOC101494736	NC_021161.1	8295603	-	LOC101489111	NC_021165.1	23393179	+	1.1153	1	0.917177
SRR3313155	LOC101500131	NC_021165.1	20505694	+	LOC101505021	NW_004522704.1	673	+	0.5576	0	0.411371
SRR3313155	LOC101500129	NC_021165.1	15847371	+	LOC113788097	NC_021160.1	1829056	+	0.4055	1	0.811411
SRR3313155	LOC101496101	NW_004522673.1	471	-	LOC101510715	NC_021164.1	34488437	-	0.4562	0	0.543412
SRR3313155	LOC105851490	NW_004522059.1	377	-	LOC101500331	NW_004517335.1	55733	-	0.3042	0	0.45941
SRR3313155	LOC101508452	NC_021163.1	25254569	-	LOC101508756	NC_021163.1	25286975	-	0.3042	1	0.960471
SRR3313155	LOC101502456	NC_021163.1	46430084	+	LOC101512740	NC_021164.1	36666746	+	0.2535	0	0.605322
SRR3313155	LOC101501345	NC_021162.1	16533516	+	LOC101500252	NC_021160.1	2538836	+	0.2535	0	0.374556
SRR3313155	LOC101489294	NW_004517947.1	469	-	LOC101494367	NW_004516545.1	96926	-	0.4563	0	0.44102
SRR3313155	LOC101508370	NC_021165.1	6916431	-	LOC101501006	NC_021166.1	7763767	-	0.1521	0	0.621949
SRR3313155	LOC101506206	NC_021164.1	43132228	-	LOC101493600	NC_021167.1	10728746	-	0.1521	0	0.630668
SRR3313155	LOC101497725	NC_021163.1	9712451	+	LOC101513679	NC_021163.1	3991009	-	0.1521	0	0.303816
SRR3313155	LOC101497651	NC_021165.1	53654943	+	LOC101490323	NC_021160.1	10973532	-	0.1521	0	0.40843
SRR3313155	LOC101504499	NC_021164.1	6100847	+	LOC101497235	NC_021166.1	8327542	+	0.1014	0	0.280072
SRR3313155	LOC101490476	NC_021163.1	5233526	-	LOC101515330	NC_021163.1	13646386	+	0.1014	0	0.593917
SRR3313155	LOC101489433	NC_021164.1	38267287	-	LOC101489100	NC_021164.1	38249972	+	0.1014	1	0.897634
SRR3313156	LOC101509269	NC_021162.1	34502846	+	LOC101496647	NW_004522750.1	17073	-	6.9935	1	0.876276
SRR3313156	LOC101505873	NW_004517817.1	17538	-	LOC113784864	NW_004516931.1	11085	-	2.0005	0	0.753695
SRR3313156	LOC101495229	NW_004522260.1	1226	+	LOC101508351	NW_004521997.1	108	+	1.0734	0	0.552162
SRR3313156	LOC101498403	NW_004522681.1	340	-	LOC101495245	NC_021165.1	6552461	-	0.3822	0	0.266306
SRR3313156	LOC101494736	NC_021161.1	8295603	-	LOC101489111	NC_021165.1	23393179	+	0.1952	0	0.608813
SRR3313156	LOC101500129	NC_021165.1	15847371	+	LOC113788097	NC_021160.1	1829056	+	0.1626	0	0.321462
SRR3313156	LOC101496101	NW_004522673.1	471	-	LOC101510715	NC_021164.1	34488437	-	0.1789	0	0.159624
SRR3313156	LOC101489294	NW_004517947.1	469	-	LOC101494367	NW_004516545.1	96926	-	0.1951	0	0.275273
SRR3313156	LOC101507625	NC_021165.1	40269370	+	LOC101514108	NC_021162.1	21802632	-	0.1464	0	0.311281
SRR3313156	LOC101506206	NC_021164.1	43132228	-	LOC101493600	NC_021167.1	10728746	-	0.1464	0	0.411141
SRR3313156	LOC101503481	NW_004515843.1	20075	-	LOC101494793	NW_004522746.1	13860	-	0.1138	0	0.0805437
SRR3313156	LOC105851490	NW_004522059.1	377	-	LOC101500331	NW_004517335.1	55733	-	0.1301	0	0.147361
SRR3313156	LOC101511589	NC_021166.1	4661856	-	LOC101504303	NC_021160.1	12737430	+	0.1139	0	0.139808
SRR3313156	LOC101500131	NC_021165.1	20505694	+	LOC101505021	NW_004522704.1	673	+	0.1139	0	0.12662
SRR3313157	LOC101509269	NC_021162.1	34502846	+	LOC101496647	NW_004522750.1	17073	-	13.7153	1	0.883021
SRR3313157	LOC101505873	NW_004517817.1	17538	-	LOC113784864	NW_004516931.1	11085	-	2.7649	0	0.759779
SRR3313157	LOC101498403	NW_004522681.1	340	-	LOC101495245	NC_021165.1	6552461	-	0.9823	0	0.47964
SRR3313157	LOC101495229	NW_004522260.1	1226	+	LOC101508351	NW_004521997.1	108	+	2.2191	0	0.454264
SRR3313157	LOC101494736	NC_021161.1	8295603	-	LOC101489111	NC_021165.1	23393179	+	0.8367	1	0.913608
SRR3313157	LOC101509032	NC_021166.1	28703435	+	LOC101495642	NW_004516357.1	596140	-	0.613	1	0.924501
SRR3313157	LOC101502456	NC_021163.1	46430084	+	LOC101512740	NC_021164.1	36666746	+	0.4002	0	0.641637
SRR3313157	LOC101500131	NC_021165.1	20505694	+	LOC101505021	NW_004522704.1	673	+	0.4729	0	0.388973
SRR3313157	LOC101504391	NC_021165.1	14943853	+	LOC101491259	NC_021164.1	43392474	-	0.3274	1	0.932396
SRR3313157	LOC101506206	NC_021164.1	43132228	-	LOC101493600	NC_021167.1	10728746	-	0.291	1	0.866577
SRR3313157	LOC101507625	NC_021165.1	40269370	+	LOC101514108	NC_021162.1	21802632	-	0.2547	0	0.75923
SRR3313157	LOC105851490	NW_004522059.1	377	-	LOC101500331	NW_004517335.1	55733	-	0.4002	0	0.484759
SRR3313157	LOC101508452	NC_021163.1	25254569	-	LOC101508756	NC_021163.1	25286975	-	0.3726	1	0.960672
SRR3313157	LOC101506617	NW_004516695.1	34624	+	LOC101502632	NW_004516047.1	253087	-	0.1819	0	0.298682
SRR3313157	LOC101505203	NW_004516243.1	14103	+	LOC101491197	NC_021162.1	453768	-	0.1455	0	0.49243
SRR3313157	LOC101503481	NW_004515843.1	20075	-	LOC101494793	NW_004522746.1	13860	-	0.1819	0	0.168777
SRR3313157	LOC101506890	NC_021165.1	58265096	+	LOC101511508	NC_021167.1	3998422	+	0.1091	0	0.0769989
SRR3313157	LOC101500129	NC_021165.1	15847371	+	LOC113788097	NC_021160.1	1829056	+	0.1091	0	0.501775
SRR3313157	LOC101496101	NW_004522673.1	471	-	LOC101510715	NC_021164.1	34488437	-	0.1091	0	0.287251
SRR3313157	LOC101493651	NC_021164.1	39354058	+	LOC101491135	NC_021163.1	15934533	-	0.1091	0	0.685659
SRR3313157	LOC101490451	NC_021161.1	31634836	-	LOC101492177	NC_021162.1	34723331	+	0.1091	0	0.180634
SRR3313157	LOC101488784	NC_021165.1	24974477	-	LOC101503320	NC_021165.1	58228416	-	0.1091	1	0.866953
SRR3313157	LOC101508452	NC_021163.1	25254569	-	LOC101508756	NC_021163.1	25285480	-	0.1164	1	0.901503
SRR3313157	LOC101489294	NW_004517947.1	469	-	LOC101494367	NW_004516545.1	96926	-	0.1819	0	0.329524
SRR3313158	LOC101509269	NC_021162.1	34502846	+	LOC101496647	NW_004522750.1	17073	-	16.4247	1	0.882806
SRR3313158	LOC101505873	NW_004517817.1	17538	-	LOC113784864	NW_004516931.1	11085	-	5.5444	0	0.766809
SRR3313158	LOC101498403	NW_004522681.1	340	-	LOC101495245	NC_021165.1	6552461	-	1.1672	0	0.497529
SRR3313158	LOC101495229	NW_004522260.1	1226	+	LOC101508351	NW_004521997.1	108	+	2.7096	0	0.443372
SRR3313158	LOC101494736	NC_021161.1	8295603	-	LOC101489111	NC_021165.1	23393179	+	0.7504	1	0.909082
SRR3313158	LOC101504391	NC_021165.1	14943853	+	LOC101491259	NC_021164.1	43392474	-	0.3335	1	0.932776
SRR3313158	LOC101511589	NC_021166.1	4661856	-	LOC101504303	NC_021160.1	12737430	+	0.2084	0	0.34946
SRR3313158	LOC101503481	NW_004515843.1	20075	-	LOC101494793	NW_004522746.1	13860	-	0.2084	0	0.237521
SRR3313158	LOC101512520	NW_004517245.1	1058	+	LOC113786724	NC_021164.1	26999403	-	0.2501	0	0.136907
SRR3313158	LOC101509032	NC_021166.1	28703435	+	LOC101495642	NW_004516357.1	596140	-	0.2918	1	0.900549
SRR3313158	LOC101508370	NC_021165.1	6916431	-	LOC101501006	NC_021166.1	7763767	-	0.1667	0	0.602664
SRR3313158	LOC101507625	NC_021165.1	40269370	+	LOC101514108	NC_021162.1	21802632	-	0.1667	0	0.526627
SRR3313158	LOC101502994	NC_021165.1	27607008	+	LOC101511270	NC_021166.1	4659017	+	0.1667	0	0.056013
SRR3313158	LOC101506206	NC_021164.1	43132228	-	LOC101493600	NC_021167.1	10728746	-	0.2084	1	0.85553
SRR3313158	LOC101496101	NW_004522673.1	471	-	LOC101510715	NC_021164.1	34488437	-	0.2084	0	0.450817
SRR3313158	LOC101513498	NC_021164.1	30694563	-	LOC101492177	NC_021162.1	34722959	+	0.2501	0	0.48377
SRR3313158	LOC101515330	NC_021163.1	13645962	+	LOC101490476	NC_021163.1	5232853	-	0.1251	0	0.623385
SRR3313158	LOC101513498	NC_021164.1	30694539	-	LOC101492688	NC_021166.1	1489996	+	0.1251	0	0.0828336
SRR3313158	LOC101504303	NC_021160.1	12737432	+	LOC101503833	NC_021163.1	4430532	-	0.1251	0	0.143648
SRR3313158	LOC101502456	NC_021163.1	46430084	+	LOC101512740	NC_021164.1	36666746	+	0.1251	0	0.284865
SRR3313158	LOC101501345	NC_021162.1	16533516	+	LOC101500252	NC_021160.1	2538836	+	0.1251	0	0.16187
SRR3313158	LOC101500567	NC_021160.1	2542990	+	LOC101513498	NC_021164.1	30694538	-	0.1251	0	0.153003
SRR3313158	LOC101497010	NC_021160.1	41866945	+	LOC101495630	NC_021162.1	19850675	-	0.1251	0	0.217996
SRR3313158	LOC101493456	NC_021160.1	11086762	-	LOC101506055	NC_021161.1	26873655	-	0.1251	1	0.818439
SRR3313158	LOC101508452	NC_021163.1	25254569	-	LOC101508756	NC_021163.1	25286975	-	0.1668	1	0.907123
SRR3313158	LOC101506392	NW_004516069.1	189199	+	LOC101508137	NC_021163.1	43494746	-	0.1668	0	0.771505
SRR3313158	LOC101489294	NW_004517947.1	469	-	LOC101494367	NW_004516545.1	96926	-	0.1668	0	0.335998
SRR3313158	LOC101490476	NC_021163.1	5233526	-	LOC101515330	NC_021163.1	13646386	+	0.1251	0	0.593614
SRR3313158	LOC101512687	NC_021161.1	23931340	+	LOC101503191	NW_004517187.1	5631	+	0.1668	0	0.404638
SRR3313159	LOC101509269	NC_021162.1	34502846	+	LOC101496647	NW_004522750.1	17073	-	22.0831	1	0.882109
SRR3313159	LOC101505873	NW_004517817.1	17538	-	LOC113784864	NW_004516931.1	11085	-	4.8191	0	0.763433
SRR3313159	LOC101495229	NW_004522260.1	1226	+	LOC101508351	NW_004521997.1	108	+	2.6479	0	0.327757
SRR3313159	LOC101498403	NW_004522681.1	340	-	LOC101495245	NC_021165.1	6552461	-	0.7149	0	0.267652
SRR3313159	LOC101503481	NW_004515843.1	20075	-	LOC101494793	NW_004522746.1	13860	-	0.7414	0	0.449764
SRR3313159	LOC101511589	NC_021166.1	4661856	-	LOC101504303	NC_021160.1	12737430	+	0.7944	0	0.478828
SRR3313159	LOC101494736	NC_021161.1	8295603	-	LOC101489111	NC_021165.1	23393179	+	0.5825	1	0.904649
SRR3313159	LOC101494602	NC_021165.1	11063257	+	LOC101510721	NC_021164.1	42719763	+	0.1234	0	0.310654
SRR3313159	LOC101509074	NW_004522716.1	6046	+	LOC101508407	NC_021161.1	10219188	-	0.3177	0	0.676602
SRR3313159	LOC101507625	NC_021165.1	40269370	+	LOC101514108	NC_021162.1	21802632	-	0.2648	1	0.807982
SRR3313159	LOC101500131	NC_021165.1	20505694	+	LOC101505021	NW_004522704.1	673	+	0.3178	0	0.359071
SRR3313159	LOC101489294	NW_004517947.1	469	-	LOC101494367	NW_004516545.1	96926	-	0.4237	0	0.440579
SRR3313159	LOC101496101	NW_004522673.1	471	-	LOC101510715	NC_021164.1	34488437	-	0.2118	0	0.483792
SRR3313159	LOC101513226	NC_021166.1	41351148	-	LOC101511316	NW_004516558.1	93448	-	0.1589	0	0.107223
SRR3313159	LOC101511270	NC_021166.1	4659133	+	LOC101498325	NC_021160.1	39675049	-	0.1589	0	0.184934
SRR3313159	LOC101506206	NC_021164.1	43132228	-	LOC101493600	NC_021167.1	10728746	-	0.1589	0	0.632781
SRR3313159	LOC101505203	NW_004516243.1	14103	+	LOC101491197	NC_021162.1	453768	-	0.1589	0	0.528325
SRR3313159	LOC101492177	NC_021162.1	34723308	+	LOC101491644	NC_021162.1	26932879	-	0.1589	0	0.335194
SRR3313159	LOC101506392	NW_004516069.1	189199	+	LOC101508137	NC_021163.1	43513829	-	0.2119	0	0.763175
SRR3313159	LOC101502456	NC_021163.1	46430084	+	LOC101512740	NC_021164.1	36666746	+	0.1059	0	0.281463
SRR3313159	LOC101500129	NC_021165.1	15847371	+	LOC113788097	NC_021160.1	1829056	+	0.1059	0	0.545625
SRR3313159	LOC101493456	NC_021160.1	11086762	-	LOC101506055	NC_021161.1	26873655	-	0.1059	1	0.830613
SRR3313159	LOC101492856	NC_021163.1	5144856	+	LOC101495311	NC_021162.1	38620988	-	0.1059	0	0.708199
SRR3313160	LOC101509269	NC_021162.1	34502846	+	LOC101496647	NW_004522750.1	17073	-	19.4616	1	0.882485
SRR3313160	LOC101505873	NW_004517817.1	17538	-	LOC113784864	NW_004516931.1	11085	-	7.5051	0	0.767294
SRR3313160	LOC101495229	NW_004522260.1	1226	+	LOC101508351	NW_004521997.1	108	+	3.6749	0	0.418138
SRR3313160	LOC101498403	NW_004522681.1	340	-	LOC101495245	NC_021165.1	6552461	-	1.2681	0	0.448163
SRR3313160	LOC101494736	NC_021161.1	8295603	-	LOC101489111	NC_021165.1	23393179	+	0.6729	1	0.907182
SRR3313160	LOC101496101	NW_004522673.1	471	-	LOC101510715	NC_021164.1	34488437	-	0.7247	0	0.617209
SRR3313160	LOC101506392	NW_004516069.1	189199	+	LOC101508137	NC_021163.1	43494746	-	0.5968	1	0.849629
SRR3313160	LOC105851490	NW_004522059.1	377	-	LOC101500331	NW_004517335.1	55733	-	0.4141	0	0.478336
SRR3313160	LOC101500131	NC_021165.1	20505694	+	LOC101505021	NW_004522704.1	673	+	0.4141	0	0.369597
SRR3313160	LOC101507625	NC_021165.1	40269370	+	LOC101514108	NC_021162.1	21802632	-	0.3623	1	0.825417
SRR3313160	LOC105852588	NC_021160.1	22131631	-	LOC101501045	NW_004516527.1	525194	+	0.3106	1	0.896542
SRR3313160	LOC101506617	NW_004516695.1	34624	+	LOC101502632	NW_004516047.1	253087	-	0.3106	0	0.361913
SRR3313160	LOC105851839	NC_021162.1	37947847	+	LOC101506055	NC_021161.1	26872603	-	0.2588	1	0.946127
SRR3313160	LOC101509074	NW_004522716.1	6046	+	LOC101508407	NC_021161.1	10219188	-	0.2588	0	0.667772
SRR3313160	LOC101492734	NC_021162.1	21069688	+	LOC101501591	NC_021163.1	8807811	-	0.1553	0	0.696183
SRR3313160	LOC101506206	NC_021164.1	43132228	-	LOC101493600	NC_021167.1	10728746	-	0.4141	1	0.880271
SRR3313160	LOC101489294	NW_004517947.1	469	-	LOC101494367	NW_004516545.1	96926	-	0.4141	0	0.433908
SRR3313160	LOC101508370	NC_021165.1	6916431	-	LOC101501006	NC_021166.1	7763767	-	0.207	1	0.843248
SRR3313160	LOC101504391	NC_021165.1	14943853	+	LOC101491259	NC_021164.1	43392474	-	0.207	1	0.921909
SRR3313160	LOC101489507	NW_004516298.1	26300	+	LOC101514552	NW_004515997.1	3230	-	0.1035	0	0.651443
SRR3313160	LOC101508452	NC_021163.1	25254569	-	LOC101508756	NC_021163.1	25286975	-	0.1553	1	0.907734
SRR3313160	LOC101502456	NC_021163.1	46430084	+	LOC101512740	NC_021164.1	36666746	+	0.1553	0	0.30322
SRR3313160	LOC101501345	NC_021162.1	16533516	+	LOC101500252	NC_021160.1	2538836	+	0.1553	0	0.173628
SRR3313160	LOC101493456	NC_021160.1	11086762	-	LOC101506055	NC_021161.1	26873655	-	0.1553	1	0.854863
SRR3313160	LOC101506392	NW_004516069.1	189199	+	LOC101508137	NC_021163.1	43495074	-	0.1791	0	0.776691
SRR3313160	LOC101508452	NC_021163.1	25254569	-	LOC101508756	NC_021163.1	25285480	-	0.1035	1	0.902741
SRR3313160	LOC101503413	NC_021164.1	45193011	+	LOC101506833	NC_021162.1	38263045	+	0.1035	0	0.417875
SRR3313160	LOC101503200	NC_021163.1	38967777	-	LOC101504767	NC_021162.1	21488712	-	0.1035	0	0.733142
SRR3313160	LOC101502579	NC_021165.1	28685347	-	LOC101497514	NW_004516576.1	364000	-	0.1035	0	0.719032
SRR3313160	LOC101500129	NC_021165.1	15847371	+	LOC113788097	NC_021160.1	1829056	+	0.1035	0	0.543644
SRR3313160	LOC101490476	NC_021163.1	5233526	-	LOC101515330	NC_021163.1	13646386	+	0.1036	0	0.594373
SRR3313161	LOC101509074	NW_004522716.1	6046	+	LOC101508407	NC_021161.1	10219188	-	6.0098	0	0.784067
SRR3313161	LOC101495229	NW_004522260.1	1226	+	LOC101508351	NW_004521997.1	108	+	3.9639	0	0.526894
SRR3313161	LOC101498403	NW_004522681.1	340	-	LOC101495245	NC_021165.1	6552461	-	1.3852	0	0.548232
SRR3313161	LOC101505873	NW_004517817.1	17538	-	LOC113784864	NW_004516931.1	11085	-	2.5573	0	0.75559
SRR3313161	LOC101490259	NW_004516029.1	234571	-	LOC113785842	NC_021162.1	37683057	+	2.0033	1	0.878198
SRR3313161	LOC101494736	NC_021161.1	8295603	-	LOC101489111	NC_021165.1	23393179	+	1.3213	1	0.922675
SRR3313161	LOC101509269	NC_021162.1	34502846	+	LOC101496647	NW_004522750.1	17073	-	0.9377	1	0.810535
SRR3313161	LOC101506206	NC_021164.1	43132228	-	LOC101493600	NC_021167.1	10728746	-	0.8951	1	0.914309
SRR3313161	LOC101490259	NW_004516029.1	234597	-	LOC113785842	NC_021162.1	37682777	+	0.5115	0	0.685891
SRR3313161	LOC101505203	NW_004516243.1	14103	+	LOC101491197	NC_021162.1	453768	-	0.341	0	0.606956
SRR3313161	LOC101502579	NC_021165.1	28685347	-	LOC101497514	NW_004516576.1	364000	-	0.3354	1	0.912852
SRR3313161	LOC101493971	NC_021165.1	13144843	-	LOC101496346	NC_021165.1	13201890	-	0.341	1	0.9671
SRR3313161	LOC101504279	NC_021164.1	42648080	+	LOC101501389	NC_021164.1	37837157	-	0.2557	1	0.807813
SRR3313161	LOC105851490	NW_004522059.1	377	-	LOC101500331	NW_004517335.1	55733	-	0.1705	0	0.205431
SRR3313161	LOC101504391	NC_021165.1	14943853	+	LOC101491259	NC_021164.1	43392474	-	0.1705	1	0.821843
SRR3313161	LOC101501648	NC_021161.1	7569350	+	LOC101499935	NC_021166.1	18818298	-	0.1705	0	0.780562
SRR3313161	LOC101507899	NC_021163.1	660118	+	LOC101510350	NC_021162.1	31900535	-	0.1279	0	0.473847
SRR3313161	LOC101507625	NC_021165.1	40269370	+	LOC101514108	NC_021162.1	21802632	-	0.1279	0	0.495849
SRR3313161	LOC101501345	NC_021162.1	16533516	+	LOC101500252	NC_021160.1	2538836	+	0.1279	0	0.161509
SRR3313161	LOC101500129	NC_021165.1	15847371	+	LOC113788097	NC_021160.1	1829056	+	0.1279	0	0.531014
SRR3313161	LOC101493738	NC_021163.1	13765589	+	LOC101511091	NC_021167.1	617853	-	0.1066	0	0.603756
SRR3313161	LOC101493226	NC_021164.1	46766498	+	LOC101515781	NC_021165.1	7667574	-	0.1279	0	0.4482
SRR3313161	LOC101500131	NC_021165.1	20505694	+	LOC101505021	NW_004522704.1	673	+	0.1705	0	0.142889
SRR3313161	LOC101496101	NW_004522673.1	471	-	LOC101510715	NC_021164.1	34488437	-	0.2131	0	0.462571
SRR3313161	LOC101489294	NW_004517947.1	469	-	LOC101494367	NW_004516545.1	96926	-	0.2131	0	0.40471
SRR3313162	LOC101490259	NW_004516029.1	234571	-	LOC113785842	NC_021162.1	37683057	+	4.2225	1	0.883878
SRR3313162	LOC101505873	NW_004517817.1	17538	-	LOC113784864	NW_004516931.1	11085	-	4.8021	0	0.765733
SRR3313162	LOC101509074	NW_004522716.1	6046	+	LOC101508407	NC_021161.1	10219188	-	4.0984	0	0.783173
SRR3313162	LOC101498403	NW_004522681.1	340	-	LOC101515780	NC_021165.1	6273742	+	2.7558	0	0.376064
SRR3313162	LOC101495229	NW_004522260.1	1226	+	LOC101508351	NW_004521997.1	108	+	3.2291	0	0.493787
SRR3313162	LOC101494736	NC_021161.1	8295603	-	LOC101489111	NC_021165.1	23393179	+	1.2005	1	0.9215
SRR3313162	LOC101502579	NC_021165.1	28685347	-	LOC101497514	NW_004516576.1	364000	-	0.8023	1	0.932399
SRR3313162	LOC101490259	NW_004516029.1	234597	-	LOC113785842	NC_021162.1	37682777	+	0.8693	0	0.722063
SRR3313162	LOC101506206	NC_021164.1	43132228	-	LOC101493600	NC_021167.1	10728746	-	0.8694	1	0.913814
SRR3313162	LOC101502579	NC_021165.1	28685347	-	LOC113784935	NW_004517338.1	141098	-	0.481	1	0.915545
SRR3313162	LOC101496101	NW_004522673.1	471	-	LOC101510715	NC_021164.1	34488437	-	0.7038	0	0.606735
SRR3313162	LOC101493971	NC_021165.1	13144843	-	LOC101496346	NC_021165.1	13201890	-	0.5796	1	0.971009
SRR3313162	LOC101509269	NC_021162.1	34502846	+	LOC101496647	NW_004522750.1	17073	-	0.7038	0	0.763142
SRR3313162	LOC101500131	NC_021165.1	20505694	+	LOC101505021	NW_004522704.1	673	+	0.4968	0	0.385853
SRR3313162	LOC101506617	NW_004516695.1	34624	+	LOC101502632	NW_004516047.1	253087	-	0.4968	0	0.40023
SRR3313162	LOC101512687	NC_021161.1	23931340	+	LOC101503191	NW_004517187.1	5631	+	0.2898	0	0.762435
SRR3313162	LOC101504391	NC_021165.1	14943853	+	LOC101491259	NC_021164.1	43392474	-	0.2484	1	0.928111
SRR3313162	LOC101504279	NC_021164.1	42648080	+	LOC101501389	NC_021164.1	37837157	-	0.207	0	0.782761
SRR3313162	LOC101493738	NC_021163.1	13765589	+	LOC101511091	NC_021167.1	617853	-	0.207	1	0.849013
SRR3313162	LOC101506890	NC_021165.1	58264602	+	LOC101506557	NC_021165.1	58254689	+	0.2484	0	0.680405
SRR3313162	LOC101505203	NW_004516243.1	14103	+	LOC101491197	NC_021162.1	453768	-	0.1656	0	0.510563
SRR3313162	LOC105851490	NW_004522059.1	377	-	LOC101500331	NW_004517335.1	55733	-	0.207	0	0.414506
SRR3313162	LOC101503481	NW_004515843.1	20075	-	LOC101494793	NW_004522746.1	13860	-	0.207	0	0.235048
SRR3313162	LOC101501648	NC_021161.1	7569350	+	LOC101499935	NC_021166.1	18818298	-	0.1242	0	0.766348
SRR3313162	LOC101497651	NC_021165.1	53654943	+	LOC101490323	NC_021160.1	10973532	-	0.1242	0	0.375745
SRR3313162	LOC101507444	NC_021165.1	58272741	+	LOC101506557	NC_021165.1	58254299	+	0.2484	0	0.480581
SRR3313163	LOC101509074	NW_004522716.1	6046	+	LOC101508407	NC_021161.1	10219188	-	3.8584	0	0.78299
SRR3313163	LOC101490259	NW_004516029.1	234571	-	LOC113785842	NC_021162.1	37683057	+	3.0948	1	0.881993
SRR3313163	LOC101498403	NW_004522681.1	340	-	LOC101495245	NC_021165.1	6552461	-	1.5675	0	0.597147
SRR3313163	LOC101495229	NW_004522260.1	1226	+	LOC101508351	NW_004521997.1	108	+	2.8536	0	0.475008
SRR3313163	LOC101509269	NC_021162.1	34502846	+	LOC101496647	NW_004522750.1	17073	-	2.0095	1	0.86577
SRR3313163	LOC101505873	NW_004517817.1	17538	-	LOC113784864	NW_004516931.1	11085	-	2.0095	0	0.750284
SRR3313163	LOC101494736	NC_021161.1	8295603	-	LOC101489111	NC_021165.1	23393179	+	0.844	1	0.91382
SRR3313163	LOC101490259	NW_004516029.1	234597	-	LOC113785842	NC_021162.1	37682777	+	0.6833	0	0.70972
SRR3313163	LOC101493738	NC_021163.1	13765589	+	LOC101511091	NC_021167.1	617853	-	0.4341	1	0.886055
SRR3313163	LOC101506206	NC_021164.1	43132228	-	LOC101493600	NC_021167.1	10728746	-	0.6431	1	0.906666
SRR3313163	LOC101505203	NW_004516243.1	14103	+	LOC101491197	NC_021162.1	453768	-	0.3617	0	0.609468
SRR3313163	LOC101507625	NC_021165.1	40269370	+	LOC101514108	NC_021162.1	21802632	-	0.3215	0	0.79244
SRR3313163	LOC101496101	NW_004522673.1	471	-	LOC101510715	NC_021164.1	34488437	-	0.3215	0	0.497876
SRR3313163	LOC101506890	NC_021165.1	58264602	+	LOC101506557	NC_021165.1	58254689	+	0.201	0	0.646059
SRR3313163	LOC105851490	NW_004522059.1	377	-	LOC101500331	NW_004517335.1	55733	-	0.2814	0	0.456843
SRR3313163	LOC101502579	NC_021165.1	28685347	-	LOC113784935	NW_004517338.1	141098	-	0.1206	0	0.698551
SRR3313163	LOC101507444	NC_021165.1	58272741	+	LOC101506557	NC_021165.1	58254299	+	0.1608	0	0.33983
SRR3313163	LOC101502579	NC_021165.1	28685347	-	LOC101497514	NW_004516576.1	364000	-	0.1206	0	0.701513
SRR3313164	LOC101498403	NW_004522681.1	340	-	LOC101495245	NC_021165.1	6552461	-	1.8124	0	0.656925
SRR3313164	LOC101509269	NC_021162.1	34502846	+	LOC101496647	NW_004522750.1	17073	-	2.8885	1	0.877166
SRR3313164	LOC101495229	NW_004522260.1	1226	+	LOC101508351	NW_004521997.1	108	+	2.945	0	0.60991
SRR3313164	LOC101505873	NW_004517817.1	17538	-	LOC113784864	NW_004516931.1	11085	-	1.9539	0	0.755467
SRR3313164	LOC101500131	NC_021165.1	20505694	+	LOC101505021	NW_004522704.1	673	+	1.8407	0	0.77745
SRR3313164	LOC101509074	NW_004522716.1	6046	+	LOC101508407	NC_021161.1	10219188	-	1.5291	0	0.773233
SRR3313164	LOC101494736	NC_021161.1	8295603	-	LOC101489111	NC_021165.1	23393179	+	1.2177	1	0.922532
SRR3313164	LOC101503481	NW_004515843.1	20075	-	LOC101494793	NW_004522746.1	13860	-	0.7079	0	0.346869
SRR3313164	LOC101496101	NW_004522673.1	471	-	LOC101510715	NC_021164.1	34488437	-	0.8212	0	0.632656
SRR3313164	LOC101502579	NC_021165.1	28685347	-	LOC101497514	NW_004516576.1	364000	-	0.6488	1	0.92763
SRR3313164	LOC101493971	NC_021165.1	13144843	-	LOC101496346	NC_021165.1	13201890	-	0.7363	1	0.970815
SRR3313164	LOC101490259	NW_004516029.1	234571	-	LOC113785842	NC_021162.1	37683057	+	0.4531	1	0.85636
SRR3313164	LOC101506206	NC_021164.1	43132228	-	LOC101493600	NC_021167.1	10728746	-	0.4814	1	0.884596
SRR3313164	LOC101501345	NC_021162.1	16533516	+	LOC101500252	NC_021160.1	2538836	+	0.4248	0	0.405426
SRR3313164	LOC101506617	NW_004516695.1	34624	+	LOC101502632	NW_004516047.1	253087	-	0.4814	0	0.422259
SRR3313164	LOC101504391	NC_021165.1	14943853	+	LOC101491259	NC_021164.1	43392474	-	0.3681	1	0.934572
SRR3313164	LOC101505203	NW_004516243.1	14103	+	LOC101491197	NC_021162.1	453768	-	0.3115	0	0.587752
SRR3313164	LOC101502456	NC_021163.1	46430084	+	LOC101512740	NC_021164.1	36666746	+	0.2832	0	0.629037
SRR3313164	LOC101500660	NC_021164.1	34494770	-	LOC101496430	NW_004522673.1	5200	-	0.3115	0	0.399085
SRR3313164	LOC101503743	NC_021164.1	31763840	-	LOC101505762	NW_004516357.1	62269	+	0.1566	0	0.627481
SRR3313164	LOC101489294	NW_004517947.1	469	-	LOC101494367	NW_004516545.1	96926	-	0.4248	0	0.441981
SRR3313164	LOC101493738	NC_021163.1	13765589	+	LOC101511091	NC_021167.1	617853	-	0.2265	1	0.835438
SRR3313164	LOC101507625	NC_021165.1	40269370	+	LOC101514108	NC_021162.1	21802632	-	0.1982	0	0.674175
SRR3313164	LOC101504279	NC_021164.1	42648080	+	LOC101501389	NC_021164.1	37837157	-	0.1982	0	0.743455
SRR3313164	LOC101500129	NC_021165.1	15847371	+	LOC113788097	NC_021160.1	1829056	+	0.1416	0	0.466714
SRR3313164	LOC101503743	NC_021164.1	31763840	-	LOC101505762	NW_004516357.1	62137	+	0.1566	0	0.600391
SRR3313164	LOC101515781	NC_021165.1	7667437	-	LOC101493226	NC_021164.1	46767758	+	0.1133	0	0.598297
SRR3313164	LOC101490259	NW_004516029.1	234597	-	LOC113785842	NC_021162.1	37682777	+	0.1133	0	0.500149
SRR3313164	CAM	NC_021161.1	11002616	-	LOC101511497	NC_021161.1	5805012	-	0.1133	0	0.678093
SRR3313164	LOC101512687	NC_021161.1	23933994	+	LOC101503191	NW_004517187.1	5631	+	0.2492	0	0.38119
SRR3313165	LOC101495229	NW_004522260.1	1226	+	LOC101508351	NW_004521997.1	108	+	4.4987	0	0.585587
SRR3313165	LOC101498403	NW_004522681.1	340	-	LOC101495245	NC_021165.1	6552461	-	1.6726	0	0.619075
SRR3313165	LOC101509269	NC_021162.1	34502846	+	LOC101496647	NW_004522750.1	17073	-	2.9607	1	0.876801
SRR3313165	LOC101509074	NW_004522716.1	6046	+	LOC101508407	NC_021161.1	10219188	-	2.2686	0	0.778847
SRR3313165	LOC101500131	NC_021165.1	20505694	+	LOC101505021	NW_004522704.1	673	+	1.8841	0	0.695235
SRR3313165	LOC101494736	NC_021161.1	8295603	-	LOC101489111	NC_021165.1	23393179	+	1.1151	1	0.920672
SRR3313165	LOC101505873	NW_004517817.1	17538	-	LOC113784864	NW_004516931.1	11085	-	1.4227	0	0.73755
SRR3313165	LOC101490259	NW_004516029.1	234571	-	LOC113785842	NC_021162.1	37683057	+	0.6537	1	0.865311
SRR3313165	LOC101496101	NW_004522673.1	471	-	LOC101510715	NC_021164.1	34488437	-	0.7691	0	0.619847
SRR3313165	LOC101503743	NC_021164.1	31763840	-	LOC101505762	NW_004516357.1	62269	+	0.6048	1	0.858693
SRR3313165	LOC101503481	NW_004515843.1	20075	-	LOC101494793	NW_004522746.1	13860	-	0.6537	0	0.381231
SRR3313165	LOC101501345	NC_021162.1	16533516	+	LOC101500252	NC_021160.1	2538836	+	0.4999	0	0.397603
SRR3313165	LOC101506206	NC_021164.1	43132228	-	LOC101493600	NC_021167.1	10728746	-	0.5768	1	0.903047
SRR3313165	LOC101505203	NW_004516243.1	14103	+	LOC101491197	NC_021162.1	453768	-	0.423	0	0.622787
SRR3313165	LOC101502579	NC_021165.1	28685347	-	LOC101497514	NW_004516576.1	364000	-	0.4153	1	0.914168
SRR3313165	LOC101493971	NC_021165.1	13144843	-	LOC101496346	NC_021165.1	13201890	-	0.4614	1	0.967547
SRR3313165	LOC101493226	NC_021164.1	46766498	+	LOC101515781	NC_021165.1	7667574	-	0.3076	0	0.778408
SRR3313165	LOC101490259	NW_004516029.1	234597	-	LOC113785842	NC_021162.1	37682777	+	0.3076	0	0.661328
SRR3313165	LOC101499190	NC_021165.1	32411643	+	LOC105851854	NC_021163.1	555463	+	0.2692	0	0.164835
SRR3313165	LOC101507641	NC_021166.1	11472623	-	LOC105851496	NW_004522343.1	1176	-	0.1154	0	0.51857
SRR3313165	LOC101507625	NC_021165.1	40269370	+	LOC101514108	NC_021162.1	21802632	-	0.2307	0	0.753027
SRR3313165	LOC101504279	NC_021164.1	42648080	+	LOC101501389	NC_021164.1	37837157	-	0.1923	0	0.769485
SRR3313165	LOC101502456	NC_021163.1	46430084	+	LOC101512740	NC_021164.1	36666746	+	0.1923	0	0.563991
SRR3313165	LOC101500660	NC_021164.1	34494770	-	LOC101496430	NW_004522673.1	5200	-	0.1923	0	0.387638
SRR3313165	LOC101503743	NC_021164.1	31763840	-	LOC101505762	NW_004516357.1	62137	+	0.2019	1	0.801777
SRR3313165	LOC101506617	NW_004516695.1	34624	+	LOC101502632	NW_004516047.1	253087	-	0.3076	0	0.36886
SRR3313165	LOC101504391	NC_021165.1	14943853	+	LOC101491259	NC_021164.1	43392474	-	0.1154	0	0.798671
SRR3313165	LOC101501648	NC_021161.1	7569350	+	LOC101499935	NC_021166.1	18818298	-	0.1154	0	0.762272
SRR3313165	LOC101489294	NW_004517947.1	469	-	LOC101494367	NW_004516545.1	96926	-	0.3461	0	0.427614
SRR3313166	LOC101498403	NW_004522681.1	340	-	LOC101495245	NC_021165.1	6552461	-	1.7691	0	0.64515
SRR3313166	LOC101495229	NW_004522260.1	1226	+	LOC101508351	NW_004521997.1	108	+	2.999	0	0.560911
SRR3313166	LOC101509269	NC_021162.1	34502846	+	LOC101496647	NW_004522750.1	17073	-	2.2914	1	0.872142
SRR3313166	LOC101509074	NW_004522716.1	6046	+	LOC101508407	NC_021161.1	10219188	-	1.8534	0	0.778312
SRR3313166	LOC101500131	NC_021165.1	20505694	+	LOC101505021	NW_004522704.1	673	+	1.4827	0	0.652452
SRR3313166	LOC101505873	NW_004517817.1	17538	-	LOC113784864	NW_004516931.1	11085	-	1.5838	0	0.746529
SRR3313166	LOC101494736	NC_021161.1	8295603	-	LOC101489111	NC_021165.1	23393179	+	1.0783	1	0.920525
SRR3313166	LOC101496101	NW_004522673.1	471	-	LOC101510715	NC_021164.1	34488437	-	0.9435	0	0.660031
SRR3313166	LOC101511815	NC_021166.1	11650049	+	LOC101508276	NC_021166.1	11523552	-	0.8761	1	0.967909
SRR3313166	LOC101493971	NC_021165.1	13144843	-	LOC101496346	NC_021165.1	13201890	-	0.7076	1	0.971377
SRR3313166	LOC101501345	NC_021162.1	16533516	+	LOC101500252	NC_021160.1	2538836	+	0.5729	0	0.425927
SRR3313166	LOC101503743	NC_021164.1	31763840	-	LOC101505762	NW_004516357.1	62269	+	0.6228	1	0.863979
SRR3313166	LOC101503481	NW_004515843.1	20075	-	LOC101494793	NW_004522746.1	13860	-	0.5392	0	0.330808
SRR3313166	LOC101502579	NC_021165.1	28685347	-	LOC101497514	NW_004516576.1	364000	-	0.4044	1	0.911245
SRR3313166	LOC101490259	NW_004516029.1	234571	-	LOC113785842	NC_021162.1	37683057	+	0.3707	1	0.866293
SRR3313166	LOC101504279	NC_021164.1	42648080	+	LOC101501389	NC_021164.1	37837157	-	0.337	1	0.81045
SRR3313166	LOC101494602	NC_021165.1	11063257	+	LOC101510721	NC_021164.1	42719763	+	0.3033	0	0.651878
SRR3313166	LOC101506617	NW_004516695.1	34624	+	LOC101502632	NW_004516047.1	253087	-	0.337	0	0.379902
SRR3313166	LOC101502456	NC_021163.1	46430084	+	LOC101512740	NC_021164.1	36666746	+	0.2359	0	0.592784
SRR3313166	LOC101500129	NC_021165.1	15847371	+	LOC113788097	NC_021160.1	1829056	+	0.2359	0	0.752242
SRR3313166	LOC105851490	NW_004522059.1	377	-	LOC101500331	NW_004517335.1	55733	-	0.2022	0	0.406772
SRR3313166	LOC101507625	NC_021165.1	40269370	+	LOC101514108	NC_021162.1	21802632	-	0.2022	0	0.720686
SRR3313166	LOC101493226	NC_021164.1	46766498	+	LOC101515781	NC_021165.1	7667574	-	0.2022	0	0.708576
SRR3313166	LOC101509032	NC_021166.1	28703435	+	LOC101495642	NW_004516357.1	596140	-	0.2696	1	0.897441
SRR3313166	LOC101506206	NC_021164.1	43132228	-	LOC101493600	NC_021167.1	10728746	-	0.2696	1	0.863492
SRR3313166	LOC101500660	NC_021164.1	34494770	-	LOC101496430	NW_004522673.1	5200	-	0.1685	0	0.333123
SRR3313166	LOC101503743	NC_021164.1	31763840	-	LOC101505762	NW_004516357.1	62137	+	0.2197	1	0.812476
SRR3313166	LOC101511091	NC_021167.1	618156	-	LOC101493738	NC_021163.1	13765525	+	0.1348	0	0.639002
SRR3313166	LOC101504391	NC_021165.1	14943853	+	LOC101491259	NC_021164.1	43392474	-	0.1348	0	0.799153
SRR3313166	LOC101499190	NC_021165.1	32411643	+	LOC105851854	NC_021163.1	555463	+	0.1348	0	0.0972493
SRR3313166	LOC101493738	NC_021163.1	13765589	+	LOC101511091	NC_021167.1	617853	-	0.1213	0	0.582897
SRR3313166	LOC101490259	NW_004516029.1	234597	-	LOC113785842	NC_021162.1	37682777	+	0.1348	0	0.534863
SRR3313166	LOC101497651	NC_021165.1	53654943	+	LOC101490323	NC_021160.1	10973532	-	0.1011	0	0.353105
SRR3313166	LOC101512687	NC_021161.1	23931340	+	LOC101503191	NW_004517187.1	5631	+	0.1348	0	0.363902
SRR3313167	LOC101498403	NW_004522681.1	340	-	LOC101495245	NC_021165.1	6552461	-	1.8242	0	0.649454
SRR3313167	LOC101495229	NW_004522260.1	1226	+	LOC101508351	NW_004521997.1	108	+	3.1884	0	0.585189
SRR3313167	LOC101509269	NC_021162.1	34502846	+	LOC101496647	NW_004522750.1	17073	-	2.6954	1	0.876129
SRR3313167	LOC101505873	NW_004517817.1	17538	-	LOC113784864	NW_004516931.1	11085	-	2.3009	0	0.757514
SRR3313167	LOC101499190	NC_021165.1	32411643	+	LOC105851854	NC_021163.1	555463	+	1.775	0	0.551372
SRR3313167	LOC101509074	NW_004522716.1	6046	+	LOC101508407	NC_021161.1	10219188	-	2.1365	0	0.780706
SRR3313167	LOC101490259	NW_004516029.1	234571	-	LOC113785842	NC_021162.1	37683057	+	1.3477	1	0.879396
SRR3313167	LOC101500131	NC_021165.1	20505694	+	LOC101505021	NW_004522704.1	673	+	1.512	0	0.666139
SRR3313167	LOC101494736	NC_021161.1	8295603	-	LOC101489111	NC_021165.1	23393179	+	0.9204	1	0.91808
SRR3313167	LOC101496101	NW_004522673.1	471	-	LOC101510715	NC_021164.1	34488437	-	0.756	0	0.619633
SRR3313167	LOC101502579	NC_021165.1	28685347	-	LOC101497514	NW_004516576.1	364000	-	0.4382	1	0.912395
SRR3313167	LOC101503481	NW_004515843.1	20075	-	LOC101494793	NW_004522746.1	13860	-	0.4601	0	0.251201
SRR3313167	LOC101494819	NC_021165.1	3396106	+	LOC101493433	NC_021165.1	3347657	+	0.493	1	0.888923
SRR3313167	LOC101506617	NW_004516695.1	34624	+	LOC101502632	NW_004516047.1	253087	-	0.3616	0	0.386291
SRR3313167	LOC101505203	NW_004516243.1	14103	+	LOC101491197	NC_021162.1	453768	-	0.3616	0	0.606375
SRR3313167	LOC101503743	NC_021164.1	31763840	-	LOC101505762	NW_004516357.1	62269	+	0.378	1	0.834164
SRR3313167	LOC101503743	NC_021164.1	31763840	-	LOC101505762	NW_004516357.1	62137	+	0.378	1	0.834164
SRR3313167	LOC101501345	NC_021162.1	16533516	+	LOC101500252	NC_021160.1	2538836	+	0.3287	0	0.402673
SRR3313167	LOC101502456	NC_021163.1	46430084	+	LOC101512740	NC_021164.1	36666746	+	0.2958	0	0.628435
SRR3313167	LOC101493738	NC_021163.1	13765589	+	LOC101511091	NC_021167.1	617853	-	0.2958	1	0.866969
SRR3313167	LOC101490259	NW_004516029.1	234597	-	LOC113785842	NC_021162.1	37682777	+	0.2958	0	0.656286
SRR3313167	LOC101504391	NC_021165.1	14943853	+	LOC101491259	NC_021164.1	43392474	-	0.263	1	0.930785
SRR3313167	LOC101504279	NC_021164.1	42648080	+	LOC101501389	NC_021164.1	37837157	-	0.263	0	0.793555
SRR3313167	LOC101493971	NC_021165.1	13144843	-	LOC101496346	NC_021165.1	13201890	-	0.263	1	0.966842
SRR3313167	LOC101512687	NC_021161.1	23931340	+	LOC101503191	NW_004517187.1	5631	+	0.263	0	0.744274
SRR3313167	LOC101506206	NC_021164.1	43132228	-	LOC101493600	NC_021167.1	10728746	-	0.1972	1	0.841549
SRR3313167	LOC101507625	NC_021165.1	40269370	+	LOC101514108	NC_021162.1	21802632	-	0.1643	0	0.469721
SRR3313167	LOC101489433	NC_021164.1	38267287	-	LOC101489100	NC_021164.1	38249972	+	0.1972	1	0.954013
SRR3313167	LOC105851490	NW_004522059.1	377	-	LOC101500331	NW_004517335.1	55733	-	0.1315	0	0.198943
SRR3313167	LOC101500129	NC_021165.1	15847371	+	LOC113788097	NC_021160.1	1829056	+	0.1315	0	0.493174
SRR3313167	LOC101493226	NC_021164.1	46766498	+	LOC101515781	NC_021165.1	7667574	-	0.1315	0	0.406087
SRR3313167	LOC101512687	NC_021161.1	23933994	+	LOC101503191	NW_004517187.1	5631	+	0.2629	0	0.392923
SRR3313168	LOC101499190	NC_021165.1	32411643	+	LOC105851854	NC_021163.1	555463	+	3.0538	0	0.555648
SRR3313168	LOC101495229	NW_004522260.1	1226	+	LOC101508351	NW_004521997.1	108	+	3.9323	0	0.532486
SRR3313168	LOC101498403	NW_004522681.1	340	-	LOC101495245	NC_021165.1	6552461	-	1.5478	0	0.584635
SRR3313168	LOC101500131	NC_021165.1	20505694	+	LOC101505021	NW_004522704.1	673	+	2.0916	0	0.706297
SRR3313168	LOC101509269	NC_021162.1	34502846	+	LOC101496647	NW_004522750.1	17073	-	2.259	1	0.869656
SRR3313168	LOC101509074	NW_004522716.1	6046	+	LOC101508407	NC_021161.1	10219188	-	1.5897	0	0.771908
SRR3313168	LOC101490259	NW_004516029.1	234571	-	LOC113785842	NC_021162.1	37683057	+	1.1713	1	0.873085
SRR3313168	LOC101505873	NW_004517817.1	17538	-	LOC113784864	NW_004516931.1	11085	-	1.6733	0	0.742541
SRR3313168	LOC101502579	NC_021165.1	28685347	-	LOC101497514	NW_004516576.1	364000	-	0.8609	1	0.93192
SRR3313168	LOC101496101	NW_004522673.1	471	-	LOC101510715	NC_021164.1	34488437	-	0.7948	0	0.63041
SRR3313168	LOC101494736	NC_021161.1	8295603	-	LOC101489111	NC_021165.1	23393179	+	0.753	1	0.909286
SRR3313168	LOC101503743	NC_021164.1	31763840	-	LOC101505762	NW_004516357.1	62269	+	0.6275	1	0.854749
SRR3313168	LOC101505203	NW_004516243.1	14103	+	LOC101491197	NC_021162.1	453768	-	0.502	0	0.629083
SRR3313168	LOC101504391	NC_021165.1	14943853	+	LOC101491259	NC_021164.1	43392474	-	0.502	1	0.937825
SRR3313168	LOC101501345	NC_021162.1	16533516	+	LOC101500252	NC_021160.1	2538836	+	0.502	0	0.393996
SRR3313168	LOC101493971	NC_021165.1	13144843	-	LOC101496346	NC_021165.1	13201890	-	0.502	1	0.967736
SRR3313168	LOC101503481	NW_004515843.1	20075	-	LOC101494793	NW_004522746.1	13860	-	0.7112	0	0.417141
SRR3313168	LOC101489294	NW_004517947.1	469	-	LOC101494367	NW_004516545.1	96926	-	0.502	0	0.444363
SRR3313168	LOC101502456	NC_021163.1	46430084	+	LOC101512740	NC_021164.1	36666746	+	0.3347	0	0.625756
SRR3313168	LOC101494819	NC_021165.1	3396106	+	LOC101493433	NC_021165.1	3347657	+	0.3954	1	0.882305
SRR3313168	LOC101509370	NC_021161.1	35500704	+	LOC101512275	NC_021167.1	15715072	+	0.2928	0	0.571508
SRR3313168	LOC101506617	NW_004516695.1	34624	+	LOC101502632	NW_004516047.1	253087	-	0.4183	0	0.388449
SRR3313168	LOC101502579	NC_021165.1	28685347	-	LOC113784935	NW_004517338.1	141098	-	0.1012	0	0.713122
SRR3313168	LOC105851990	NC_021163.1	39655459	-	LOC101511441	NC_021164.1	22330953	-	0.2092	1	0.848804
SRR3313168	LOC101507625	NC_021165.1	40269370	+	LOC101514108	NC_021162.1	21802632	-	0.2092	0	0.760278
SRR3313168	LOC101504279	NC_021164.1	42648080	+	LOC101501389	NC_021164.1	37837157	-	0.2092	0	0.785472
SRR3313168	LOC101493738	NC_021163.1	13765589	+	LOC101511091	NC_021167.1	617853	-	0.1464	0	0.621159
SRR3313168	LOC101503743	NC_021164.1	31763840	-	LOC101505762	NW_004516357.1	62137	+	0.251	1	0.805408
SRR3313168	LOC101512687	NC_021161.1	23931340	+	LOC101503191	NW_004517187.1	5631	+	0.1673	0	0.407033
SRR3313168	LOC101490259	NW_004516029.1	234597	-	LOC113785842	NC_021162.1	37682777	+	0.1673	0	0.565256
SRR3313168	LOC101509032	NC_021166.1	28703435	+	LOC101495642	NW_004516357.1	596140	-	0.2091	1	0.887415
SRR3313168	LOC105851137	NC_021165.1	3395134	+	LOC101510516	NC_021166.1	1253521	-	0.1255	0	0.0970271
SRR3313168	LOC101494819	NC_021165.1	3396106	+	LOC101493433	NC_021165.1	3346993	+	0.1485	0	0.656491
SRR3313168	LOC101512687	NC_021161.1	23933994	+	LOC101503191	NW_004517187.1	5631	+	0.3765	0	0.401617
SRR3313169	LOC101499190	NC_021165.1	32411643	+	LOC105851854	NC_021163.1	555463	+	3.5782	0	0.623612
SRR3313169	LOC101495229	NW_004522260.1	1226	+	LOC101508351	NW_004521997.1	108	+	4.3253	0	0.571511
SRR3313169	LOC101498403	NW_004522681.1	340	-	LOC101495245	NC_021165.1	6552461	-	1.8677	0	0.632828
SRR3313169	LOC101505873	NW_004517817.1	17538	-	LOC113784864	NW_004516931.1	11085	-	2.7524	0	0.758578
SRR3313169	LOC101500131	NC_021165.1	20505694	+	LOC101505021	NW_004522704.1	673	+	2.0053	0	0.711265
SRR3313169	LOC101509269	NC_021162.1	34502846	+	LOC101496647	NW_004522750.1	17073	-	2.1627	1	0.868947
SRR3313169	LOC101509074	NW_004522716.1	6046	+	LOC101508407	NC_021161.1	10219188	-	1.482	0	0.770597
SRR3313169	LOC101496101	NW_004522673.1	471	-	LOC101510715	NC_021164.1	34488437	-	1.0617	0	0.67877
SRR3313169	LOC101490259	NW_004516029.1	234571	-	LOC113785842	NC_021162.1	37683057	+	0.7758	1	0.868723
SRR3313169	LOC101502579	NC_021165.1	28685347	-	LOC101497514	NW_004516576.1	364000	-	0.852	1	0.932366
SRR3313169	LOC101493971	NC_021165.1	13144843	-	LOC101496346	NC_021165.1	13201890	-	0.8258	1	0.97152
SRR3313169	LOC101494736	NC_021161.1	8295603	-	LOC101489111	NC_021165.1	23393179	+	0.6291	1	0.906568
SRR3313169	LOC101503481	NW_004515843.1	20075	-	LOC101494793	NW_004522746.1	13860	-	0.7471	0	0.423407
SRR3313169	LOC101506617	NW_004516695.1	34624	+	LOC101502632	NW_004516047.1	253087	-	0.6685	0	0.463356
SRR3313169	LOC101501345	NC_021162.1	16533516	+	LOC101500252	NC_021160.1	2538836	+	0.5112	0	0.401699
SRR3313169	LOC101505203	NW_004516243.1	14103	+	LOC101491197	NC_021162.1	453768	-	0.4718	0	0.625447
SRR3313169	LOC101504279	NC_021164.1	42648080	+	LOC101501389	NC_021164.1	37837157	-	0.3932	1	0.829959
SRR3313169	LOC101490259	NW_004516029.1	234597	-	LOC113785842	NC_021162.1	37682777	+	0.2859	0	0.66514
SRR3313169	LOC101506206	NC_021164.1	43132228	-	LOC101493600	NC_021167.1	10728746	-	0.3539	1	0.87596
SRR3313169	LOC101503743	NC_021164.1	31763840	-	LOC101505762	NW_004516357.1	62269	+	0.3539	1	0.822455
SRR3313169	LOC101504391	NC_021165.1	14943853	+	LOC101491259	NC_021164.1	43392474	-	0.2752	1	0.931638
SRR3313169	LOC101502579	NC_021165.1	28685347	-	LOC113784935	NW_004517338.1	141098	-	0.1703	0	0.724108
SRR3313169	LOC101502456	NC_021163.1	46430084	+	LOC101512740	NC_021164.1	36666746	+	0.2359	0	0.590155
SRR3313169	LOC101509370	NC_021161.1	35500704	+	LOC101512275	NC_021167.1	15715072	+	0.1966	0	0.525662
SRR3313169	LOC101507625	NC_021165.1	40269370	+	LOC101514108	NC_021162.1	21802632	-	0.1966	0	0.743889
SRR3313169	LOC101494819	NC_021165.1	3396106	+	LOC101493433	NC_021165.1	3347657	+	0.1966	1	0.847098
SRR3313169	LOC101493738	NC_021163.1	13765589	+	LOC101511091	NC_021167.1	617853	-	0.1836	0	0.644969
SRR3313169	LOC101512687	NC_021161.1	23931340	+	LOC101503191	NW_004517187.1	5631	+	0.2359	0	0.737343
SRR3313169	LOC101501648	NC_021161.1	7569350	+	LOC101499935	NC_021166.1	18818298	-	0.1573	0	0.777278
SRR3313169	LOC101509074	NW_004522716.1	5841	+	LOC101508407	NC_021161.1	10219184	-	0.1695	0	0.688462
SRR3313169	LOC101495550	NC_021163.1	38611709	-	LOC101512264	NC_021167.1	61086	+	0.118	0	0.167534
SRR3313170	LOC101499190	NC_021165.1	32411643	+	LOC105851854	NC_021163.1	555463	+	3.8962	0	0.69725
SRR3313170	LOC101495229	NW_004522260.1	1226	+	LOC101508351	NW_004521997.1	108	+	3.8962	0	0.600176
SRR3313170	LOC101498403	NW_004522681.1	340	-	LOC101495245	NC_021165.1	6552461	-	2.3557	0	0.56018
SRR3313170	LOC101509074	NW_004522716.1	6046	+	LOC101508407	NC_021161.1	10219188	-	2.3377	0	0.781824
SRR3313170	LOC101509269	NC_021162.1	34502846	+	LOC101496647	NW_004522750.1	17073	-	2.27	1	0.87176
SRR3313170	LOC101494736	NC_021161.1	8295603	-	LOC101489111	NC_021165.1	23393179	+	0.9148	1	0.918085
SRR3313170	LOC101500131	NC_021165.1	20505694	+	LOC101505021	NW_004522704.1	673	+	0.9148	0	0.512772
SRR3313170	LOC101496101	NW_004522673.1	471	-	LOC101510715	NC_021164.1	34488437	-	0.7115	0	0.605303
SRR3313170	LOC101502579	NC_021165.1	28685347	-	LOC101497514	NW_004516576.1	364000	-	0.6776	1	0.930451
SRR3313170	LOC101501345	NC_021162.1	16533516	+	LOC101500252	NC_021160.1	2538836	+	0.576	0	0.425893
SRR3313170	LOC101505873	NW_004517817.1	17538	-	LOC113784864	NW_004516931.1	11085	-	0.7793	0	0.704787
SRR3313170	LOC101490259	NW_004516029.1	234571	-	LOC113785842	NC_021162.1	37683057	+	0.4743	1	0.855997
SRR3313170	LOC101493971	NC_021165.1	13144843	-	LOC101496346	NC_021165.1	13201890	-	0.4744	1	0.967629
SRR3313170	LOC101503481	NW_004515843.1	20075	-	LOC101494793	NW_004522746.1	13860	-	0.4066	0	0.244465
SRR3313170	LOC101504488	NW_004519048.1	183	+	LOC105851137	NC_021165.1	3394851	+	0.4066	0	0.272363
SRR3313170	LOC101494819	NC_021165.1	3396106	+	LOC101493433	NC_021165.1	3347657	+	0.271	1	0.867645
SRR3313170	LOC101507625	NC_021165.1	40269370	+	LOC101514108	NC_021162.1	21802632	-	0.2372	0	0.741274
SRR3313170	LOC101504279	NC_021164.1	42648080	+	LOC101501389	NC_021164.1	37837157	-	0.2372	0	0.783019
SRR3313170	LOC101503743	NC_021164.1	31763840	-	LOC101505762	NW_004516357.1	62269	+	0.2372	1	0.809071
SRR3313170	LOC101500129	NC_021165.1	15847371	+	LOC113788097	NC_021160.1	1829056	+	0.2372	0	0.752327
SRR3313170	LOC101489294	NW_004517947.1	469	-	LOC101494367	NW_004516545.1	96926	-	0.3388	0	0.424299
SRR3313170	LOC101502456	NC_021163.1	46430084	+	LOC101512740	NC_021164.1	36666746	+	0.2033	0	0.572389
SRR3313170	LOC101505203	NW_004516243.1	14103	+	LOC101491197	NC_021162.1	453768	-	0.1355	0	0.483169
SRR3313170	LOC101501648	NC_021161.1	7569350	+	LOC101499935	NC_021166.1	18818298	-	0.1355	0	0.760578
SRR3313170	LOC101493738	NC_021163.1	13765589	+	LOC101511091	NC_021167.1	617853	-	0.1355	0	0.586746
SRR3313170	LOC105851854	NC_021163.1	555756	+	LOC101496011	NC_021165.1	14022296	-	0.1016	0	0.0755218
SRR3313170	LOC101504391	NC_021165.1	14943853	+	LOC101491259	NC_021164.1	43392474	-	0.1016	0	0.795322
SRR3313170	LOC101494819	NC_021165.1	3396106	+	LOC101493433	NC_021165.1	3346993	+	0.1016	0	0.623702
SRR3313170	LOC105851490	NW_004522059.1	377	-	LOC101500331	NW_004517335.1	55733	-	0.1355	0	0.200918
SRR3313170	LOC101489433	NC_021164.1	38267287	-	LOC101489100	NC_021164.1	38249972	+	0.1017	1	0.893729
SRR3313171	LOC101499190	NC_021165.1	32411643	+	LOC105851854	NC_021163.1	555463	+	5.4045	0	0.646477
SRR3313171	LOC101495229	NW_004522260.1	1226	+	LOC101508351	NW_004521997.1	108	+	3.3028	0	0.481758
SRR3313171	LOC101509074	NW_004522716.1	6046	+	LOC101508407	NC_021161.1	10219188	-	2.3592	0	0.779022
SRR3313171	LOC101498403	NW_004522681.1	340	-	LOC101495245	NC_021165.1	6552461	-	1.0294	0	0.440297
SRR3313171	LOC101509269	NC_021162.1	34502846	+	LOC101496647	NW_004522750.1	17073	-	1.7157	1	0.858266
SRR3313171	LOC101494736	NC_021161.1	8295603	-	LOC101489111	NC_021165.1	23393179	+	1.1152	1	0.920603
SRR3313171	LOC101502579	NC_021165.1	28685347	-	LOC101497514	NW_004516576.1	364000	-	0.6863	1	0.931211
SRR3313171	LOC101503481	NW_004515843.1	20075	-	LOC101494793	NW_004522746.1	13860	-	0.6005	0	0.392407
SRR3313171	LOC101505873	NW_004517817.1	17538	-	LOC113784864	NW_004516931.1	11085	-	0.6005	0	0.670141
SRR3313171	LOC101489294	NW_004517947.1	469	-	LOC101494367	NW_004516545.1	96922	-	0.6005	0	0.514805
SRR3313171	LOC101504488	NW_004519048.1	183	+	LOC105851137	NC_021165.1	3394851	+	0.4718	0	0.254036
SRR3313171	LOC101496101	NW_004522673.1	471	-	LOC101510715	NC_021164.1	34488437	-	0.4718	0	0.536124
SRR3313171	LOC101501345	NC_021162.1	16533516	+	LOC101500252	NC_021160.1	2538836	+	0.386	0	0.393011
SRR3313171	LOC101494819	NC_021165.1	3396106	+	LOC101493433	NC_021165.1	3347657	+	0.4135	1	0.882947
SRR3313171	LOC101490259	NW_004516029.1	234571	-	LOC113785842	NC_021162.1	37683057	+	0.3431	1	0.869332
SRR3313171	LOC101493971	NC_021165.1	13144843	-	LOC101496346	NC_021165.1	13201890	-	0.5147	1	0.970982
SRR3313171	LOC101500131	NC_021165.1	20505694	+	LOC101505021	NW_004522704.1	673	+	0.429	0	0.373391
SRR3313171	LOC101494602	NC_021165.1	11063257	+	LOC101510721	NC_021164.1	42719763	+	0.2574	0	0.63258
SRR3313171	LOC101509032	NC_021166.1	28703435	+	LOC101495642	NW_004516357.1	596140	-	0.2574	1	0.898077
SRR3313171	LOC101494819	NC_021165.1	3396106	+	LOC101493433	NC_021165.1	3346993	+	0.2299	1	0.860792
SRR3313171	LOC101515781	NC_021165.1	7667437	-	LOC101493226	NC_021164.1	46767758	+	0.1716	0	0.658513
SRR3313171	LOC101500129	NC_021165.1	15847371	+	LOC113788097	NC_021160.1	1829056	+	0.1716	0	0.548617
SRR3313171	LOC105851854	NC_021163.1	555738	+	LOC101500893	NC_021166.1	1041560	+	0.1287	0	0.366311
SRR3313171	LOC101506206	NC_021164.1	43132228	-	LOC101493600	NC_021167.1	10728746	-	0.1287	0	0.607024
SRR3313171	LOC101504488	NW_004519048.1	877	+	LOC105851137	NC_021165.1	3394851	+	0.1287	0	0.104733
SRR3313171	LOC101504279	NC_021164.1	42648080	+	LOC101501389	NC_021164.1	37837157	-	0.1287	0	0.502984
SRR3313171	LOC101503743	NC_021164.1	31763840	-	LOC101505762	NW_004516357.1	62137	+	0.1287	0	0.579168
SRR3313171	LOC101502456	NC_021163.1	46430084	+	LOC101512740	NC_021164.1	36666746	+	0.1287	0	0.284665
SRR3313171	LOC101493226	NC_021164.1	46766498	+	LOC101515781	NC_021165.1	7667574	-	0.1287	0	0.449128
SRR3313171	LOC101490441	NC_021166.1	23634274	-	LOC101504455	NC_021162.1	28616893	-	0.1287	1	0.802794
SRR3313172	LOC101498403	NW_004522681.1	340	-	LOC101495245	NC_021165.1	6552461	-	0.6578	0	0.288215
SRR3313172	LOC101495229	NW_004522260.1	1226	+	LOC101508351	NW_004521997.1	108	+	1.2718	0	0.263214
SRR3313172	LOC101509074	NW_004522716.1	6046	+	LOC101508407	NC_021161.1	10219188	-	1.0087	0	0.763926
SRR3313172	LOC101509269	NC_021162.1	34502846	+	LOC101496647	NW_004522750.1	17073	-	1.1841	1	0.835524
SRR3313172	LOC101502579	NC_021165.1	28685347	-	LOC101497514	NW_004516576.1	364000	-	0.7841	1	0.932394
SRR3313172	LOC101504488	NW_004519048.1	183	+	LOC105851137	NC_021165.1	3394851	+	0.4824	0	0.252901
SRR3313172	LOC101503743	NC_021164.1	31763840	-	LOC101505762	NW_004516357.1	62269	+	0.4381	1	0.828391
SRR3313172	LOC101501345	NC_021162.1	16533516	+	LOC101500252	NC_021160.1	2538836	+	0.4386	0	0.393073
SRR3313172	LOC101500131	NC_021165.1	20505694	+	LOC101505021	NW_004522704.1	673	+	0.3508	0	0.368286
[truncated: 2,261 more rows]

## Sheet: Indica
SampleID	LeftGene	Chr1	LeftBreakpoint	Strand1	RightGene	Chr2	RightBreakpoint	Strand2	FFPM	PFGPred	PFGPred_Probability
ERR911844	BGIOSGA004619	1	37285786	+	BGIOSGA017799	5	25842843	-	6.2462	1	0.949921
ERR911844	BGIOSGA032181	10	6228101	-	BGIOSGA032184	10	6077985	-	3.7924	1	0.945914
ERR911844	BGIOSGA038094	AAAA02036315.1	19577	+	BGIOSGA000001	1	47278740	-	3.7924	1	0.811702
ERR911844	BGIOSGA026385	7	26687003	+	BGIOSGA011238	3	6158915	-	2.5096	0	0.703558
ERR911844	BGIOSGA027847	8	417179	+	BGIOSGA016226	4	15914941	+	3.5135	0	0.757588
ERR911844	BGIOSGA015341	4	12814899	-	BGIOSGA025431	7	7722173	+	1.9626	1	0.886937
ERR911844	BGIOSGA032263	10	3491978	-	BGIOSGA035250	11	12795258	+	1.45	0	0.537871
ERR911844	BGIOSGA003781	1	23813009	+	BGIOSGA003785	1	23924932	+	1.3864	1	0.860174
ERR911844	BGIOSGA032183	10	6180465	-	BGIOSGA011087	3	8746627	-	0.4462	0	0.574321
ERR911844	BGIOSGA016941	4	27419895	+	BGIOSGA013971	3	40414935	+	0.1952	0	0.398758
ERR911844	BGIOSGA014914	4	21902456	-	BGIOSGA006154	2	24329085	-	0.3346	1	0.913048
ERR911844	BGIOSGA011687	3	791454	+	BGIOSGA033144	10	16937075	+	0.3346	0	0.415402
ERR911844	BGIOSGA015341	4	12814899	-	BGIOSGA025431	7	7721698	+	0.3797	1	0.934809
ERR911844	BGIOSGA017521	5	29902755	-	BGIOSGA001203	1	27546164	-	0.2231	1	0.908517
ERR911844	BGIOSGA008820	2	29679200	+	BGIOSGA011552	3	1486983	-	0.2231	1	0.893854
ERR911844	BGIOSGA003781	1	23813009	+	BGIOSGA003785	1	23925488	+	0.2309	0	0.704389
ERR911844	BGIOSGA031386	10	21344328	-	BGIOSGA033562	11	22002232	-	0.1673	0	0.594024
ERR911844	BGIOSGA027971	8	2490732	+	BGIOSGA011004	3	10103237	-	0.1673	0	0.743518
ERR911844	BGIOSGA013524	3	34506079	+	BGIOSGA013052	3	25141480	+	0.1673	0	0.597138
ERR911844	BGIOSGA031408	10	21097213	-	BGIOSGA005906	2	28376123	-	0.1115	0	0.739174
ERR911844	BGIOSGA027457	8	7010353	-	BGIOSGA016288	4	16888524	+	0.1115	0	0.268678
ERR911844	BGIOSGA002073	1	7816774	-	BGIOSGA020585	6	31379616	-	0.7808	1	0.927542
ERR911845	BGIOSGA004619	1	37285786	+	BGIOSGA017799	5	25842843	-	9.2441	1	0.950184
ERR911845	BGIOSGA032181	10	6228101	-	BGIOSGA032184	10	6077985	-	4.4143	1	0.946134
ERR911845	BGIOSGA038094	AAAA02036315.1	19577	+	BGIOSGA000001	1	47278740	-	3.5314	1	0.810911
ERR911845	BGIOSGA027847	8	417179	+	BGIOSGA016226	4	15914941	+	2.8563	0	0.719788
ERR911845	BGIOSGA026385	7	26687003	+	BGIOSGA011238	3	6158915	-	1.7658	0	0.65536
ERR911845	BGIOSGA003781	1	23813009	+	BGIOSGA003785	1	23924932	+	1.8099	1	0.886272
ERR911845	BGIOSGA015341	4	12814899	-	BGIOSGA025431	7	7722173	+	1.5492	1	0.87301
ERR911845	BGIOSGA032263	10	3491978	-	BGIOSGA035250	11	12795258	+	0.9867	0	0.505752
ERR911845	BGIOSGA032183	10	6180465	-	BGIOSGA011087	3	8746627	-	0.6751	0	0.748206
ERR911845	BGIOSGA026537	8	29184912	-	BGIOSGA013971	3	40414935	+	0.4503	0	0.527642
ERR911845	BGIOSGA018503	5	9166602	-	BGIOSGA018501	5	9179545	-	0.831	1	0.890157
ERR911845	BGIOSGA027971	8	2490732	+	BGIOSGA011004	3	10103237	-	0.3635	1	0.872888
ERR911845	BGIOSGA014914	4	21902456	-	BGIOSGA006154	2	24329085	-	0.3635	1	0.912325
ERR911845	BGIOSGA015341	4	12814899	-	BGIOSGA025431	7	7721698	+	0.3204	1	0.933631
ERR911845	BGIOSGA003781	1	23813009	+	BGIOSGA003785	1	23925488	+	0.3194	0	0.73423
ERR911845	BGIOSGA036022	12	18192067	-	BGIOSGA001203	1	27546164	-	0.2597	1	0.916868
ERR911845	BGIOSGA040274	AAAA02048191.1	376	-	BGIOSGA004082	1	28895002	+	0.1558	0	0.0649891
ERR911845	BGIOSGA024675	7	5081840	-	BGIOSGA009623	3	37823515	-	0.1558	0	0.508718
ERR911845	BGIOSGA008820	2	29679200	+	BGIOSGA011552	3	1486983	-	0.1558	0	0.738279
ERR911845	BGIOSGA027864	8	663699	+	BGIOSGA019404	5	8615812	+	0.1039	0	0.277717
ERR911845	BGIOSGA027457	8	7010353	-	BGIOSGA016288	4	16888524	+	0.1039	0	0.268551
ERR911845	BGIOSGA013114	3	26671795	+	BGIOSGA013113	3	26666344	+	0.1039	0	0.411004
ERR911845	BGIOSGA011765	3	1850622	+	BGIOSGA040654	CH398523.1	3116	-	0.1039	0	0.730218
ERR911845	BGIOSGA011687	3	791454	+	BGIOSGA033144	10	16937075	+	0.1039	0	0.316541
ERR911845	BGIOSGA007221	2	1268334	-	BGIOSGA003269	1	10943207	+	0.1039	0	0.393331
ERR911845	BGIOSGA004257	1	32059853	+	BGIOSGA018729	5	4335746	-	0.1039	0	0.715678
ERR911845	BGIOSGA002038	1	8362730	-	BGIOSGA004282	1	32430262	+	0.1039	1	0.847401
ERR911846	BGIOSGA004619	1	37285786	+	BGIOSGA017799	5	25842843	-	7.9278	1	0.950109
ERR911846	BGIOSGA032181	10	6228101	-	BGIOSGA032184	10	6077985	-	4.2606	1	0.946078
ERR911846	BGIOSGA003781	1	23813009	+	BGIOSGA003785	1	23924932	+	4.3684	1	0.928571
ERR911846	BGIOSGA038094	AAAA02036315.1	19577	+	BGIOSGA000001	1	47278740	-	2.6966	1	0.805458
ERR911846	BGIOSGA026385	7	26687003	+	BGIOSGA011238	3	6158915	-	1.8336	0	0.651131
ERR911846	BGIOSGA027847	8	417179	+	BGIOSGA016226	4	15914941	+	2.5887	0	0.67438
ERR911846	BGIOSGA015341	4	12814899	-	BGIOSGA025431	7	7722173	+	1.3289	1	0.857801
ERR911846	BGIOSGA032263	10	3491978	-	BGIOSGA035250	11	12795258	+	1.0247	0	0.508161
ERR911846	BGIOSGA016941	4	27419895	+	BGIOSGA013971	3	40414935	+	0.4314	0	0.488769
ERR911846	BGIOSGA032183	10	6180465	-	BGIOSGA011087	3	8746627	-	0.5932	0	0.734269
ERR911846	BGIOSGA018503	5	9166602	-	BGIOSGA018501	5	9179545	-	0.2831	1	0.828673
ERR911846	BGIOSGA036022	12	18192067	-	BGIOSGA001203	1	27546164	-	0.2157	1	0.909997
ERR911846	BGIOSGA038220	AAAA02037017.1	1377	-	BGIOSGA037318	12	10952058	+	0.2696	0	0.141012
ERR911846	BGIOSGA002954	1	5877547	+	BGIOSGA020347	5	29146582	+	0.1618	0	0.231396
ERR911846	BGIOSGA027971	8	2490732	+	BGIOSGA011004	3	10103237	-	0.1618	0	0.738197
ERR911846	BGIOSGA011765	3	1850622	+	BGIOSGA040654	CH398523.1	3116	-	0.1618	0	0.745941
ERR911846	BGIOSGA003774	1	23648783	+	BGIOSGA031811	10	14965620	-	0.2157	0	0.782082
ERR911846	BGIOSGA015341	4	12814899	-	BGIOSGA025431	7	7721698	+	0.1812	1	0.800286
ERR911846	BGIOSGA030367	9	3714112	+	BGIOSGA030361	9	3537366	+	0.1079	1	0.882082
ERR911846	BGIOSGA027864	8	663699	+	BGIOSGA019404	5	8615812	+	0.1079	0	0.277889
ERR911846	BGIOSGA026041	7	22032551	+	BGIOSGA005897	2	28522091	-	0.1079	0	0.545052
SRR037712	BGIOSGA011687	3	791454	+	BGIOSGA033144	10	16937075	+	0.5594	0	0.423369
SRR037716	BGIOSGA027847	8	417179	+	BGIOSGA016226	4	15914941	+	1.5614	0	0.335391
SRR037716	BGIOSGA013114	3	26671795	+	BGIOSGA013113	3	26666344	+	1.3662	1	0.812305
SRR037716	BGIOSGA024675	7	5081840	-	BGIOSGA009623	3	37823515	-	0.5856	1	0.888774
SRR037717	BGIOSGA005422	2	36195069	-	BGIOSGA000631	1	37535356	-	4.9717	1	0.96298
SRR037717	BGIOSGA032263	10	3491978	-	BGIOSGA035250	11	12795258	+	3.2671	0	0.561663
SRR037717	BGIOSGA026385	7	26687003	+	BGIOSGA011238	3	6158915	-	2.4148	0	0.461262
SRR037717	BGIOSGA015341	4	12814899	-	BGIOSGA025431	7	7722173	+	2.0498	1	0.823724
SRR037717	BGIOSGA027847	8	417179	+	BGIOSGA016226	4	15914941	+	7.3866	0	0.666519
SRR037717	BGIOSGA014914	4	21902456	-	BGIOSGA006154	2	24329085	-	1.1364	1	0.951518
SRR037717	BGIOSGA015341	4	12814899	-	BGIOSGA025431	7	7721698	+	1.6421	1	0.944019
SRR037717	BGIOSGA032181	10	6228101	-	BGIOSGA032184	10	6077985	-	0.9943	1	0.943188
SRR037717	BGIOSGA002073	1	7816774	-	BGIOSGA020585	6	31379616	-	1.4205	1	0.938829
SRR037717	BGIOSGA031521	10	19415367	-	BGIOSGA016717	4	23707457	+	0.7102	1	0.870385
SRR037717	BGIOSGA013114	3	26671795	+	BGIOSGA013113	3	26666344	+	0.5682	0	0.777692
SRR037717	BGIOSGA036456	12	5773961	-	BGIOSGA002981	1	6375589	+	0.4261	1	0.80922
SRR037717	BGIOSGA017770	5	26226230	-	BGIOSGA004569	1	36462545	+	0.2841	1	0.90318
SRR037717	BGIOSGA012407	3	11244329	+	BGIOSGA019239	5	3967378	+	0.2841	0	0.775404
SRR037717	BGIOSGA016941	4	27419895	+	BGIOSGA013971	3	40414935	+	1.1363	0	0.498689
SRR037718	BGIOSGA005422	2	36195069	-	BGIOSGA000631	1	37535356	-	4.7338	1	0.962915
SRR037718	BGIOSGA032263	10	3491978	-	BGIOSGA035250	11	12795258	+	2.7255	0	0.544663
SRR037718	BGIOSGA026385	7	26687003	+	BGIOSGA011238	3	6158915	-	3.2993	0	0.483513
SRR037718	BGIOSGA031521	10	19415367	-	BGIOSGA016717	4	23707457	+	1.5779	1	0.895461
SRR037718	BGIOSGA027847	8	417179	+	BGIOSGA016226	4	15914941	+	5.5944	0	0.592551
SRR037718	BGIOSGA002073	1	7816774	-	BGIOSGA020585	6	31379616	-	1.7214	1	0.94183
SRR037718	BGIOSGA015341	4	12814899	-	BGIOSGA025431	7	7722173	+	1.8748	1	0.828459
SRR037718	BGIOSGA014914	4	21902456	-	BGIOSGA006154	2	24329085	-	0.7172	1	0.946303
SRR037718	BGIOSGA036022	12	18192067	-	BGIOSGA001203	1	27546164	-	0.5738	1	0.949053
SRR037718	BGIOSGA032181	10	6228101	-	BGIOSGA032184	10	6077985	-	0.5738	1	0.94203
SRR037718	BGIOSGA021794	6	4575722	-	BGIOSGA003238	1	10371128	+	0.5738	0	0.647724
SRR037718	BGIOSGA012407	3	11244329	+	BGIOSGA019239	5	3967378	+	0.5738	1	0.811935
SRR037718	BGIOSGA015341	4	12814899	-	BGIOSGA025431	7	7721698	+	1.565	1	0.9441
SRR037718	BGIOSGA011946	3	4180752	+	BGIOSGA031951	10	12311349	-	0.4303	1	0.943422
SRR037718	BGIOSGA028031	8	3916549	+	BGIOSGA012197	3	7735164	+	0.2869	0	0.455415
SRR037718	BGIOSGA026537	8	29184912	-	BGIOSGA013971	3	40414935	+	0.7172	0	0.547375
SRR037719	BGIOSGA005422	2	36195069	-	BGIOSGA000631	1	37535356	-	4.1283	1	0.962649
SRR037719	BGIOSGA032263	10	3491978	-	BGIOSGA035250	11	12795258	+	2.9051	0	0.544581
SRR037719	BGIOSGA024073	7	20743466	-	BGIOSGA006793	2	9329800	-	1.8348	1	0.959863
SRR037719	BGIOSGA026385	7	26687003	+	BGIOSGA011238	3	6158915	-	2.2935	0	0.448977
SRR037719	BGIOSGA031521	10	19415367	-	BGIOSGA016717	4	23707457	+	1.6819	1	0.896401
SRR037719	BGIOSGA027847	8	417179	+	BGIOSGA016226	4	15914941	+	7.0334	0	0.633082
SRR037719	BGIOSGA015341	4	12814899	-	BGIOSGA025431	7	7722173	+	1.0336	0	0.782712
SRR037719	BGIOSGA036022	12	18192067	-	BGIOSGA001203	1	27546164	-	0.7645	1	0.951224
SRR037719	BGIOSGA014914	4	21902456	-	BGIOSGA006154	2	24329085	-	0.7645	1	0.946703
SRR037719	BGIOSGA002073	1	7816774	-	BGIOSGA020585	6	31379616	-	0.9174	1	0.931037
SRR037719	BGIOSGA032181	10	6228101	-	BGIOSGA032184	10	6077985	-	0.6116	1	0.942072
SRR037719	BGIOSGA026537	8	29184912	-	BGIOSGA013971	3	40414935	+	0.9786	0	0.553941
SRR037719	BGIOSGA015341	4	12814899	-	BGIOSGA025431	7	7721698	+	0.8899	1	0.942928
SRR037719	BGIOSGA012407	3	11244329	+	BGIOSGA019239	5	3967378	+	0.3058	0	0.77606
SRR037720	BGIOSGA005422	2	36195069	-	BGIOSGA000631	1	37535356	-	4.0251	1	0.962683
SRR037720	BGIOSGA032263	10	3491978	-	BGIOSGA035250	11	12795258	+	2.0126	0	0.524829
SRR037720	BGIOSGA026385	7	26687003	+	BGIOSGA011238	3	6158915	-	3.3064	0	0.483808
SRR037720	BGIOSGA031521	10	19415367	-	BGIOSGA016717	4	23707457	+	1.8689	1	0.901274
SRR037720	BGIOSGA024073	7	20743466	-	BGIOSGA006793	2	9329800	-	1.1501	1	0.95802
SRR037720	BGIOSGA015341	4	12814899	-	BGIOSGA025431	7	7722173	+	2.1046	1	0.82856
SRR037720	BGIOSGA002073	1	7816774	-	BGIOSGA020585	6	31379616	-	0.8626	1	0.930527
SRR037720	BGIOSGA036022	12	18192067	-	BGIOSGA001203	1	27546164	-	0.575	1	0.948976
SRR037720	BGIOSGA013114	3	26671795	+	BGIOSGA013113	3	26666344	+	0.575	0	0.77788
SRR037720	BGIOSGA021794	6	4575722	-	BGIOSGA003238	1	10371128	+	0.4313	0	0.632635
SRR037720	BGIOSGA019404	5	8622617	+	BGIOSGA037949	AAAA02035683.1	26583	-	0.4313	1	0.916832
SRR037720	BGIOSGA012407	3	11244329	+	BGIOSGA019239	5	3967378	+	0.4313	0	0.788038
SRR037720	BGIOSGA015341	4	12814899	-	BGIOSGA025431	7	7721698	+	1.2018	1	0.943875
SRR037720	BGIOSGA027847	8	417179	+	BGIOSGA016226	4	15914941	+	5.7502	0	0.600129
SRR037721	BGIOSGA005422	2	36195069	-	BGIOSGA000631	1	37535356	-	5.2635	1	0.963144
SRR037721	BGIOSGA032263	10	3491978	-	BGIOSGA035250	11	12795258	+	2.3925	0	0.544161
SRR037721	BGIOSGA026385	7	26687003	+	BGIOSGA011238	3	6158915	-	2.871	0	0.508423
SRR037721	BGIOSGA027847	8	417179	+	BGIOSGA016226	4	15914941	+	6.2205	0	0.684692
SRR037721	BGIOSGA024073	7	20743466	-	BGIOSGA006793	2	9329800	-	1.3158	1	0.958882
SRR037721	BGIOSGA002073	1	7816774	-	BGIOSGA020585	6	31379616	-	2.0336	1	0.944927
SRR037721	BGIOSGA015341	4	12814899	-	BGIOSGA025431	7	7721698	+	2.0802	1	0.944792
SRR037721	BGIOSGA014914	4	21902456	-	BGIOSGA006154	2	24329085	-	0.8374	1	0.947635
SRR037721	BGIOSGA021794	6	4575722	-	BGIOSGA003238	1	10371128	+	0.7177	0	0.658798
SRR037721	BGIOSGA015341	4	12814899	-	BGIOSGA025431	7	7722173	+	1.3888	1	0.833403
SRR037721	BGIOSGA036456	12	5773961	-	BGIOSGA002981	1	6375589	+	0.5981	1	0.832911
SRR037721	BGIOSGA036022	12	18192067	-	BGIOSGA001203	1	27546164	-	0.4785	1	0.940519
SRR037721	BGIOSGA031521	10	19415367	-	BGIOSGA016717	4	23707457	+	0.4785	1	0.846713
SRR037721	BGIOSGA012407	3	11244329	+	BGIOSGA019239	5	3967378	+	0.4785	0	0.788468
SRR037721	BGIOSGA013114	3	26671795	+	BGIOSGA013113	3	26666344	+	0.4785	0	0.771857
SRR037721	BGIOSGA012407	3	11239953	+	BGIOSGA019239	5	3965226	+	0.2392	0	0.761351
SRR037721	BGIOSGA026537	8	29184912	-	BGIOSGA013971	3	40414935	+	0.7177	0	0.553072
SRR037721	BGIOSGA032181	10	6228101	-	BGIOSGA032184	10	6077985	-	0.3588	1	0.935727
SRR037722	BGIOSGA005422	2	36195069	-	BGIOSGA000631	1	37535356	-	4.3964	1	0.96299
SRR037722	BGIOSGA032263	10	3491978	-	BGIOSGA035250	11	12795258	+	2.5453	0	0.554789
SRR037722	BGIOSGA026385	7	26687003	+	BGIOSGA011238	3	6158915	-	3.8179	0	0.534631
SRR037722	BGIOSGA024073	7	20743466	-	BGIOSGA006793	2	9329800	-	1.9668	1	0.9609
SRR037722	BGIOSGA027847	8	417179	+	BGIOSGA016226	4	15914941	+	5.6691	0	0.669305
SRR037722	BGIOSGA031521	10	19415367	-	BGIOSGA016717	4	23707457	+	1.3884	1	0.892817
SRR037722	BGIOSGA015341	4	12814899	-	BGIOSGA025431	7	7722173	+	1.6707	1	0.851735
SRR037722	BGIOSGA015341	4	12814899	-	BGIOSGA025431	7	7721698	+	2.1473	1	0.944921
SRR037722	BGIOSGA014914	4	21902456	-	BGIOSGA006154	2	24329085	-	0.6942	1	0.945571
SRR037722	BGIOSGA002073	1	7816774	-	BGIOSGA020585	6	31379616	-	2.4296	1	0.947253
SRR037722	BGIOSGA013114	3	26671795	+	BGIOSGA013113	3	26666344	+	0.6942	0	0.792513
SRR037722	BGIOSGA019404	5	8622617	+	BGIOSGA037949	AAAA02035683.1	26583	-	0.4628	1	0.9168
SRR037722	BGIOSGA036022	12	18192067	-	BGIOSGA001203	1	27546164	-	0.3471	1	0.937823
SRR037722	BGIOSGA021794	6	4575722	-	BGIOSGA003238	1	10371128	+	0.2314	0	0.611605
SRR037722	BGIOSGA020240	5	27763401	+	BGIOSGA013971	3	40414935	+	0.2314	0	0.426911
SRR037722	BGIOSGA012407	3	11244329	+	BGIOSGA019239	5	3967378	+	0.2314	0	0.745688
SRR037722	BGIOSGA016941	4	27419895	+	BGIOSGA013971	3	40414935	+	0.6479	0	0.49594
SRR037723	BGIOSGA026385	7	26687003	+	BGIOSGA011238	3	6158915	-	3.5078	0	0.519587
SRR037723	BGIOSGA032263	10	3491978	-	BGIOSGA035250	11	12795258	+	1.9354	0	0.528553
SRR037723	BGIOSGA024073	7	20743466	-	BGIOSGA006793	2	9329800	-	1.6935	1	0.96016
SRR037723	BGIOSGA002073	1	7816774	-	BGIOSGA020585	6	31379616	-	2.5402	1	0.947446
SRR037723	BGIOSGA005422	2	36195069	-	BGIOSGA000631	1	37535356	-	1.0886	1	0.957773
SRR037723	BGIOSGA036022	12	18192067	-	BGIOSGA001203	1	27546164	-	0.9677	1	0.953426
SRR037723	BGIOSGA015341	4	12814899	-	BGIOSGA025431	7	7722173	+	1.264	1	0.819557
SRR037723	BGIOSGA015341	4	12814899	-	BGIOSGA025431	7	7721698	+	1.518	1	0.944059
SRR037723	BGIOSGA013114	3	26671795	+	BGIOSGA013113	3	26666344	+	0.4838	0	0.771883
SRR037723	BGIOSGA032181	10	6228101	-	BGIOSGA032184	10	6077985	-	0.6048	1	0.942028
SRR037723	BGIOSGA031521	10	19415367	-	BGIOSGA016717	4	23707457	+	0.6048	1	0.864912
SRR037723	BGIOSGA027847	8	417179	+	BGIOSGA016226	4	15914941	+	5.6851	0	0.655439
SRR037723	BGIOSGA028031	8	3916549	+	BGIOSGA012197	3	7735164	+	0.3629	0	0.457377
SRR037723	BGIOSGA012407	3	11244329	+	BGIOSGA019239	5	3967378	+	0.3629	0	0.778787
SRR037723	BGIOSGA014914	4	21902456	-	BGIOSGA006154	2	24329085	-	0.2419	1	0.923482
SRR037723	BGIOSGA014041	4	34371397	-	BGIOSGA014040	4	34374475	-	0.2419	1	0.885943
SRR037723	BGIOSGA026537	8	29184912	-	BGIOSGA013971	3	40414935	+	0.7257	0	0.552561
SRR037724	BGIOSGA032263	10	3491978	-	BGIOSGA035250	11	12795258	+	3.0698	0	0.496712
SRR037724	BGIOSGA005422	2	36195069	-	BGIOSGA000631	1	37535356	-	3.0698	1	0.959613
SRR037724	BGIOSGA015341	4	12814899	-	BGIOSGA025431	7	7722173	+	1.5349	0	0.746183
SRR037724	BGIOSGA026537	8	29184912	-	BGIOSGA013971	3	40414935	+	1.2279	0	0.535053
SRR037724	BGIOSGA027847	8	417179	+	BGIOSGA016226	4	15914941	+	5.5256	0	0.369104
SRR037726	BGIOSGA005422	2	36195069	-	BGIOSGA000631	1	37535356	-	4.8656	1	0.960877
SRR037726	BGIOSGA012541	3	13213879	+	BGIOSGA016470	4	20231562	+	2.7804	0	0.730503
SRR037726	BGIOSGA032181	10	6228101	-	BGIOSGA032184	10	6077985	-	3.4755	1	0.945085
SRR037726	BGIOSGA027847	8	417179	+	BGIOSGA016226	4	15914941	+	6.2558	0	0.360246
SRR037727	BGIOSGA005422	2	36195069	-	BGIOSGA000631	1	37535356	-	3.5753	1	0.961482
SRR037727	BGIOSGA014914	4	21902456	-	BGIOSGA006154	2	24329085	-	0.7151	1	0.947738
SRR037727	BGIOSGA015611	4	3694438	-	BGIOSGA004140	1	29844568	+	0.7151	0	0.742478
SRR037727	BGIOSGA012541	3	13213879	+	BGIOSGA016470	4	20230295	+	2.1452	0	0.790056
SRR037728	BGIOSGA005422	2	36195069	-	BGIOSGA000631	1	37535356	-	2.7916	1	0.960876
SRR037728	BGIOSGA027847	8	417179	+	BGIOSGA016226	4	15914941	+	4.939	0	0.452754
SRR037728	BGIOSGA008820	2	29679200	+	BGIOSGA011552	3	1486983	-	0.6442	1	0.930448
SRR037728	BGIOSGA012541	3	13213879	+	BGIOSGA016470	4	20230295	+	3.0063	1	0.818158
SRR037728	BGIOSGA032181	10	6228101	-	BGIOSGA032184	10	6077985	-	5.3684	1	0.946204
SRR037729	BGIOSGA012541	3	13213879	+	BGIOSGA016470	4	20230295	+	0.7072	0	0.74178
SRR037729	BGIOSGA027847	8	417179	+	BGIOSGA016226	4	15914941	+	4.2427	0	0.372812
SRR037730	BGIOSGA012541	3	13213879	+	BGIOSGA016470	4	20230295	+	2.4262	1	0.814049
SRR037730	BGIOSGA032263	10	3491978	-	BGIOSGA035250	11	12795258	+	0.7465	0	0.484307
SRR037730	BGIOSGA002073	1	7816774	-	BGIOSGA020585	6	31379616	-	0.3732	1	0.914354
SRR037730	BGIOSGA032181	10	6228101	-	BGIOSGA032184	10	6077985	-	4.1058	1	0.945929
SRR037730	BGIOSGA027847	8	417179	+	BGIOSGA016226	4	15914941	+	5.7854	0	0.518316
SRR037731	BGIOSGA027847	8	417179	+	BGIOSGA016226	4	15914941	+	7.3552	0	0.542267
SRR037731	BGIOSGA026385	7	26687003	+	BGIOSGA011238	3	6158915	-	2.656	0	0.414237
SRR037731	BGIOSGA026537	8	29184912	-	BGIOSGA013971	3	40414935	+	1.0215	0	0.542061
SRR037732	BGIOSGA005422	2	36195069	-	BGIOSGA000631	1	37535356	-	9.7077	1	0.963476
SRR037732	BGIOSGA032263	10	3491978	-	BGIOSGA035250	11	12795258	+	2.4269	0	0.538766
SRR037732	BGIOSGA027847	8	417179	+	BGIOSGA016226	4	15914941	+	9.3032	0	0.719567
SRR037732	BGIOSGA015341	4	12814899	-	BGIOSGA025431	7	7722173	+	3.67	1	0.869749
SRR037732	BGIOSGA024073	7	20743466	-	BGIOSGA006793	2	9329800	-	1.6179	1	0.959602
SRR037732	BGIOSGA002073	1	7816774	-	BGIOSGA020585	6	31379616	-	1.6179	1	0.941241
SRR037732	BGIOSGA032181	10	6228101	-	BGIOSGA032184	10	6077985	-	1.3483	1	0.943777
SRR037732	BGIOSGA026385	7	26687003	+	BGIOSGA011238	3	6158915	-	2.0225	0	0.45406
SRR037732	BGIOSGA013114	3	26671795	+	BGIOSGA013113	3	26666344	+	0.9438	1	0.803457
SRR037732	BGIOSGA027971	8	2490732	+	BGIOSGA011004	3	10103237	-	0.6741	1	0.924854
SRR037732	BGIOSGA031055	9	18332494	+	BGIOSGA029051	8	28273988	+	0.5393	0	0.687888
SRR037732	BGIOSGA015341	4	12814899	-	BGIOSGA025431	7	7721698	+	1.049	1	0.944032
SRR037732	BGIOSGA012407	3	11244329	+	BGIOSGA019239	5	3967378	+	0.4045	0	0.785401
SRR037732	BGIOSGA026537	8	29184912	-	BGIOSGA013971	3	40414935	+	0.809	0	0.551528
SRR037732	BGIOSGA028031	8	3916549	+	BGIOSGA012197	3	7735164	+	0.2697	0	0.455442
SRR037732	BGIOSGA000792	1	35111007	-	BGIOSGA027084	8	18064419	-	0.2697	1	0.948111
SRR037733	BGIOSGA005422	2	36195069	-	BGIOSGA000631	1	37535356	-	11.9977	1	0.963524
SRR037733	BGIOSGA032263	10	3491978	-	BGIOSGA035250	11	12795258	+	3.2464	0	0.562047
SRR037733	BGIOSGA027847	8	417179	+	BGIOSGA016226	4	15914941	+	10.5862	0	0.716444
SRR037733	BGIOSGA032181	10	6228101	-	BGIOSGA032184	10	6077985	-	2.5406	1	0.944768
SRR037733	BGIOSGA024073	7	20743466	-	BGIOSGA006793	2	9329800	-	1.2703	1	0.958446
SRR037733	BGIOSGA002073	1	7816774	-	BGIOSGA020585	6	31379616	-	1.4115	1	0.938869
SRR037733	BGIOSGA026385	7	26687003	+	BGIOSGA011238	3	6158915	-	1.6937	0	0.431272
SRR037733	BGIOSGA015341	4	12814899	-	BGIOSGA025431	7	7722173	+	3.3805	1	0.848997
SRR037733	BGIOSGA013114	3	26671795	+	BGIOSGA013113	3	26666344	+	0.8469	0	0.795958
SRR037733	BGIOSGA009967	3	32382080	-	BGIOSGA008343	2	20799126	+	1.8349	1	0.880567
SRR037733	BGIOSGA031055	9	18332494	+	BGIOSGA029051	8	28273988	+	0.4234	0	0.660294
SRR037733	BGIOSGA027971	8	2490732	+	BGIOSGA011004	3	10103237	-	0.4234	1	0.906882
SRR037733	BGIOSGA024675	7	5081840	-	BGIOSGA009623	3	37823515	-	0.4234	1	0.87314
SRR037733	BGIOSGA026537	8	29184912	-	BGIOSGA013971	3	40414935	+	0.2823	0	0.477181
SRR037734	BGIOSGA032263	10	3491978	-	BGIOSGA035250	11	12795258	+	3.2092	0	0.562277
SRR037734	BGIOSGA005422	2	36195069	-	BGIOSGA000631	1	37535356	-	3.0696	1	0.962218
SRR037734	BGIOSGA002073	1	7816774	-	BGIOSGA020585	6	31379616	-	2.5115	1	0.94661
SRR037734	BGIOSGA026385	7	26687003	+	BGIOSGA011238	3	6158915	-	2.2324	0	0.457592
SRR037734	BGIOSGA032181	10	6228101	-	BGIOSGA032184	10	6077985	-	1.6744	1	0.943854
SRR037734	BGIOSGA027847	8	417179	+	BGIOSGA016226	4	15914941	+	7.5345	0	0.674945
SRR037734	BGIOSGA024073	7	20743466	-	BGIOSGA006793	2	9329800	-	1.3953	1	0.958847
SRR037734	BGIOSGA015341	4	12814899	-	BGIOSGA025431	7	7722173	+	2.9301	1	0.834832
SRR037734	BGIOSGA013114	3	26671795	+	BGIOSGA013113	3	26666344	+	0.6976	0	0.786731
SRR037734	BGIOSGA036584	12	3354481	-	BGIOSGA036583	12	3360152	-	0.5581	0	0.756595
SRR037734	BGIOSGA014914	4	21902456	-	BGIOSGA006154	2	24329085	-	0.5581	1	0.943893
SRR037734	BGIOSGA009967	3	32382080	-	BGIOSGA008343	2	20799126	+	1.9534	1	0.883011
SRR037734	BGIOSGA036456	12	5773961	-	BGIOSGA002981	1	6375589	+	0.4186	1	0.810175
SRR037734	BGIOSGA012541	3	13216422	+	BGIOSGA007048	2	4744673	-	0.2791	1	0.850019
SRR037734	BGIOSGA026537	8	29184912	-	BGIOSGA013971	3	40414935	+	0.4186	0	0.483854
SRR037735	BGIOSGA005422	2	36195069	-	BGIOSGA000631	1	37535356	-	11.7745	1	0.963602
SRR037735	BGIOSGA032263	10	3491978	-	BGIOSGA035250	11	12795258	+	3.6501	0	0.591279
SRR037735	BGIOSGA002073	1	7816774	-	BGIOSGA020585	6	31379616	-	3.5324	1	0.950271
SRR037735	BGIOSGA032181	10	6228101	-	BGIOSGA032184	10	6077985	-	2.4726	1	0.944822
SRR037735	BGIOSGA027847	8	417179	+	BGIOSGA016226	4	15914941	+	9.8906	0	0.759967
SRR037735	BGIOSGA015341	4	12814899	-	BGIOSGA025431	7	7722173	+	2.9743	1	0.862938
SRR037735	BGIOSGA024073	7	20743466	-	BGIOSGA006793	2	9329800	-	2.0016	1	0.960949
SRR037735	BGIOSGA014914	4	21902456	-	BGIOSGA006154	2	24329085	-	1.2952	1	0.953274
SRR037735	BGIOSGA026385	7	26687003	+	BGIOSGA011238	3	6158915	-	2.0017	0	0.471021
SRR037735	BGIOSGA004569	1	36462590	+	BGIOSGA017770	5	26225969	-	0.8242	1	0.925687
SRR037735	BGIOSGA013114	3	26671795	+	BGIOSGA013113	3	26666344	+	0.7065	0	0.79257
SRR037735	BGIOSGA036584	12	3354481	-	BGIOSGA036583	12	3360152	-	0.471	0	0.745695
SRR037735	BGIOSGA027971	8	2490732	+	BGIOSGA011004	3	10103237	-	0.471	1	0.907437
SRR037735	BGIOSGA015341	4	12814899	-	BGIOSGA025431	7	7721698	+	0.7936	1	0.94376
SRR037735	ENSRNA049495543	CH399374.1	4248	-	BGIOSGA005413	2	36355215	-	0.1766	0	0.312517
SRR037735	ENSRNA049493617	4	31898168	-	BGIOSGA005413	2	36355215	-	0.1766	0	0.445958
SRR037735	BGIOSGA015791	4	1216375	+	BGIOSGA030324	9	2311979	+	0.3532	0	0.691975
SRR037735	BGIOSGA009623	3	37825367	-	BGIOSGA024675	7	5083943	-	0.3532	0	0.662458
SRR037735	BGIOSGA026537	8	29184912	-	BGIOSGA013971	3	40414935	+	0.8242	0	0.555636
SRR037735	BGIOSGA009967	3	32382080	-	BGIOSGA008343	2	20799126	+	1.7661	1	0.886763
SRR037735	BGIOSGA031055	9	18332494	+	BGIOSGA029051	8	28273988	+	0.2355	0	0.623561
SRR037735	BGIOSGA008820	2	29679200	+	BGIOSGA011552	3	1486983	-	0.2355	1	0.90953
SRR037736	BGIOSGA005422	2	36195069	-	BGIOSGA000631	1	37535356	-	10.5899	1	0.963585
SRR037736	BGIOSGA002073	1	7816774	-	BGIOSGA020585	6	31379616	-	3.9137	1	0.950904
SRR037736	BGIOSGA027847	8	417179	+	BGIOSGA016226	4	15914941	+	8.4029	0	0.748682
SRR037736	BGIOSGA032263	10	3491978	-	BGIOSGA035250	11	12795258	+	2.0719	0	0.537099
SRR037736	BGIOSGA026385	7	26687003	+	BGIOSGA011238	3	6158915	-	2.9928	0	0.512998
SRR037736	BGIOSGA032181	10	6228101	-	BGIOSGA032184	10	6077985	-	1.9568	1	0.944273
SRR037736	BGIOSGA024073	7	20743466	-	BGIOSGA006793	2	9329800	-	1.9568	1	0.960911
SRR037736	BGIOSGA015341	4	12814899	-	BGIOSGA025431	7	7722173	+	4.1439	1	0.880781
SRR037736	BGIOSGA014914	4	21902456	-	BGIOSGA006154	2	24329085	-	1.1511	1	0.952242
SRR037736	BGIOSGA009967	3	32382080	-	BGIOSGA008343	2	20799126	+	2.3021	1	0.896592
SRR037736	BGIOSGA031055	9	18332494	+	BGIOSGA029051	8	28273988	+	0.5755	0	0.693687
SRR037736	BGIOSGA013114	3	26671795	+	BGIOSGA013113	3	26666344	+	0.4604	0	0.769642
SRR037736	BGIOSGA012407	3	11244329	+	BGIOSGA019239	5	3967378	+	0.4604	0	0.792339
SRR037736	BGIOSGA036456	12	5773961	-	BGIOSGA002981	1	6375589	+	0.3453	1	0.803639
SRR037736	BGIOSGA033481	10	21704100	+	BGIOSGA017379	4	34149545	+	0.2302	0	0.554067
SRR037736	BGIOSGA023532	6	31060275	+	BGIOSGA007965	2	11172240	+	0.2302	0	0.569009
SRR037736	BGIOSGA011946	3	4180752	+	BGIOSGA031951	10	12311349	-	0.2302	1	0.934909
SRR037736	BGIOSGA028160	8	6199123	+	BGIOSGA028172	8	6459162	+	0.2302	1	0.921058
SRR037737	BGIOSGA005422	2	36195069	-	BGIOSGA000631	1	37535356	-	13.2795	1	0.963613
SRR037737	BGIOSGA027847	8	417179	+	BGIOSGA016226	4	15914941	+	9.2956	0	0.748708
SRR037737	BGIOSGA002073	1	7816774	-	BGIOSGA020585	6	31379616	-	3.9838	1	0.950843
SRR037737	BGIOSGA032181	10	6228101	-	BGIOSGA032184	10	6077985	-	2.2937	1	0.944741
SRR037737	BGIOSGA024073	7	20743466	-	BGIOSGA006793	2	9329800	-	2.0523	1	0.960997
SRR037737	BGIOSGA032263	10	3491978	-	BGIOSGA035250	11	12795258	+	1.9316	0	0.529777
SRR037737	BGIOSGA026385	7	26687003	+	BGIOSGA011238	3	6158915	-	2.5352	0	0.488543
SRR037737	BGIOSGA015341	4	12814899	-	BGIOSGA025431	7	7722173	+	2.5858	1	0.866313
SRR037737	BGIOSGA014914	4	21902456	-	BGIOSGA006154	2	24329085	-	1.2072	1	0.952501
SRR037737	BGIOSGA015341	4	12814899	-	BGIOSGA025431	7	7721698	+	1.8809	1	0.944882
SRR037737	BGIOSGA031055	9	18332494	+	BGIOSGA029051	8	28273988	+	0.4829	0	0.667993
SRR037737	BGIOSGA019404	5	8622617	+	BGIOSGA037949	AAAA02035683.1	26583	-	0.4829	1	0.916263
SRR037737	BGIOSGA004619	1	37285786	+	BGIOSGA017799	5	25842843	-	0.4829	1	0.894013
SRR037737	BGIOSGA026537	8	29184912	-	BGIOSGA013971	3	40414935	+	0.7243	0	0.5518
SRR037737	BGIOSGA027971	8	2490732	+	BGIOSGA011004	3	10103237	-	0.3622	1	0.903338
SRR037737	BGIOSGA013114	3	26671795	+	BGIOSGA013113	3	26666344	+	0.3622	0	0.761378
SRR037737	BGIOSGA000792	1	35111007	-	BGIOSGA027084	8	18064419	-	0.3622	1	0.949264
SRR037737	BGIOSGA036584	12	3354481	-	BGIOSGA036583	12	3360152	-	0.6036	0	0.746167
SRR037737	BGIOSGA009967	3	32382080	-	BGIOSGA008343	2	20799126	+	1.4487	1	0.879823
SRR037737	BGIOSGA021980	6	2104552	-	BGIOSGA032247	10	3957681	-	0.2414	1	0.913113
SRR037737	BGIOSGA011946	3	4180752	+	BGIOSGA031951	10	12311349	-	0.2414	1	0.936508
SRR037737	BGIOSGA008820	2	29679200	+	BGIOSGA011552	3	1486983	-	0.2414	1	0.909655
SRR037738	BGIOSGA005422	2	36195069	-	BGIOSGA000631	1	37535356	-	9.5275	1	0.96356
SRR037738	BGIOSGA027847	8	417179	+	BGIOSGA016226	4	15914941	+	9.5276	0	0.768223
SRR037738	BGIOSGA032263	10	3491978	-	BGIOSGA035250	11	12795258	+	2.9143	0	0.571454
SRR037738	BGIOSGA032181	10	6228101	-	BGIOSGA032184	10	6077985	-	2.1297	1	0.944634
SRR037738	BGIOSGA024073	7	20743466	-	BGIOSGA006793	2	9329800	-	2.1297	1	0.961451
SRR037738	BGIOSGA002073	1	7816774	-	BGIOSGA020585	6	31379616	-	2.9143	1	0.949218
SRR037738	BGIOSGA015341	4	12814899	-	BGIOSGA025431	7	7722173	+	2.54	1	0.863804
SRR037738	BGIOSGA014914	4	21902456	-	BGIOSGA006154	2	24329085	-	1.057	1	0.951533
SRR037738	BGIOSGA013114	3	26671795	+	BGIOSGA013113	3	26666344	+	1.233	1	0.826274
SRR037738	BGIOSGA026385	7	26687003	+	BGIOSGA011238	3	6158915	-	2.0176	0	0.478421
SRR037738	BGIOSGA004569	1	36462590	+	BGIOSGA017770	5	26225969	-	0.6725	1	0.920268
SRR037738	BGIOSGA015341	4	12814899	-	BGIOSGA025431	7	7721698	+	1.2699	1	0.944558
SRR037738	BGIOSGA009967	3	32382080	-	BGIOSGA008343	2	20799126	+	1.7935	1	0.889255
SRR037738	BGIOSGA021700	6	6330180	-	BGIOSGA014304	4	30932466	-	0.3363	1	0.933715
SRR037738	BGIOSGA012541	3	13216422	+	BGIOSGA007048	2	4744673	-	0.3363	1	0.84975
SRR037738	BGIOSGA012407	3	11244329	+	BGIOSGA019239	5	3967378	+	0.3363	0	0.777927
SRR037738	BGIOSGA012407	3	11239953	+	BGIOSGA019239	5	3965226	+	0.3363	0	0.78056
SRR037738	BGIOSGA011946	3	4180752	+	BGIOSGA031951	10	12311349	-	0.3363	1	0.942125
SRR037738	BGIOSGA036584	12	3354481	-	BGIOSGA036583	12	3360152	-	0.4484	0	0.737338
SRR037738	BGIOSGA011687	3	791454	+	BGIOSGA033144	10	16937075	+	0.2242	0	0.400508
SRR037738	BGIOSGA026537	8	29184912	-	BGIOSGA013971	3	40414935	+	0.4484	0	0.485459
SRR037739	BGIOSGA005422	2	36195069	-	BGIOSGA000631	1	37535356	-	7.836	1	0.962477
SRR037739	BGIOSGA027847	8	417179	+	BGIOSGA016226	4	15914941	+	8.5484	0	0.453034
SRR037739	BGIOSGA015341	4	12814899	-	BGIOSGA025431	7	7722173	+	4.6303	0	0.794758
SRR037739	BGIOSGA032263	10	3491978	-	BGIOSGA035250	11	12795258	+	1.4247	0	0.48424
SRR037739	BGIOSGA032181	10	6228101	-	BGIOSGA032184	10	6077985	-	1.0686	1	0.942978
SRR037739	BGIOSGA016941	4	27419895	+	BGIOSGA013971	3	40414935	+	0.7124	0	0.486345
SRR10054691	BGIOSGA027847	8	417179	+	BGIOSGA016226	4	15914941	+	13.6655	1	0.827611
SRR10054691	BGIOSGA002073	1	7816774	-	BGIOSGA020585	6	31379616	-	11.6454	1	0.95407
SRR10054691	BGIOSGA004619	1	37285786	+	BGIOSGA017799	5	25842843	-	6.3574	1	0.950687
SRR10054691	BGIOSGA038094	AAAA02036315.1	19577	+	BGIOSGA000001	1	47278740	-	2.7331	1	0.806869
SRR10054691	BGIOSGA017770	5	26226230	-	BGIOSGA004569	1	36462545	+	1.1289	1	0.928194
SRR10054691	BGIOSGA026385	7	26687003	+	BGIOSGA011238	3	6158915	-	0.8318	0	0.486153
SRR10054691	BGIOSGA009967	3	32382080	-	BGIOSGA008343	2	20799126	+	0.7724	1	0.885481
SRR10054691	BGIOSGA032181	10	6228101	-	BGIOSGA032184	10	6077985	-	0.6536	1	0.942082
SRR10054691	BGIOSGA017521	5	29902755	-	BGIOSGA001203	1	27546164	-	0.6536	1	0.947657
SRR10054691	BGIOSGA013114	3	26671795	+	BGIOSGA013113	3	26666344	+	0.5347	1	0.803836
SRR10054691	BGIOSGA009254	2	36771256	+	BGIOSGA014717	4	24428350	-	0.4159	1	0.917676
SRR10054691	BGIOSGA038220	AAAA02037017.1	1377	-	BGIOSGA037318	12	10952058	+	0.3565	0	0.135629
SRR10054691	BGIOSGA011687	3	791454	+	BGIOSGA033144	10	16937075	+	0.3565	0	0.426294
SRR10054691	BGIOSGA005422	2	36195069	-	BGIOSGA000631	1	37535356	-	0.3565	1	0.94754
SRR10054691	BGIOSGA004982	1	42665597	+	BGIOSGA014896	4	22106398	-	0.3565	1	0.868763
SRR10054691	BGIOSGA032263	10	3491978	-	BGIOSGA035250	11	12795258	+	0.2971	0	0.465589
SRR10054691	BGIOSGA005389	2	36675938	-	BGIOSGA032543	10	2917824	+	0.2971	0	0.485565
SRR10054691	BGIOSGA024073	7	20743466	-	BGIOSGA006793	2	9329800	-	0.3565	1	0.949335
SRR10054691	BGIOSGA027971	8	2490732	+	BGIOSGA011004	3	10103237	-	0.2377	1	0.877503
SRR10054691	BGIOSGA003702	1	22149158	+	BGIOSGA018933	5	893226	-	0.2377	0	0.648159
SRR10054691	BGIOSGA026537	8	29184912	-	BGIOSGA013971	3	40414935	+	0.1782	0	0.222336
SRR10054691	BGIOSGA021700	6	6330180	-	BGIOSGA014304	4	30932466	-	0.1782	0	0.765169
SRR10054691	BGIOSGA003781	1	23813009	+	BGIOSGA003785	1	23925488	+	0.1782	0	0.456841
SRR10054691	BGIOSGA027864	8	663699	+	BGIOSGA019404	5	8615812	+	0.1188	0	0.278117
SRR10054691	BGIOSGA021980	6	2104552	-	BGIOSGA032247	10	3957681	-	0.1188	0	0.789861
SRR10054691	BGIOSGA004569	1	36462590	+	BGIOSGA017770	5	26225969	-	0.1188	0	0.514033
SRR10067089	BGIOSGA002073	1	7816774	-	BGIOSGA020585	6	31379616	-	5.0424	1	0.952758
SRR10067089	BGIOSGA027847	8	417179	+	BGIOSGA016226	4	15914941	+	3.3892	0	0.614158
SRR10067089	BGIOSGA032263	10	3491978	-	BGIOSGA035250	11	12795258	+	0.496	0	0.471961
SRR10067089	BGIOSGA009967	3	32382080	-	BGIOSGA008343	2	20799126	+	0.6613	1	0.871395
SRR10067089	BGIOSGA026385	7	26687003	+	BGIOSGA011238	3	6158915	-	0.3307	0	0.37108
SRR10067089	BGIOSGA007554	2	3260408	+	BGIOSGA011595	3	825635	-	0.3307	1	0.908209
SRR10067089	BGIOSGA005422	2	36195069	-	BGIOSGA000631	1	37535356	-	0.3307	1	0.947499
SRR10067089	BGIOSGA017770	5	26226230	-	BGIOSGA004569	1	36462545	+	0.248	1	0.892612
SRR10067089	BGIOSGA016505	4	20626374	+	BGIOSGA030924	9	16139269	+	0.248	0	0.60862
SRR10067089	BGIOSGA004619	1	37285786	+	BGIOSGA017799	5	25842843	-	0.248	1	0.866161
SRR10067089	BGIOSGA024073	7	20743466	-	BGIOSGA006793	2	9329800	-	0.3307	1	0.948554
SRR10067089	BGIOSGA022071	6	914658	-	BGIOSGA009332	2	37664480	+	0.3307	0	0.793689
SRR10067089	BGIOSGA034149	11	8549016	-	BGIOSGA012045	3	5496810	+	0.1653	0	0.205388
SRR10067089	BGIOSGA032181	10	6228101	-	BGIOSGA032184	10	6077985	-	0.1653	1	0.801751
SRR10067089	BGIOSGA017454	5	30872625	-	BGIOSGA016418	4	18847846	+	0.1653	0	0.561579
SRR10067089	BGIOSGA013114	3	26671795	+	BGIOSGA013113	3	26666344	+	0.1653	0	0.432929
SRR10067090	BGIOSGA027847	8	417179	+	BGIOSGA016226	4	15914941	+	21.0494	0	0.515511
SRR10067090	BGIOSGA002073	1	7816774	-	BGIOSGA020585	6	31379616	-	15.2906	1	0.951897
SRR10067090	BGIOSGA004619	1	37285786	+	BGIOSGA017799	5	25842843	-	6.5531	1	0.949365
SRR10067090	BGIOSGA038094	AAAA02036315.1	19577	+	BGIOSGA000001	1	47278740	-	8.9361	1	0.815045
SRR10067090	BGIOSGA009967	3	32382080	-	BGIOSGA008343	2	20799126	+	7.1489	1	0.90698
SRR10067090	BGIOSGA017770	5	26226230	-	BGIOSGA004569	1	36462545	+	3.9716	1	0.935261
SRR10067090	BGIOSGA032263	10	3491978	-	BGIOSGA035250	11	12795258	+	1.9858	0	0.502607
SRR10067090	BGIOSGA026385	7	26687003	+	BGIOSGA011238	3	6158915	-	1.5886	0	0.425868
SRR10067090	BGIOSGA040463	CH398236.1	4173	-	BGIOSGA040525	CH398266.1	7794	+	2.5816	0	0.619708
SRR10067090	BGIOSGA003781	1	23813009	+	BGIOSGA003785	1	23924932	+	1.1915	0	0.770204
SRR10067090	BGIOSGA011687	3	791454	+	BGIOSGA033144	10	16937075	+	0.7943	0	0.436515
SRR10067090	BGIOSGA004569	1	36462590	+	BGIOSGA017770	5	26225969	-	0.7943	1	0.9102
SRR10067090	BGIOSGA038220	AAAA02037017.1	1377	-	BGIOSGA037318	12	10952058	+	0.5957	0	0.130817
SRR10067090	BGIOSGA032181	10	6228101	-	BGIOSGA032184	10	6077985	-	0.5957	1	0.941219
SRR10067090	BGIOSGA027253	8	13039698	-	BGIOSGA013597	3	35590457	+	0.2979	0	0.728007
SRR10067090	BGIOSGA022273	6	2356681	+	BGIOSGA013929	3	39925051	+	0.5957	1	0.853401
SRR10067090	BGIOSGA021700	6	6330180	-	BGIOSGA014304	4	30932466	-	0.5957	1	0.937632
SRR10067090	BGIOSGA014622	4	26048814	-	BGIOSGA007430	2	1421102	+	0.5957	0	0.48514
SRR10067090	BGIOSGA013553	3	34974732	+	BGIOSGA000001	1	47278740	-	0.5957	1	0.931934
SRR10067090	BGIOSGA024073	7	20743466	-	BGIOSGA006793	2	9329800	-	1.39	1	0.957883
SRR10067090	BGIOSGA033825	11	17137750	-	BGIOSGA035425	11	17136462	+	0.3972	1	0.957206
SRR10067090	BGIOSGA013114	3	26671795	+	BGIOSGA013113	3	26666344	+	0.3972	0	0.757653
SRR10067090	BGIOSGA008820	2	29679200	+	BGIOSGA011552	3	1486983	-	0.3972	1	0.915514
SRR10067091	BGIOSGA027847	8	417179	+	BGIOSGA016226	4	15914941	+	6.1395	0	0.707657
SRR10067091	BGIOSGA002073	1	7816774	-	BGIOSGA020585	6	31379616	-	5.1162	1	0.951966
SRR10067091	BGIOSGA004619	1	37285786	+	BGIOSGA017799	5	25842843	-	3.5245	1	0.947617
SRR10067091	BGIOSGA032263	10	3491978	-	BGIOSGA035250	11	12795258	+	0.7959	0	0.488632
SRR10067091	BGIOSGA038094	AAAA02036315.1	19577	+	BGIOSGA000001	1	47278740	-	0.7959	0	0.746166
SRR10067091	BGIOSGA017770	5	26226230	-	BGIOSGA004569	1	36462545	+	0.4548	1	0.899368
SRR10067091	BGIOSGA013114	3	26671795	+	BGIOSGA013113	3	26666344	+	0.4548	0	0.7705
SRR10067091	BGIOSGA009967	3	32382080	-	BGIOSGA008343	2	20799126	+	0.5685	1	0.862255
SRR10067091	BGIOSGA011687	3	791454	+	BGIOSGA033144	10	16937075	+	0.3411	0	0.401033
SRR10067091	BGIOSGA004982	1	42665597	+	BGIOSGA014896	4	22106398	-	0.3411	1	0.86065
SRR10067091	BGIOSGA004569	1	36462590	+	BGIOSGA017770	5	26225969	-	0.3411	1	0.877729
SRR10067091	BGIOSGA036378	12	8232285	-	BGIOSGA037235	12	8285817	+	0.2274	1	0.947557
SRR10067091	BGIOSGA017148	4	30566453	+	BGIOSGA027515	8	5683440	-	0.2274	1	0.90951
SRR10067091	BGIOSGA013709	3	37216550	+	BGIOSGA009555	3	38749757	-	0.2274	1	0.95617
SRR10363124	BGIOSGA004619	1	37285786	+	BGIOSGA017799	5	25842843	-	6.4515	1	0.950505
SRR10363124	BGIOSGA027847	8	417179	+	BGIOSGA016226	4	15914941	+	5.2568	0	0.757634
SRR10363124	BGIOSGA002073	1	7816774	-	BGIOSGA020585	6	31379616	-	3.7435	1	0.951787
SRR10363124	BGIOSGA035713	11	22657782	+	BGIOSGA023469	6	30129503	+	3.3453	1	0.85284
SRR10363124	BGIOSGA038094	AAAA02036315.1	19577	+	BGIOSGA000001	1	47278740	-	1.9115	0	0.796108
SRR10363124	BGIOSGA015341	4	12814899	-	BGIOSGA025432	7	7752010	+	1.2791	1	0.893272
SRR10363124	BGIOSGA032263	10	3491978	-	BGIOSGA035250	11	12795258	+	0.9558	0	0.506966
SRR10363124	BGIOSGA009967	3	32382080	-	BGIOSGA008343	2	20799126	+	1.6726	1	0.902011
SRR10363124	BGIOSGA031521	10	19415367	-	BGIOSGA016717	4	23707457	+	0.7965	1	0.876743
SRR10363124	BGIOSGA026385	7	26687003	+	BGIOSGA011238	3	6158915	-	0.6371	0	0.427509
SRR10363124	BGIOSGA032181	10	6228101	-	BGIOSGA032184	10	6077985	-	0.4779	1	0.935558
SRR10363124	BGIOSGA038220	AAAA02037017.1	1377	-	BGIOSGA037318	12	10952058	+	0.3186	0	0.130656
SRR10363124	BGIOSGA011765	3	1850622	+	BGIOSGA040654	CH398523.1	3116	-	0.3186	1	0.905472
SRR10363124	BGIOSGA017409	4	34514797	+	BGIOSGA017196	4	31093379	+	0.4779	0	0.607569
SRR10363124	BGIOSGA037854	12	22627044	+	BGIOSGA027713	8	1698993	-	0.2389	0	0.317736
SRR10363124	BGIOSGA036635	12	2492677	-	BGIOSGA031567	10	18675630	-	0.2389	1	0.930651
SRR10363124	BGIOSGA013114	3	26671795	+	BGIOSGA013113	3	26666344	+	0.2389	0	0.733958
SRR10363124	BGIOSGA007178	2	1942719	-	BGIOSGA007179	2	1942084	-	0.2389	0	0.1342
SRR10363124	BGIOSGA004982	1	42665597	+	BGIOSGA014896	4	22106398	-	0.2389	1	0.867602
SRR10363124	BGIOSGA004580	1	36617882	+	BGIOSGA033611	11	20926660	-	0.3185	1	0.863875
SRR10363124	BGIOSGA040463	CH398236.1	4173	-	BGIOSGA040525	CH398266.1	7794	+	0.3982	0	0.390007
SRR10363124	BGIOSGA033825	11	17137696	-	BGIOSGA035425	11	17136462	+	0.3982	1	0.942767
SRR10363124	BGIOSGA015943	4	5100735	+	BGIOSGA035560	11	19647084	+	0.3982	1	0.875525
SRR10363125	BGIOSGA002073	1	7816774	-	BGIOSGA020585	6	31379616	-	9.6919	1	0.953762
SRR10363125	BGIOSGA004619	1	37285786	+	BGIOSGA017799	5	25842843	-	6.3554	1	0.950488
SRR10363125	BGIOSGA027847	8	417179	+	BGIOSGA016226	4	15914941	+	4.4488	0	0.716849
SRR10363125	BGIOSGA026385	7	26687003	+	BGIOSGA011238	3	6158915	-	2.8599	0	0.595508
SRR10363125	BGIOSGA031521	10	19415367	-	BGIOSGA016717	4	23707457	+	3.1777	1	0.928593
SRR10363125	BGIOSGA038094	AAAA02036315.1	19577	+	BGIOSGA000001	1	47278740	-	4.2899	1	0.812479
SRR10363125	BGIOSGA032263	10	3491978	-	BGIOSGA035250	11	12795258	+	1.8272	0	0.552562
SRR10363125	BGIOSGA032181	10	6228101	-	BGIOSGA032184	10	6077985	-	1.43	1	0.943935
SRR10363125	BGIOSGA015341	4	12814899	-	BGIOSGA025432	7	7752010	+	1.3703	1	0.900553
SRR10363125	BGIOSGA035713	11	22657782	+	BGIOSGA023469	6	30129503	+	1.6683	0	0.715165
SRR10363125	BGIOSGA017770	5	26226230	-	BGIOSGA004569	1	36462545	+	0.8739	1	0.921433
SRR10363125	BGIOSGA026537	8	29184912	-	BGIOSGA013971	3	40414935	+	0.6355	0	0.562552
SRR10363125	BGIOSGA027440	8	8114594	-	BGIOSGA017079	4	29678469	+	0.4767	0	0.759577
SRR10363125	BGIOSGA013114	3	26671795	+	BGIOSGA013113	3	26666344	+	0.3972	0	0.77406
SRR10363125	BGIOSGA038220	AAAA02037017.1	1377	-	BGIOSGA037318	12	10952058	+	0.5561	0	0.134638
SRR10363125	BGIOSGA033825	11	17137696	-	BGIOSGA035425	11	17136462	+	0.3178	1	0.942481
SRR10363125	BGIOSGA011687	3	791454	+	BGIOSGA033144	10	16937075	+	0.3178	0	0.415857
SRR10363125	BGIOSGA036635	12	2492677	-	BGIOSGA031567	10	18675630	-	0.3972	1	0.935627
SRR10363125	BGIOSGA017409	4	34514797	+	BGIOSGA017196	4	31093379	+	0.5561	0	0.626769
SRR10363125	BGIOSGA013731	3	37559646	+	BGIOSGA010198	3	28009765	-	0.2383	1	0.957221
SRR10363125	BGIOSGA009967	3	32382080	-	BGIOSGA008343	2	20799126	+	0.2383	1	0.836497
SRR10363125	BGIOSGA008820	2	29679200	+	BGIOSGA011552	3	1486983	-	0.2383	1	0.908638
SRR10363125	BGIOSGA027864	8	663699	+	BGIOSGA019404	5	8615812	+	0.3177	0	0.334703
SRR10363125	BGIOSGA020374	5	29554924	+	BGIOSGA001073	1	30299545	-	0.3972	1	0.943647
SRR10363125	BGIOSGA035892	12	20790455	-	BGIOSGA010198	3	28009765	-	0.1589	1	0.841416
SRR10363125	BGIOSGA027457	8	7010353	-	BGIOSGA016288	4	16888524	+	0.1589	0	0.276431
SRR10363125	BGIOSGA012541	3	13213879	+	BGIOSGA016470	4	20230501	+	0.1588	0	0.616661
SRR10363126	BGIOSGA004619	1	37285786	+	BGIOSGA017799	5	25842843	-	13.2702	1	0.950906
SRR10363126	BGIOSGA002073	1	7816774	-	BGIOSGA020585	6	31379616	-	5.1824	1	0.952955
SRR10363126	BGIOSGA027847	8	417179	+	BGIOSGA016226	4	15914941	+	3.455	0	0.636588
SRR10363126	BGIOSGA035713	11	22657782	+	BGIOSGA023469	6	30129503	+	2.2771	0	0.775738
SRR10363126	BGIOSGA038094	AAAA02036315.1	19577	+	BGIOSGA000001	1	47278740	-	1.4134	0	0.785855
SRR10363126	BGIOSGA032263	10	3491978	-	BGIOSGA035250	11	12795258	+	0.8637	0	0.502814
SRR10363126	BGIOSGA009967	3	32382080	-	BGIOSGA008343	2	20799126	+	0.4711	1	0.855268
SRR10363126	BGIOSGA015341	4	12814899	-	BGIOSGA025431	7	7722173	+	0.2749	0	0.730175
SRR10363126	BGIOSGA031102	9	19011892	+	BGIOSGA029526	9	17690238	-	0.3926	1	0.928636
SRR10363126	BGIOSGA036226	12	13189402	-	BGIOSGA003922	1	26301846	+	0.3141	0	0.436789
SRR10363126	BGIOSGA026385	7	26687003	+	BGIOSGA011238	3	6158915	-	0.3141	0	0.369404
SRR10363126	BGIOSGA038220	AAAA02037017.1	1377	-	BGIOSGA037318	12	10952058	+	0.3926	0	0.132298
SRR10363126	BGIOSGA032181	10	6228101	-	BGIOSGA032184	10	6077985	-	0.3926	1	0.935833
SRR10363126	BGIOSGA015943	4	5100735	+	BGIOSGA035560	11	19647084	+	0.7067	1	0.926233
SRR10363126	BGIOSGA011765	3	1850622	+	BGIOSGA040654	CH398523.1	3116	-	0.157	0	0.756488
SRR10363127	BGIOSGA004619	1	37285786	+	BGIOSGA017799	5	25842843	-	10.5853	1	0.95086
SRR10363127	BGIOSGA002073	1	7816774	-	BGIOSGA020585	6	31379616	-	6.3045	1	0.953369
SRR10363127	BGIOSGA027847	8	417179	+	BGIOSGA016226	4	15914941	+	3.6582	0	0.66017
SRR10363127	BGIOSGA035713	11	22657782	+	BGIOSGA023469	6	30129503	+	5.9931	1	0.930132
SRR10363127	BGIOSGA015341	4	12814899	-	BGIOSGA025432	7	7752010	+	1.3232	1	0.893304
SRR10363127	BGIOSGA031521	10	19415367	-	BGIOSGA016717	4	23707457	+	1.3232	1	0.897374
SRR10363127	BGIOSGA038094	AAAA02036315.1	19577	+	BGIOSGA000001	1	47278740	-	1.401	0	0.785527
SRR10363127	BGIOSGA026385	7	26687003	+	BGIOSGA011238	3	6158915	-	0.6226	0	0.428272
SRR10363127	BGIOSGA015943	4	5100735	+	BGIOSGA035560	11	19647084	+	0.5448	1	0.925203
SRR10363127	BGIOSGA032263	10	3491978	-	BGIOSGA035250	11	12795258	+	0.3892	0	0.46902
SRR10363127	BGIOSGA008041	2	12875463	+	BGIOSGA032239	10	4255090	-	0.3892	0	0.38812
SRR10363127	BGIOSGA038220	AAAA02037017.1	1377	-	BGIOSGA037318	12	10952058	+	0.5449	0	0.134861
SRR10363127	BGIOSGA013481	3	33592368	+	BGIOSGA013479	3	33576440	+	0.3113	1	0.898366
SRR10363127	BGIOSGA037981	AAAA02035821.1	25437	+	BGIOSGA038109	AAAA02036392.1	1654	+	0.2335	0	0.401495
SRR10363127	BGIOSGA036635	12	2492677	-	BGIOSGA031567	10	18675630	-	0.2335	1	0.930587
SRR10363127	BGIOSGA008820	2	29679200	+	BGIOSGA011552	3	1486983	-	0.2335	1	0.908401
SRR10363127	BGIOSGA032181	10	6228101	-	BGIOSGA032184	10	6077985	-	0.3892	1	0.935807
SRR10363127	BGIOSGA033825	11	17137750	-	BGIOSGA035425	11	17136462	+	0.1557	1	0.921255
SRR10363127	BGIOSGA027864	8	663699	+	BGIOSGA019404	5	8615812	+	0.1557	0	0.296135
SRR10363127	BGIOSGA027440	8	8114594	-	BGIOSGA017079	4	29678469	+	0.1557	0	0.43178
SRR10703566	BGIOSGA002073	1	7816774	-	BGIOSGA020585	6	31379616	-	7.3533	1	0.953485
SRR10703566	BGIOSGA027847	8	417179	+	BGIOSGA016226	4	15914941	+	6.1962	1	0.828094
SRR10703566	BGIOSGA032181	10	6228101	-	BGIOSGA032184	10	6077985	-	0.8959	1	0.942553
SRR10703566	BGIOSGA031521	10	19415367	-	BGIOSGA016717	4	23707457	+	0.6345	1	0.856297
SRR10703566	BGIOSGA024073	7	20743466	-	BGIOSGA006793	2	9329800	-	0.5226	1	0.956931
SRR10703566	BGIOSGA003781	1	23813009	+	BGIOSGA003785	1	23924932	+	0.5226	1	0.824795
SRR10703566	BGIOSGA009967	3	32382080	-	BGIOSGA008343	2	20799126	+	0.5599	1	0.888119
SRR10703566	BGIOSGA007178	2	1942719	-	BGIOSGA007179	2	1942084	-	0.4852	0	0.112073
SRR10703566	BGIOSGA026385	7	26687003	+	BGIOSGA011238	3	6158915	-	0.5225	0	0.511554
SRR10703566	BGIOSGA038220	AAAA02037017.1	1377	-	BGIOSGA037318	12	10952058	+	0.4479	0	0.148239
SRR10703566	BGIOSGA027971	8	2490732	+	BGIOSGA011004	3	10103237	-	0.4479	1	0.88352
SRR10703566	BGIOSGA016505	4	20626374	+	BGIOSGA030924	9	16139269	+	0.4479	0	0.67385
SRR10703566	BGIOSGA032263	10	3491978	-	BGIOSGA035250	11	12795258	+	0.3733	0	0.466208
SRR10703566	BGIOSGA016941	4	27419895	+	BGIOSGA013971	3	40414935	+	0.3356	0	0.463368
SRR10703566	BGIOSGA036022	12	18192067	-	BGIOSGA001203	1	27546164	-	0.2613	1	0.914579
SRR10703566	BGIOSGA017521	5	29902755	-	BGIOSGA001203	1	27546164	-	0.224	1	0.901186
SRR10703566	BGIOSGA017148	4	30566453	+	BGIOSGA027515	8	5683440	-	0.224	1	0.893556
SRR10703566	BGIOSGA007554	2	3260408	+	BGIOSGA011595	3	825635	-	0.224	1	0.899396
SRR10703566	BGIOSGA020030	5	24660325	+	BGIOSGA029540	9	17616764	-	0.1493	0	0.333897
SRR10703566	BGIOSGA019404	5	8622617	+	BGIOSGA037949	AAAA02035683.1	26583	-	0.1493	0	0.720051
SRR10703566	BGIOSGA018801	5	3020208	-	BGIOSGA016232	4	16001623	+	0.1493	0	0.513276
SRR10703566	BGIOSGA003229	1	10208187	+	BGIOSGA003226	1	10167334	+	0.1493	0	0.496049
SRR10703566	BGIOSGA011687	3	791454	+	BGIOSGA033144	10	16937075	+	0.112	0	0.317943
SRR10703566	BGIOSGA007554	2	3260054	+	BGIOSGA011595	3	825902	-	0.112	0	0.668135
SRR10703566	BGIOSGA004982	1	42665597	+	BGIOSGA014896	4	22106398	-	0.112	0	0.420606
SRR10703566	BGIOSGA003781	1	23813009	+	BGIOSGA003785	1	23925488	+	0.112	0	0.461257
SRR10703566	BGIOSGA040463	CH398236.1	4173	-	BGIOSGA040525	CH398266.1	7794	+	0.1493	0	0.182388
SRR10703567	BGIOSGA002073	1	7816774	-	BGIOSGA020585	6	31379616	-	9.138	1	0.953543
SRR10703567	BGIOSGA027847	8	417179	+	BGIOSGA016226	4	15914941	+	6.3821	1	0.82884
SRR10703567	BGIOSGA038220	AAAA02037017.1	1377	-	BGIOSGA037318	12	10952058	+	1.2289	0	0.218076
SRR10703567	BGIOSGA032181	10	6228101	-	BGIOSGA032184	10	6077985	-	1.1241	1	0.943355
SRR10703567	BGIOSGA009967	3	32382080	-	BGIOSGA008343	2	20799126	+	0.9066	1	0.910628
SRR10703567	BGIOSGA024073	7	20743466	-	BGIOSGA006793	2	9329800	-	0.4714	1	0.951166
SRR10703567	BGIOSGA031521	10	19415367	-	BGIOSGA016717	4	23707457	+	0.4351	1	0.814603
SRR10703567	BGIOSGA003781	1	23813009	+	BGIOSGA003785	1	23924932	+	0.4352	1	0.809921
SRR10703567	BGIOSGA007554	2	3260408	+	BGIOSGA011595	3	825635	-	0.3626	1	0.910356
SRR10703567	BGIOSGA032263	10	3491978	-	BGIOSGA035250	11	12795258	+	0.3264	0	0.464431
SRR10703567	BGIOSGA017770	5	26226230	-	BGIOSGA004569	1	36462545	+	0.3264	1	0.884141
SRR10703567	BGIOSGA026385	7	26687003	+	BGIOSGA011238	3	6158915	-	0.2901	0	0.431035
SRR10703567	BGIOSGA040463	CH398236.1	4173	-	BGIOSGA040525	CH398266.1	7794	+	0.2538	0	0.286903
SRR10703567	BGIOSGA015611	4	3694438	-	BGIOSGA004140	1	29844623	+	0.2538	0	0.605233
SRR10703567	BGIOSGA003229	1	10208187	+	BGIOSGA003226	1	10167334	+	0.2538	0	0.72871
SRR10703567	BGIOSGA038094	AAAA02036315.1	19577	+	BGIOSGA000001	1	47278740	-	0.2176	0	0.618937
SRR10703567	BGIOSGA017148	4	30566453	+	BGIOSGA027515	8	5683440	-	0.1813	0	0.688804
SRR10703567	BGIOSGA016505	4	20626374	+	BGIOSGA030924	9	16139269	+	0.1813	0	0.387678
SRR10703567	BGIOSGA036022	12	18192067	-	BGIOSGA001203	1	27546164	-	0.145	0	0.783935
SRR10703567	BGIOSGA020030	5	24660325	+	BGIOSGA029540	9	17616764	-	0.145	0	0.33488
SRR10703567	BGIOSGA011687	3	791454	+	BGIOSGA033144	10	16937075	+	0.145	0	0.341543
SRR10703567	BGIOSGA008820	2	29679200	+	BGIOSGA011552	3	1486983	-	0.145	0	0.722504
SRR10703567	BGIOSGA004982	1	42665597	+	BGIOSGA014896	4	22106398	-	0.145	0	0.444193
SRR10703567	BGIOSGA038220	AAAA02037017.1	1377	-	BGIOSGA037318	12	10952104	+	0.149	0	0.134569
[truncated: 15,824 more rows]

## Sheet: Japonica
SampleID	LeftGene	Chr1	LeftBreakpoint	Strand1	RightGene	Chr2	RightBreakpoint	Strand2	FFPM	PFGPred	PFGPred_Probability
[truncated: 8,644 more rows]
